# Supplementary material for: Pi-starvation induced transcriptional changes in barley revealed by a comprehensive RNA-Seq and degradome analyses
Source: BMC Genomics. 2021 Mar 9;22:165. doi: 10.1186/s12864-021-07481-w (PMC7941915; doi:10.1186/s12864-021-07481-w)
Supplement: Supplementary file 3 — Additional file 3 MicroRNAs and small RNAs (other) for which expression is significantly changed during Pi-starvation in barley roots and shoots. ID numbers 1–138: miRNAs identified in roots (p-value < 0.05); ID numbers 139–1934: other small RNAs identified in roots (Bonferroni p-value correction < 0.05); ID numbers 1935–2096: miRNAs identified in shoots (p-value < 0.05); ID numbers 2097–2295: other small RNAs identified in shoots (Bonferroni p-value correction < 0.05). Samples R4–R6 = low-Pi root; R16–R18 = control; S4–S6 = low-Pi shoot; S16–S18 = control shoot. NaN means “Not a Number”, describing molecules that were exclusively expressed in low-Pi or control samples. Yellow color marks DEMs with Bonferroni adjusted p-value < 0.05. Data created using CLC Genomics Workbench. [file 12864_2021_7481_MOESM3_ESM.xlsx]

## Sheet: Additional file 3
Additional file 3. MicroRNAs and small RNAs (other) for which expression is significantly changed during Pi starvation in barley roots and shoots. ID numbers 1–138: miRNAs identified in roots (p < 0.05); ID numbers 139–1934: other small RNAs identified in roots (Bonferroni p-value correction < 0.05); ID numbers 1935–2096: miRNAs identified in shoots (p < 0.05); ID numbers 2097–2295: other small R…
miRNA ID (root)	Feature ID	Lenght	Small RNA - Name	Small RNA - Resource	Small RNA - Match type	Small RNA - Mismatches	Experiment - Range (normalized values)	Experiment - IQR (normalized values)	Experiment - Range (original values)	Experiment - IQR (original values)	Experiment - Difference (original values)	Experiment - Fold Change (original values)	Experiment - Difference (normalized values)	Experiment - Fold Change (normalized values)	EDGE test: control vs low-Pi, tagwise dispersions - P-value	EDGE test: control vs low-Pi, tagwise dispersions - Fold change	EDGE test: control vs low-Pi, tagwise dispersions - Weighted difference	EDGE test: control vs low-Pi, tagwise dispersions - Bonferroni	EDGE test: control vs low-Pi, tagwise dispersions - FDR p-value correction	control - R16 - Expression values	control - R16 - Normalized expression values	control - R16 - Count	control - R17 - Expression values	control - R17 - Normalized expression values	control - R17 - Count	control - R18 - Expression values	control - R18 - Normalized expression values	control - R18 - Count	control - Normalized means	control - Means	low-Pi - R4 - Expression values	low-Pi - R4 - Normalized expression values	low-Pi - R4 - Count	low-Pi - R5 - Expression values	low-Pi - R5 - Normalized expression values	low-Pi - R5 - Count	low-Pi - R6 - Expression values	low-Pi - R6 - Normalized expression values	low-Pi - R6 - Count	low-Pi - Normalized means	low-Pi - Means
>1	AAAACCTTCAGCTATCCATC	20	MIR7757	Triticum aestivum	Mature 5' sub	0	0.370777	0.0874537	3	1	-2	NaN	-0.241978	NaN	0.0456386	-17.4632	-1.73192e-07	1	1	1	0.0874537	1	3	0.370777	3	2	0.267702	2	0.241978	2	0	0	0	0	0	0	0	0	0	0	0
>2	AAACCAATGGATCCTTCTGAGCC	23	MIR5083	Oryza sativa	Precursor	0	0.60001	0.180248	9	2	5.66667	6.66667	0.299345	3.52857	0.0081512	5.90457	4.7068e-07	1	1	1	0.0874537	1	0	0	0	2	0.267702	2	0.118385	1	9	0.60001	9	8	0.454169	8	3	0.199012	3	0.41773	6.66667
>3	AAACCAATGGATCCTTCTGAGCCT	24	MIR5083	Oryza sativa	Precursor	0	4.67441	4.19028	103	82	86.3333	4.86567	4.37013	2.77372	1.99677e-29	4.72531	7.12143e-06	1.18043e-22	7.86955e-25	30	2.62361	30	18	2.22466	18	19	2.54317	19	2.46381	22.3333	101	6.73345	101	121	6.86931	121	104	6.89908	104	6.83394	108.667
>4	AAACCAATGGATCCTTCTGAGCCTG	25	MIR5083	Oryza sativa	Precursor	0	12.0268	9.04363	265	180	203	4.13918	9.88725	2.43181	5.76738e-11	4.12344	1.68054e-05	0.000340951	2.86032e-07	103	9.00774	103	46	5.68525	46	45	6.02329	45	6.90543	64.6667	226	15.0669	226	310	17.5991	310	267	17.7121	267	16.7927	267.667
>5	AACCAATGGATCCTTCTGAGCCTG	24	MIR5083	Oryza sativa	Precursor	0	5.33894	2.37891	127	77	79.6667	2.56209	2.75529	1.50728	0.000347061	2.56807	6.62342e-06	1	0.293775	84	7.34611	84	28	3.46059	28	41	5.48789	41	5.43153	51	118	7.8668	118	155	8.79953	155	119	7.89414	119	8.18682	130.667
>6	AACCTGGCTCTGATACCA	18	MIR1511	Prunus persica	Precursor	0	27.0525	10.1357	482	273	340.333	4.09394	16.3118	2.31436	4.2661e-13	4.01297	2.82818e-05	2.522e-06	2.97405e-09	129	11.2815	129	93	11.4941	93	108	14.4559	108	12.4105	110	575	38.334	575	381	21.6298	381	395	26.2032	395	28.7223	450.333
>7	AAGCTCAGGAGGGATAGCGCC	21	MIR390	Aegilops tauschii	Mature 5'	0	2.62437	0.725774	30	27	24.6667	1.64348	-0.443866	-1.11129	0.00665411	1.5846	1.93548e-06	1	1	35	3.06088	35	46	5.68525	46	34	4.55093	34	4.43236	38.3333	63	4.20007	63	62	3.51981	62	64	4.24559	64	3.98849	63
>8	AAGCTGCCAGCATGATCTGA	20	MIR167b//MIR167d	Aegilops tauschii	Mature 5' sub	0	2.17549	0.419178	24	11	17	1.37778	-1.20434	-1.30755	0.030822	1.3387	1.30614e-06	1	1	48	4.19778	48	47	5.80885	47	40	5.35404	40	5.12022	45	64	4.26674	64	64	3.63335	64	58	3.84756	58	3.91588	62
>9	AAGCTTATGCAACGTCTGAGGAT	23	MIR9779	Triticum aestivum	Precursor	0	1.00414	0.303418	16	5	10.6667	5.57143	0.580456	3.5066	0.00271679	5.29852	8.77643e-07	1	1	5	0.437269	5	1	0.123592	1	1	0.133851	1	0.231571	2.33333	6	0.400007	6	16	0.908338	16	17	1.12773	17	0.812026	13
>10	ACAGAAGAGAGTGAGCACACA	21	MIR156a	Brassica napus	Mature 5' sub/super	0	0.554803	0.150213	9	4	6	4	0.279107	2.21387	0.00443709	3.71817	4.92924e-07	1	1	2	0.174907	2	2	0.247185	2	2	0.267702	2	0.229931	2	6	0.400007	6	7	0.397398	7	11	0.72971	11	0.509038	8
>11	ACAGGCTTTCTTGAACTG	18	MIR396a//MIR396d//MIR396b	Aegilops tauschii	Precursor	0	33.454	21.8324	238	48	-99.3333	-1.33446	-25.4316	-2.34097	0.0226462	-1.36004	-8.92226e-06	1	1	481	42.0653	481	355	43.8753	355	353	47.2494	353	44.3967	396.333	343	22.8671	343	243	13.7954	243	305	20.2329	305	18.9651	297
>12	ACCAATGGATCCTTCTGAGCCT	22	MIR5083	Oryza sativa	Precursor	0	2.60423	0.580588	59	21	34	1.96226	0.467455	1.12013	0.0055839	1.93767	2.79484e-06	1	1	50	4.37269	50	19	2.34826	19	37	4.95248	37	3.89114	35.3333	72	4.80008	72	78	4.42815	78	58	3.84756	58	4.3586	69.3333
>13	ACCAATGGATCCTTCTGAGCCTG	23	MIR5083	Oryza sativa	Precursor	0	3.90843	2.12127	96	52	56.6667	2.58879	2.02214	1.54043	0.00110126	2.5954	4.70769e-06	1	0.730185	61	5.33468	61	26	3.2134	26	20	2.67702	20	3.7417	35.6667	78	5.20009	78	116	6.58545	116	83	5.50599	83	5.76385	92.3333
>14	ACCTATGATGAGTTGCGA	18	MIR9779	Triticum aestivum	Precursor	0	2.83081	1.02557	51	33	37	3.92105	1.76284	2.26067	8.68201e-09	3.82328	3.06576e-06	0.0513255	2.82474e-05	17	1.48671	17	10	1.23592	10	11	1.47236	11	1.39833	12.6667	61	4.06674	61	44	2.49793	44	44	2.91884	44	3.16117	49.6667
>15	ACCTATGATGAGTTGCGAAC	20	MIR9779	Triticum aestivum	Precursor	0	6.97172	2.39811	164	48	85.6667	2.35979	2.49323	1.36932	0.0076891	2.36971	7.14342e-06	1	1	101	8.83283	101	35	4.32574	35	53	7.0941	53	6.75089	63	150	10.0002	150	199	11.2975	199	97	6.43472	97	9.24412	148.667
>16	ACCTATGATGAGTTGCGAACT	21	MIR9779	Triticum aestivum	Precursor	0	10.4182	4.20893	220	85	146.333	4.37692	6.91211	2.41352	2.88361e-09	4.26218	1.20597e-05	0.017047	1.03441e-05	52	4.54759	52	31	3.83137	31	47	6.29099	47	4.88999	43.3333	186	12.4002	186	251	14.2496	251	132	8.75652	132	11.8021	189.667
>17	ACCTATGATGAGTTGCGAACTG	22	MIR9779	Triticum aestivum	Precursor	0	8.39035	4.3218	169	85	128	6.05263	6.8039	3.44182	7.16555e-14	5.92733	1.06112e-05	4.23606e-07	5.55914e-10	34	2.97343	34	23	2.84263	23	19	2.54317	19	2.78641	25.3333	164	10.9335	164	188	10.673	188	108	7.16443	108	9.59031	153.333
>18	AGGGGATAGATCGACGCGTCAAGA	24	MIR6250	Oryza sativa	Mature 3' super	0	0.733431	0.201549	14	1	7	4	0.293911	2.07052	0.0314775	3.67626	5.65906e-07	1	1	2	0.174907	2	2	0.247185	2	3	0.401553	3	0.274548	2.33333	3	0.200003	3	16	0.908338	16	9	0.597035	9	0.568459	9.33333
>19	ATACAGATTGCTACAGACTGGTCT	24	MIR6213	Hordeum vulgare	Mature 3' super	0	0.69963	0.247185	8	2	-3.66667	-12	-0.382727	-18.3082	0.0182963	-8.89994	-3.01446e-07	1	1	8	0.69963	8	2	0.247185	2	2	0.267702	2	0.404839	4	0	0	0	0	0	0	1	0.0663373	1	0.0221124	0.333333
>20	ATATATTTGCAGGTTTTAGGTC	22	MIR5048a//MIR5048b	Hordeum vulgare	Precursor	0	5.6077	2.35592	58	5	-25	-2.0274	-3.6867	-3.40341	0.0134649	-2.01391	-2.06051e-06	1	1	81	7.08375	81	38	4.69651	38	29	3.88168	29	5.22065	49.3333	24	1.60003	24	26	1.47605	26	23	1.52576	23	1.53394	24.3333
>21	ATATTTGCAGGTTTTAGGTCT	21	MIR5048a//MIR5048b	Hordeum vulgare	Mature 5' sub/super	0	69.4965	32.2209	655	24	-239	-1.45322	-49.6567	-2.49207	0.039365	-1.45204	-1.98229e-05	1	1	1153	100.834	1153	528	65.2568	528	618	82.7199	618	82.937	766.333	532	35.4673	532	552	31.3377	552	498	33.036	498	33.2803	527.333
>22	ATCCCCGGCAACGGCGCC	18	MIR8175	Arabidopsis thaliana	Mature 3' sub	0	30.2727	11.2073	572	211	336	2.6128	10.9718	1.46174	8.20419e-05	2.53911	2.73888e-05	1	0.0905372	237	20.7265	237	134	16.5614	134	254	33.9981	254	23.762	208.333	479	31.9339	479	448	25.4335	448	706	46.8341	706	34.7338	544.333
>23	ATCCCCGGCAACGGCGCCA	19	MIR8175	Arabidopsis thaliana	Mature 3' sub	0	35.4004	25.733	689	72	381.667	2.1952	8.96971	1.24807	0.0146763	2.15669	3.13663e-05	1	1	386	33.7571	386	180	22.2466	180	392	52.4696	392	36.1578	319.333	776	51.7342	776	458	26.0012	458	869	57.6471	869	45.1275	701
>24	ATTGACAGAAGAGAGTGAGCAC	22	MIR156d	Aegilops tauschii	Mature 5' super	0	0.679513	0.130443	9	3	5.33333	2.33333	0.133707	1.29408	0.0454705	2.24049	4.35394e-07	1	1	5	0.437269	5	1	0.123592	1	6	0.803106	6	0.454656	4	10	0.666678	10	10	0.567711	10	8	0.530698	8	0.588363	9.33333
>25	CAAACATATCTGAGCACA	18	MIR9777	Triticum aestivum	Mature 3' sub	0	0.666678	0.530509	11	5	7	4.5	0.327923	2.39459	0.0344111	4.09075	5.73812e-07	1	1	1	0.0874537	1	5	0.617962	5	0	0	0	0.235139	2	10	0.666678	10	11	0.624483	11	6	0.398024	6	0.563061	9
>26	CAAGTTGTGCAGTTGTTGTCT	21	MIR444c//MIR444d	Brachypodium distachyon	Precursor	0	1.6602	0.268203	26	14	16.3333	1.68056	-0.243311	-1.09618	0.0170554	1.61923	1.28404e-06	1	1	22	1.92398	22	29	3.58418	29	21	2.81087	21	2.77301	24	36	2.40004	36	47	2.66824	47	38	2.52082	38	2.5297	40.3333
>27	CAGGGCGCTTCTCCTTTGGCA	21	MIR399b	Aegilops tauschii	Mature 5'	0	0.862385	0.377089	13	8	9.66667	10.6667	0.577082	6.60712	5.00795e-06	9.38688	8.01049e-07	1	0.00830917	2	0.174907	2	0	0	0	1	0.133851	1	0.102919	1	10	0.666678	10	9	0.51094	9	13	0.862385	13	0.680001	10.6667
>28	CAGTTGTTGTCTCAAGCTTGC	21	MIR444b//MIR444c	Oryza sativa	Mature 5' sub/super	0	0.340627	0.0904416	6	2	3.33333	3.5	0.150185	2.06743	0.0498513	3.20907	2.73869e-07	1	1	2	0.174907	2	2	0.247185	2	0	0	0	0.140697	1.33333	4	0.266671	4	6	0.340627	6	4	0.265349	4	0.290882	4.66667
>29	CATCGGGGACCCTGACCT	18	MIR6195	Hordeum vulgare	Precursor	0	0.454169	0.199012	8	3	4.66667	NaN	0.284395	NaN	0.00108403	37.6865	3.8594e-07	1	0.721678	0	0	0	0	0	0	0	0	0	0	0	3	0.200003	3	8	0.454169	8	3	0.199012	3	0.284395	4.66667
>30	CCAATGGATCCTTCTGAGCCTG	22	MIR5083	Oryza sativa	Precursor	0	2.05369	0.351483	37	19	25.3333	2.65217	0.899351	1.53273	0.00016932	2.59987	2.08785e-06	1	0.163691	22	1.92398	22	7	0.865147	7	17	2.27547	17	1.6882	15.3333	42	2.80005	42	36	2.04376	36	44	2.91884	44	2.58755	40.6667
>31	CCGCCGCCGCCGCCGCCG	18	MIR164f	Oryza sativa	Precursor	0	0.398024	0.200003	6	3	3.33333	6	0.173719	3.10836	0.0334705	5.02914	2.74259e-07	1	1	0	0	0	2	0.247185	2	0	0	0	0.082395	0.666667	3	0.200003	3	3	0.170313	3	6	0.398024	6	0.256114	4
>32	CCTATGATGAGTTGCGAACT	20	MIR9779	Triticum aestivum	Precursor	0	0.397398	0.143079	7	3	4	5	0.179375	2.37524	0.01698	4.40421	3.28688e-07	1	1	0	0	0	1	0.123592	1	2	0.267702	2	0.130431	1	4	0.266671	4	7	0.397398	7	4	0.265349	4	0.309806	5
>33	CCTATGATGAGTTGCGAACTG	21	MIR9779	Triticum aestivum	Precursor	0	0.464361	0.133336	7	2	4.33333	14	0.2647	10.0802	0.00518158	10.2583	3.57589e-07	1	1	1	0.0874537	1	0	0	0	0	0	0	0.0291512	0.333333	2	0.133336	2	5	0.283856	5	7	0.464361	7	0.293851	4.66667
>34	CCTCTTGTACGAGAAGCGCC	20	MIR9777	Triticum aestivum	Precursor	0	0.606118	0.399492	11	7	8.33333	5.16667	0.445683	3.20178	0.000360293	4.81793	6.87596e-07	1	0.302206	4	0.349815	4	1	0.123592	1	1	0.133851	1	0.202419	2	8	0.533342	8	12	0.681254	12	11	0.72971	11	0.648102	10.3333
>35	CGCCTTGCACCAAGTGAAT	19	MIR168	Aegilops tauschii	Mature 3' sub	0	5.84098	2.04172	35	12	-19.6667	-2.01724	-3.30793	-3.67319	0.00842887	-2.08006	-1.75365e-06	1	1	37	3.23579	37	30	3.70777	30	50	6.69255	50	4.54537	39	25	1.6667	25	15	0.851567	15	18	1.19407	18	1.23744	19.3333
>36	CGCGGCGGCGGCGGCGGC	18	MIR7768b	Brachypodium distachyon	Precursor	0	0.266671	0.0663373	4	1	2.33333	NaN	0.14885	NaN	0.029394	19.5253	1.94886e-07	1	1	0	0	0	0	0	0	0	0	0	0	0	4	0.266671	4	2	0.113542	2	1	0.0663373	1	0.14885	2.33333
>37	CGCGGCGGCGGCGGCGGCT	19	MIR5082	Oryza sativa	Precursor	0	0.227085	0.132675	4	2	2.66667	NaN	0.164365	NaN	0.0125131	22.0249	2.21182e-07	1	1	0	0	0	0	0	0	0	0	0	0	0	2	0.133336	2	4	0.227085	4	2	0.132675	2	0.164365	2.66667
>38	CGCGGTCAAGGTCTCCCT	18	MIR6195	Hordeum vulgare	Precursor	0	0.133336	0.113542	2	2	2	NaN	0.126517	NaN	0.039252	16.7934	1.66147e-07	1	1	0	0	0	0	0	0	0	0	0	0	0	2	0.133336	2	2	0.113542	2	2	0.132675	2	0.126517	2
>39	CGGCAAGCTAGAGACAGCAAC	21	MIR444c	Oryza sativa	Precursor	0	78.9956	19.8335	1201	440	652	1.70108	-10.3177	-1.10428	0.036562	1.60336	4.93134e-05	1	1	729	63.7538	729	1155	142.749	1155	906	121.269	906	109.257	930	1346	89.7349	1346	1930	109.568	1930	1470	97.5158	1470	98.9397	1582
>40	CGGGTTCGATCCCCGGCA	18	MIR8175	Arabidopsis thaliana	Precursor	0	0.333339	0.265349	5	4	4.66667	NaN	0.294181	NaN	0.000286249	37.8636	3.87804e-07	1	0.251407	0	0	0	0	0	0	0	0	0	0	0	5	0.333339	5	5	0.283856	5	4	0.265349	4	0.294181	4.66667
>41	CGTTGTAGTATAGTGGTAAGTATT	24	MIR6300	Glycine max	Precursor	0	3.90047	2.67304	30	20	-22.6667	-2.44681	-3.37429	-4.45315	3.40073e-06	-2.50645	-1.9758e-06	1	0.00594796	42	3.67306	42	38	4.69651	38	35	4.68478	35	4.35145	38.3333	15	1.00002	15	20	1.13542	20	12	0.796047	12	0.977162	15.6667
>42	CTCGCTTGGTGCAGATCGGGAC	22	MIR168	Aegilops tauschii	Mature 5' super	0	0.621566	0.315616	15	9	8.66667	1.8125	0.073022	1.064	0.0448598	1.77159	7.02375e-07	1	1	17	1.48671	17	7	0.865147	7	8	1.07081	8	1.14089	10.6667	14	0.933349	14	22	1.24897	22	22	1.45942	22	1.21391	19.3333
>43	CTCGGACCAGGCTTCATTCCC	21	MIR166e	Brachypodium distachyon	Mature 3'	0	12.7249	7.75457	118	7	-43	-1.35833	-10.3317	-2.36357	0.0103064	-1.37775	-3.76625e-06	1	1	226	19.7645	226	121	14.9547	121	142	19.0068	142	17.9087	163	108	7.20012	108	124	7.03962	124	128	8.49117	128	7.57697	120
>44	CTCTTGTACGAGAAGCGCC	19	MIR9777	Triticum aestivum	Precursor	0	2.55769	0.356907	58	9	24.3333	2.10606	0.414218	1.16954	0.0380658	2.06075	1.97591e-06	1	1	30	2.62361	30	11	1.35952	11	25	3.34627	25	2.44313	22	34	2.26671	34	69	3.91721	69	36	2.38814	36	2.85735	46.3333
>45	CTCTTGTACGAGAAGCGCCT	20	MIR9777	Triticum aestivum	Precursor	0	1.19219	0.583534	21	10	13.6667	5.1	0.678006	2.76423	0.000742892	4.82408	1.12487e-06	1	0.538866	4	0.349815	4	0	0	0	6	0.803106	6	0.384307	3.33333	14	0.933349	14	21	1.19219	21	16	1.0614	16	1.06231	17
>46	CTTATGCAACGTCTGAGGAT	20	MIR9779	Triticum aestivum	Mature 3'	0	0.400007	0.253173	6	5	5.33333	9	0.309204	5.3953	0.000944908	7.5598	4.41658e-07	1	0.651659	1	0.0874537	1	1	0.123592	1	0	0	0	0.0703487	0.666667	6	0.400007	6	6	0.340627	6	6	0.398024	6	0.379552	6
>47	CTTGCACCAAGTGAATCGGAG	21	MIR168	Aegilops tauschii	Precursor	0	1.20583	0.559999	8	5	-6	-2.8	-0.870498	-5.16885	0.0113868	-2.81702	-5.22422e-07	1	1	9	0.787084	9	9	1.11233	9	10	1.33851	10	1.07931	9.33333	4	0.266671	4	4	0.227085	4	2	0.132675	2	0.20881	3.33333
>48	CTTGGACTGAAGGGAGCTCC	20	MIR319a//MIR319b	Physcomitrella patens	Mature 3'	0	2.32164	1.2757	15	6	-10	-2.11111	-1.55155	-3.69297	0.017642	-2.14535	-8.71665e-07	1	1	22	1.92398	22	22	2.71903	22	13	1.74006	13	2.12769	19	13	0.866681	13	7	0.397398	7	7	0.464361	7	0.576147	9
>49	CTTGGACTGAAGGGAGCTCCC	21	MIR319c//MIR319e	Physcomitrella patens	Mature 3'	0	26.2847	20.5721	262	48	-121	-1.63462	-22.1666	-2.83393	0.00581395	-1.64883	-1.03305e-05	1	1	420	36.7306	420	283	34.9767	283	232	31.0534	232	34.2536	311.667	230	15.3336	230	184	10.4459	184	158	10.4813	158	12.0869	190.667
>50	CTTGGACTGAAGGGTGCTCCC	21	MIR319b	Oryza sativa	Mature 3' super	0	4.17905	2.75512	32	10	-20.3333	-1.96825	-3.26476	-3.45111	0.000393072	-2.00803	-1.77107e-06	1	0.32442	51	4.46014	51	43	5.31448	43	30	4.01553	30	4.59672	41.3333	24	1.60003	24	20	1.13542	20	19	1.26041	19	1.33195	21
>51	CTTGGACTGAAGGGTGCTCCCT	22	MIR319b	Oryza sativa	Mature 3' super	0	166.589	123.572	1253	699	-958.667	-2.35981	-142.352	-4.18773	0	-2.42294	-8.33807e-05	0	0	1939	169.573	1939	1663	205.534	1663	1389	185.919	1389	187.009	1663.67	690	46.0008	690	686	38.945	686	739	49.0232	739	44.6563	705
>52	GACTACAATTATCTGATC	18	MIR5083	Oryza sativa	Mature 3' sub	0	0.333339	0.113542	5	2	3	NaN	0.193185	NaN	0.00966786	24.8229	2.50616e-07	1	1	0	0	0	0	0	0	0	0	0	0	0	5	0.333339	5	2	0.113542	2	2	0.132675	2	0.193185	3
>53	GACTGAAGGGTGCTCCCT	18	MIR319	Aegilops tauschii	Precursor	0	3.7926	2.81067	31	20	-18.3333	-2.01852	-2.93513	-3.52527	0.0394739	-2.04452	-1.58983e-06	1	1	42	3.67306	42	34	4.20214	34	33	4.41708	33	4.09743	36.3333	30	2.00003	30	11	0.624483	11	13	0.862385	13	1.1623	18
>54	GAGCTCCTATCATTCCAAT	19	MIR159b	Brachypodium distachyon	Mature 5' sub	0	0.266671	0.139631	4	3	3.33333	6	0.179267	3.43014	0.0196633	5.09404	2.75523e-07	1	1	1	0.0874537	1	0	0	0	1	0.133851	1	0.0737682	0.666667	4	0.266671	4	4	0.227085	4	4	0.265349	4	0.253035	4
>55	GAGCTCCTATCATTCCAATG	20	MIR159b	Brachypodium distachyon	Mature 5' sub	0	7.46047	2.0596	125	42	75.3333	2.14141	1.03979	1.13144	0.0219308	2.01699	5.95063e-06	1	1	42	3.67306	42	80	9.8874	80	76	10.1727	76	7.91104	66	167	11.1335	167	139	7.89119	139	118	7.8278	118	8.95084	141.333
>56	GAGTGATAACCAGAGGAGC	19	MIR6198	Hordeum vulgare	Precursor	0	0.666678	0.180248	10	1	5	6	0.261608	3.2098	0.0326107	5.35041	4.1785e-07	1	1	1	0.0874537	1	0	0	0	2	0.267702	2	0.118385	1	10	0.666678	10	6	0.340627	6	2	0.132675	2	0.379993	6
>57	GATGACCATCAGCAAACA	18	MIR827	Brachypodium distachyon	Precursor	0	0.933349	0.227085	14	4	7.33333	NaN	0.475261	NaN	0.000576277	59.8309	6.18899e-07	1	0.44244	0	0	0	0	0	0	0	0	0	0	0	14	0.933349	14	4	0.227085	4	4	0.265349	4	0.475261	7.33333
>58	GATTGAGCCGTGCCAATATC	20	MIR171d//MIR171b	Aegilops tauschii	Mature 3' sub	0	1.31181	0.133851	15	1	-6.33333	-20	-0.624453	-29.0999	0.0163243	-14.0132	-5.01173e-07	1	1	15	1.31181	15	4	0.49437	4	1	0.133851	1	0.646676	6.66667	1	0.0666678	1	0	0	0	0	0	0	0.0222226	0.333333
>59	GCCTTGCACCAAGTGAAT	18	MIR168	Aegilops tauschii	Precursor	0	3.52571	2.01025	34	9	-14.6667	-1.65672	-2.62861	-2.84163	0.0318233	-1.67052	-1.25562e-06	1	1	52	4.54759	52	27	3.337	27	32	4.28323	32	4.05594	37	29	1.93337	29	18	1.02188	18	20	1.32675	20	1.42733	22.3333
>60	GCGTGCAAGGGGCCAAGCATG	21	MIR160a	Zea mays	Mature 3'	0	0.49437	0	4	0	-2.33333	NaN	-0.298641	NaN	0.0452007	-21.0496	-2.10922e-07	1	1	0	0	0	4	0.49437	4	3	0.401553	3	0.298641	2.33333	0	0	0	0	0	0	0	0	0	0	0
>61	GCTCACCCTCTCTCTGTC	18	MIR156a//MIR156e	Aegilops tauschii	Precursor	0	0.332824	0.0181641	6	2	4	3	0.162008	1.7554	0.0400596	2.82055	3.28776e-07	1	1	3	0.262361	3	2	0.247185	2	1	0.133851	1	0.214466	2	7	0.466675	7	7	0.397398	7	4	0.265349	4	0.376474	6
>62	GCTCACTCCTCTTTCTGTC	19	MIR156d	Aegilops tauschii	Precursor	0	0.475295	0.326981	11	5	7	2.16667	0.146006	1.21379	0.0213921	2.08493	5.68197e-07	1	1	6	0.524722	6	8	0.98874	8	4	0.535404	4	0.682955	6	15	1.00002	15	11	0.624483	11	13	0.862385	13	0.828961	13
>63	GCTCACTCCTCTTTCTGTCAGC	22	MIR156d	Aegilops tauschii	Mature 3'	0	2.56951	0.602821	54	15	26.6667	1.89888	0.343755	1.10623	0.0224844	1.86059	2.16668e-06	1	1	40	3.49815	40	34	4.20214	34	15	2.00776	15	3.23602	29.6667	49	3.26672	49	51	2.89533	51	69	4.57727	69	3.57977	56.3333
>64	GCTCACTCCTCTTTCTGTCAGCC	23	MIR156d	Aegilops tauschii	Mature 3' super	0	1.21136	0.543778	19	11	13.3333	1.81633	-0.0379597	-1.02017	0.0145744	1.74936	1.06127e-06	1	1	13	1.1369	13	19	2.34826	19	17	2.27547	17	1.92021	16.3333	32	2.13337	32	28	1.58959	28	29	1.92378	29	1.88225	29.6667
>65	GCTCACTGCTCTATCTGTCACC	22	MIR156c	Aegilops tauschii	Mature 3'	0	5.8586	2.71998	101	67	84.3333	4.24359	3.8911	2.27605	1.98008e-14	4.05954	6.90138e-06	1.17056e-07	1.67223e-10	21	1.83653	21	31	3.83137	31	26	3.48012	26	3.04934	26	93	6.20011	93	122	6.92608	122	116	7.69512	116	6.94044	110.333
>66	GCTCACTGCTCTATCTGTCAGC	22	MIR156f	Brachypodium distachyon	Mature 3'	0	4.88109	1.69214	92	19	47.3333	2.3271	1.32759	1.33166	0.00532662	2.29702	3.93201e-06	1	1	45	3.93542	45	22	2.71903	22	40	5.35404	40	4.00283	35.6667	114	7.60013	114	59	3.3495	59	76	5.04163	76	5.33042	83
>67	GCTCACTGCTCTTCCTGTCATCC	23	MIR156h	Brachypodium distachyon	Mature 3' super	0	0.31057	0.103492	5	3	4	5	0.204517	2.77894	0.0128816	4.44279	3.30089e-07	1	1	1	0.0874537	1	1	0.123592	1	1	0.133851	1	0.114966	1	5	0.333339	5	4	0.227085	4	6	0.398024	6	0.319482	5
>68	GCTCACTTCTCTCTCTGTC	19	MIR156b//MIR156e	Brachypodium distachyon	Precursor	0	0.669746	0.563766	16	8	11.3333	2.09677	0.210706	1.18031	0.00734563	2.02735	9.18151e-07	1	1	11	0.961991	11	13	1.6067	13	7	0.936956	7	1.16855	10.3333	23	1.53336	23	19	1.07865	19	23	1.52576	23	1.37926	21.6667
>69	GCTCACTTCTCTCTCTGTCAGC	22	MIR156e	Brachypodium distachyon	Mature 3'	0	3.28928	1.23683	63	44	51.6667	3.21429	2.16266	1.83035	4.36157e-12	3.13168	4.25281e-06	2.57843e-05	2.60185e-08	30	2.62361	30	16	1.97748	16	24	3.21242	24	2.6045	23.3333	79	5.26676	79	68	3.86044	68	78	5.17431	78	4.76717	75
>70	GGAATGTTGTCTGGCTCGGGG	21	MIR166d	Aegilops tauschii	Mature 5'	0	14.5704	4.54501	83	35	-62.6667	-1.97917	-10.8787	-3.68692	0.000846977	-2.08257	-5.77337e-06	1	0.597646	99	8.65792	99	145	17.9209	145	136	18.2037	136	14.9275	126.667	66	4.40008	66	64	3.63335	64	62	4.11291	62	4.04878	64
>71	GGACTGAAGGGTGCTCCCT	19	MIR319b	Brachypodium distachyon	Mature 3' sub	0	1.11081	0.845661	12	5	-6	-2.28571	-0.876811	-3.88769	0.0344249	-2.30113	-5.18034e-07	1	1	14	1.22435	14	9	1.11233	9	9	1.20466	9	1.18045	10.6667	4	0.266671	4	2	0.113542	2	8	0.530698	8	0.303637	4.66667
>72	GGATAGATCGACGCGTCAAGA	21	MIR6250	Oryza sativa	Mature 3' sub/super	0	1.35044	0.653748	10	5	-5.66667	-2.54545	-0.847914	-4.83435	0.044307	-2.5937	-5.00338e-07	1	1	9	0.787084	9	12	1.48311	12	7	0.936956	7	1.06905	9.33333	2	0.133336	2	7	0.397398	7	2	0.132675	2	0.221136	3.66667
>73	GGCACACGGGCTGCAGGC	18	MIR6206	Hordeum vulgare	Precursor	0	0.466675	0.340627	7	6	5.66667	9.5	0.31938	4.87621	0.000753022	7.93677	4.69398e-07	1	0.544677	0	0	0	2	0.247185	2	0	0	0	0.082395	0.666667	7	0.466675	7	6	0.340627	6	6	0.398024	6	0.401775	6.33333
>74	GGGCAAGTCAGCCTGGCTACC	21	MIR169k	Brachypodium distachyon	Mature 3'	0	0.283856	0.0458819	5	1	3	5.5	0.157165	3.23408	0.0374665	4.67155	2.47019e-07	1	1	1	0.0874537	1	1	0.123592	1	0	0	0	0.0703487	0.666667	2	0.133336	2	5	0.283856	5	4	0.265349	4	0.227513	3.66667
>75	GGGCGCTTCTCCTTTGGCACG	21	MIR399b	Aegilops tauschii	Mature 5' sub/super	0	1.57954	0.992706	29	17	22.3333	10.5714	1.29638	6.24771	1.60269e-10	9.87352	1.85122e-06	0.000947463	7.32763e-07	4	0.349815	4	1	0.123592	1	2	0.267702	2	0.247036	2.33333	25	1.6667	25	30	1.70313	30	19	1.26041	19	1.54341	24.6667
>76	GTAGTATAGTGGTAAGTATTCCC	23	MIR6300	Glycine max	Precursor	0	0.265349	0.170313	4	3	3.33333	NaN	0.211889	NaN	0.00328344	27.3142	2.76825e-07	1	1	0	0	0	0	0	0	0	0	0	0	0	3	0.200003	3	3	0.170313	3	4	0.265349	4	0.211889	3.33333
>77	GTCGTTGTAGTATAGTGG	18	MIR6300	Glycine max	Mature 3'	0	1092.24	347.909	25211	12098	18668.3	2.52465	607.824	1.44504	5.55753e-07	2.47207	0.00153443	1	0.00118089	14733	1288.46	14733	13240	1636.36	13240	8760	1172.53	8760	1365.78	12244.3	33971	2264.77	33971	25338	1438.47	25338	33429	2217.59	33429	1973.61	30912.7
>78	GTCGTTGTAGTATAGTGGTAAG	22	MIR6300	Glycine max	Precursor	0	0.298477	0.187214	8	3	5.33333	2.23077	0.114853	1.23323	0.0344906	2.14053	4.33534e-07	1	1	5	0.437269	5	3	0.370777	3	5	0.669255	5	0.492434	4.33333	10	0.666678	10	11	0.624483	11	8	0.530698	8	0.607286	9.66667
>79	GTGCAGTTCTCCTCTGGCATG	21	MIR399a	Brachypodium distachyon	Precursor	0	1.86653	1.24437	29	23	23.6667	8.1	1.30243	4.16264	3.48987e-08	7.58441	1.95664e-06	0.206311	9.97635e-05	2	0.174907	2	1	0.123592	1	7	0.936956	7	0.411819	3.33333	26	1.73336	26	25	1.41928	25	30	1.99012	30	1.71425	27
>80	GTGCCGTGATGATTGCTTT	19	MIR9777	Triticum aestivum	Precursor	0	0.266671	0.0663373	4	1	2.33333	NaN	0.14885	NaN	0.0293938	19.5253	1.94886e-07	1	1	0	0	0	0	0	0	0	0	0	0	0	4	0.266671	4	2	0.113542	2	1	0.0663373	1	0.14885	2.33333
>81	GTTTCACGTCGGGTTCAC	18	MIR894	Physcomitrella patens	Mature 5' sub	0	0.999502	0.602786	16	8	10.6667	3.90909	0.497178	2.18248	0.00431054	3.68641	8.78562e-07	1	1	3	0.262361	3	7	0.865147	7	1	0.133851	1	0.420453	3.66667	17	1.13335	17	11	0.624483	11	15	0.995059	15	0.917631	14.3333
>82	TAGATGACCATCAGCAAAC	19	MIR827	Brachypodium distachyon	Mature 3' sub	0	0.51094	0.199012	9	3	5	NaN	0.303319	NaN	0.00113733	40.2532	4.12942e-07	1	0.748061	0	0	0	0	0	0	0	0	0	0	0	3	0.200003	3	9	0.51094	9	3	0.199012	3	0.303319	5
>83	TAGATGACCATCAGCAAACA	20	MIR827	Brachypodium distachyon	Mature 3' sub	0	1.23892	0.336392	23	2	11	4.3	0.510646	2.39742	0.0444131	4.14894	9.1237e-07	1	1	5	0.437269	5	1	0.123592	1	4	0.535404	4	0.365422	3.33333	16	1.06668	16	24	1.36251	24	3	0.199012	3	0.876068	14.3333
>84	TAGCCAAGAATGACTTGCCT	20	MIR169d	Brachypodium distachyon	Mature 5' sub	0	1.12608	0.185589	18	1	8.33333	3.08333	0.326961	1.711	0.0421009	2.90173	6.73103e-07	1	1	4	0.349815	4	4	0.49437	4	4	0.535404	4	0.459863	4	5	0.333339	5	10	0.567711	10	22	1.45942	22	0.786824	12.3333
>85	TATATTTGCAGGTTTTAGGTC	21	MIR5048a//MIR5048b	Hordeum vulgare	Precursor	0	8.31428	4.09044	90	15	-37.6667	-2.20213	-5.39999	-3.77199	0.010533	-2.18804	-3.10342e-06	1	1	111	9.70737	111	50	6.17962	50	46	6.15714	46	7.34804	69	31	2.0667	31	42	2.38439	42	21	1.39308	21	1.94806	31.3333
>86	TATATTTGCAGGTTTTAGGTCT	22	MIR5048a//MIR5048b	Hordeum vulgare	Mature 5' sub/super	0	537.36	188.142	5283	407	-1902.67	-1.55203	-355.538	-2.63651	0.0428902	-1.5404	-0.000154646	1	1	8536	746.505	8536	3277	405.013	3277	4235	566.859	4235	572.792	5349.33	3253	216.87	3253	3684	209.145	3684	3403	225.746	3403	217.254	3446.67
>87	TATGATGAGTTGCGAACTGTATTG	24	MIR9779	Triticum aestivum	Precursor	0	0.398024	0.11255	6	2	4	7	0.223612	4.17862	0.00865698	5.90586	3.30162e-07	1	1	1	0.0874537	1	1	0.123592	1	0	0	0	0.0703487	0.666667	3	0.200003	3	5	0.283856	5	6	0.398024	6	0.293961	4.66667
>88	TCCCCAGCGGAGTCGCCA	18	MIR5072	Oryza sativa	Precursor	0	9.72995	0.870588	150	53	90	4.50649	4.2949	2.37436	0.000683897	4.22689	7.41414e-06	1	0.505945	13	1.1369	13	32	3.95496	32	32	4.28323	32	3.12503	25.6667	163	10.8669	163	85	4.82555	85	99	6.56739	99	7.41993	115.667
>89	TCCCCGGCAACGGCGCCA	18	MIR8175	Arabidopsis thaliana	Mature 3' sub	0	174.786	62.8462	3126	1629	2288.33	3.16562	91.2662	1.74489	1.92185e-08	3.04613	0.00018698	0.113614	5.80552e-05	1031	90.1648	1031	868	107.278	868	1271	170.125	1271	122.523	1056.67	3381	225.404	3381	2660	151.011	2660	3994	264.951	3994	213.789	3345
>90	TCGCTTGGTGCAGATCGGGACCCTC	25	MIR168	Aegilops tauschii	Precursor	0	3.61856	1.40359	39	4	-15	-2.125	-2.12209	-3.51389	0.0348153	-2.10208	-1.22906e-06	1	1	49	4.28523	49	20	2.47185	20	16	2.14161	16	2.96623	28.3333	10	0.666678	10	13	0.738025	13	17	1.12773	17	0.844146	13.3333
>91	TCGGACCAGGCTTCATTCCCTT	22	MIR166r	Glycine max	Mature 3' super	0	0.464361	0.0770798	7	0	4	7	0.233278	4.16231	0.0371361	5.97746	3.33456e-07	1	1	1	0.0874537	1	0	0	0	1	0.133851	1	0.0737682	0.666667	6	0.400007	6	1	0.0567711	1	7	0.464361	7	0.307046	4.66667
>92	TCGGCTCATGTCCTCGTCGAGC	22	MIR171a	Aegilops tauschii	Precursor	0	1.09102	0.599798	12	3	-5.33333	-2.33333	-0.762382	-4.09361	0.0407572	-2.33586	-4.56978e-07	1	1	14	1.22435	14	7	0.865147	7	7	0.936956	7	1.00882	9.33333	2	0.133336	2	6	0.340627	6	4	0.265349	4	0.246437	4
>93	TCGTTGTAGTATAGTGGTAAGTATT	25	MIR6300	Glycine max	Precursor	0	7.70029	3.04893	50	24	-28	-2.23529	-4.5308	-4.26587	0.0149598	-2.33815	-2.51788e-06	1	1	47	4.11033	47	40	4.9437	40	65	8.70031	65	5.91811	50.6667	15	1.00002	15	37	2.10053	37	16	1.0614	16	1.38732	22.6667
>94	TCTCGGACCAGGCTTCATTCC	21	MIR166f	Brachypodium distachyon	Mature 3'	0	4.39271	3.43261	45	9	-20.3333	-1.64211	-3.78777	-2.91732	0.0050692	-1.67898	-1.78832e-06	1	1	67	5.8594	67	47	5.80885	47	42	5.62174	42	5.76333	52	22	1.46669	22	40	2.27085	40	33	2.18913	33	1.97556	31.6667
>95	TCTCGGACCAGGCTTCATTCCCC	23	MIR166a//MIR166d	Aegilops tauschii	Mature 3' super	0	1.46838	0.522907	25	7	15	2.36364	0.355372	1.27723	0.0174305	2.24137	1.1958e-06	1	1	9	0.787084	9	15	1.85389	15	9	1.20466	9	1.28188	11	16	1.06668	16	28	1.58959	28	34	2.25547	34	1.63725	26
>96	TCTTTGGCATTCTGTCCACCT	21	MIR394	Aegilops tauschii	Precursor	0	0.400007	0.0567711	6	1	3.33333	NaN	0.218597	NaN	0.0115953	27.6051	2.79885e-07	1	1	0	0	0	0	0	0	0	0	0	0	0	6	0.400007	6	1	0.0567711	1	3	0.199012	3	0.218597	3.33333
>97	TGAAGCTGCCAGCATGATCTG	21	MIR167d//MIR167f	Cucumis melo	Mature 5'	0	26.4936	9.58173	726	284	440.333	2.71114	14.719	1.51287	3.608e-07	2.63522	3.58141e-05	1	0.000802763	312	27.2856	312	269	33.2464	269	191	25.5655	191	28.6992	257.333	553	36.8673	553	917	52.0591	917	623	41.3281	623	43.4182	697.667
>98	TGAAGCTGCCAGCATGATCTGA	22	MIR167b//MIR167d	Aegilops tauschii	Mature 5'	0	221.138	80.3303	2665	1627	1826.33	1.57589	-52.5094	-1.16601	0.0218365	1.49874	0.000138066	1	1	2771	242.334	2771	3750	463.472	3750	2993	400.616	2993	368.807	3171.33	4620	308.005	4620	4937	280.279	4937	5436	360.609	5436	316.298	4997.67
>99	TGAAGCTGCCAGCATGATCTGT	22	MIR167d	Brassica napus	Mature 5' super	0	1.16762	0.279095	34	19	22.3333	1.8481	0.158545	1.05432	0.000574423	1.80246	1.80353e-06	1	0.441188	35	3.06088	35	19	2.34826	19	25	3.34627	25	2.91847	26.3333	44	2.93338	44	49	2.78179	49	53	3.51588	53	3.07702	48.6667
>100	TGCAGTTGCTGCCTCAAGCT	20	MIR444b	Brachypodium distachyon	Mature 3' sub	0	0.597035	0.11686	9	3	5	2.875	0.205641	1.73079	0.032815	2.73193	4.10289e-07	1	1	4	0.349815	4	4	0.49437	4	0	0	0	0.281395	2.66667	7	0.466675	7	7	0.397398	7	9	0.597035	9	0.487036	7.66667
>101	TGCAGTTGCTGCCTCAAGCTT	21	MIR444b	Brachypodium distachyon	Mature 3'	0	6.18759	0.703423	103	55	69.3333	2.3	1.34761	1.21014	0.0164641	2.14689	5.44448e-06	1	1	31	2.71107	31	72	8.89866	72	57	7.6295	57	6.41308	53.3333	112	7.46679	112	122	6.92608	122	134	8.88919	134	7.76069	122.667
>102	TGCAGTTGCTGTCTCAAG	18	MIR444b	Hordeum vulgare	Precursor	0	0.170313	0.0663373	3	1	2	NaN	0.123329	NaN	0.042951	16.7879	1.66088e-07	1	1	0	0	0	0	0	0	0	0	0	0	0	2	0.133336	2	3	0.170313	3	1	0.0663373	1	0.123329	2
>103	TGCAGTTGCTGTCTCAAGCT	20	MIR444b	Hordeum vulgare	Mature 3' sub	0	0.227085	0.0666678	4	1	2.66667	NaN	0.164255	NaN	0.0147866	21.9671	2.20574e-07	1	1	0	0	0	0	0	0	0	0	0	0	0	1	0.0666678	1	4	0.227085	4	3	0.199012	3	0.164255	2.66667
>104	TGCCAAAGGAGAATTGCCCTG	21	MIR399b//MIR399a	Aegilops tauschii	Mature 3'	0	5.20871	1.67452	80	39	59.3333	8.12	3.37002	4.4332	1.62655e-08	7.71193	4.9337e-06	0.0961569	5.01078e-05	6	0.524722	6	12	1.48311	12	7	0.936956	7	0.981596	8.33333	86	5.73343	86	46	2.61147	46	71	4.70995	71	4.35162	67.6667
>105	TGCCAAAGGAGAGTTGCCCTG	21	MIR399a	Phaseolus vulgaris	Mature 5'	0	2.90968	1.46899	49	33	39	3.78571	1.72331	2.05606	1.36871e-11	3.64816	3.20077e-06	8.09142e-05	7.499e-08	13	1.1369	13	12	1.48311	12	17	2.27547	17	1.63182	14	46	3.06672	46	52	2.9521	52	61	4.04657	61	3.35513	53
>106	TGCCGGGGCATTTTGGACTGAA	22	MIR6211	Hordeum vulgare	Precursor	0	0.267702	0.174907	2	2	-2	NaN	-0.229931	NaN	0.0392838	-17.2541	-1.70993e-07	1	1	2	0.174907	2	2	0.247185	2	2	0.267702	2	0.229931	2	0	0	0	0	0	0	0	0	0	0	0
>107	TGCCTGGCTCCCTGTATGC	19	MIR160b//MIR160a//MIR160c	Aegilops tauschii	Mature 5' sub	0	0.266671	0.113542	4	2	2.66667	NaN	0.170963	NaN	0.0131928	22.1206	2.22188e-07	1	1	0	0	0	0	0	0	0	0	0	0	0	4	0.266671	4	2	0.113542	2	2	0.132675	2	0.170963	2.66667
>108	TGCGGGCTCGTCAATTAACCC	21	MIR6209	Hordeum vulgare	Precursor	0	0.170313	0.0666678	3	1	2	NaN	0.123219	NaN	0.0425656	16.7522	1.65713e-07	1	1	0	0	0	0	0	0	0	0	0	0	0	1	0.0666678	1	3	0.170313	3	2	0.132675	2	0.123219	2
>109	TGCTCACTGCTCTATCTGTCACC	23	MIR156c	Aegilops tauschii	Mature 3' super	0	4.51186	2.22235	67	43	46.3333	2.32381	1.11869	1.27871	0.0266031	2.20978	3.70068e-06	1	1	31	2.71107	31	56	6.92118	56	18	2.40932	18	4.01385	35	74	4.93342	74	85	4.82555	85	85	5.63867	85	5.13254	81.3333
>110	TGCTCACTGCTCTTCCTGTCATC	23	MIR156h	Brachypodium distachyon	Mature 3' super	0	0.55779	0.413968	12	8	9.33333	2.75	0.300495	1.48244	0.00191921	2.6337	7.61864e-07	1	1	5	0.437269	5	4	0.49437	4	7	0.936956	7	0.622865	5.33333	13	0.866681	13	16	0.908338	16	15	0.995059	15	0.92336	14.6667
>111	TGCTTGGACTGAAGGGTGCTC	21	MIR319b	Oryza sativa	Precursor	0	0.370777	0.133851	3	1	-2	NaN	-0.226512	NaN	0.0439851	-17.2793	-1.71257e-07	1	1	2	0.174907	2	3	0.370777	3	1	0.133851	1	0.226512	2	0	0	0	0	0	0	0	0	0	0	0
>112	TGGACTGAAGGGTGCTCCCTT	21	MIR319b	Brachypodium distachyon	Mature 3' sub/super	0	0.535404	0.262361	4	3	-3	-10	-0.367402	-17.6152	0.0185876	-7.75652	-2.58033e-07	1	1	3	0.262361	3	3	0.370777	3	4	0.535404	4	0.389514	3.33333	0	0	0	0	0	0	1	0.0663373	1	0.0221124	0.333333
>113	TTAGATGACCATCAGCAAAC	20	MIR827	Brachypodium distachyon	Mature 3' sub	0	8.53779	5.55526	129	106	116.333	17.619	6.98948	9.22751	3.6926e-18	16.5337	9.65802e-06	2.18296e-11	5.05709e-14	3	0.262361	3	12	1.48311	12	6	0.803106	6	0.849526	7	132	8.80015	132	112	6.35837	112	126	8.3585	126	7.83901	123.333
>114	TTAGATGACCATCAGCAAACA	21	MIR827	Brachypodium distachyon	Mature 3'	0	49.2176	31.4452	796	604	682	8.41304	38.7293	4.68846	7.83651e-14	8.08354	5.65356e-05	4.63272e-07	6.03647e-10	89	7.78338	89	128	15.8198	128	59	7.8972	59	10.5001	92	855	57.001	855	693	39.3424	693	774	51.3451	774	49.2295	774
>115	TTCACGTCGGGTTCACCA	18	MIR894	Physcomitrella patens	Precursor	0	38.4413	19.3344	888	226	460.333	1.80713	3.47519	1.05561	0.00789345	1.79366	3.81149e-05	1	1	769	67.2519	769	573	70.8185	573	369	49.391	369	62.4871	570.333	1257	83.8014	1257	799	45.3601	799	1036	68.7254	1036	65.9623	1030.67
>116	TTCCCCACGGTCGGCGCC	18	MIR5054	Brachypodium distachyon	Mature 3' sub/super	0	4.60218	1.38835	105	61	71	1.63964	-0.954548	-1.08294	1.13693e-06	1.59964	5.67045e-06	1	0.00222409	136	11.8937	136	85	10.5054	85	112	14.9913	112	12.4635	111	173	11.5335	173	183	10.3891	183	190	12.6041	190	11.5089	182
>117	TTCCCCACGGTCGGCGCCA	19	MIR5054	Brachypodium distachyon	Mature 3' super	0	12.8654	3.90255	177	49	98	1.54851	-2.62944	-1.14956	0.0170533	1.5139	7.81549e-06	1	1	213	18.6276	213	120	14.8311	120	203	27.1717	203	20.2102	178.667	281	18.7337	281	252	14.3063	252	297	19.7022	297	17.5807	276.667
>118	TTCCCCAGCGGAGTCGCC	18	MIR5072	Oryza sativa	Precursor	0	4.93007	2.37788	109	79	88.3333	2.99248	3.20347	1.62417	1.06924e-13	2.88305	7.19866e-06	6.32104e-07	8.05228e-10	41	3.5856	41	49	6.05603	49	43	5.75559	43	5.13241	44.3333	122	8.13347	122	150	8.51567	150	126	8.3585	126	8.33588	132.667
>119	TTCCCCAGCGGAGTCGCCA	19	MIR5072	Oryza sativa	Precursor	0	1.9212	0.895431	33	21	25.6667	3.48387	1.02069	1.82043	1.82761e-05	3.3207	2.09942e-06	1	0.025291	7	0.612176	7	9	1.11233	9	15	2.00776	15	1.24409	10.3333	38	2.53338	38	40	2.27085	40	30	1.99012	30	2.26478	36
>120	TTCCGGCAAGTTGTTCTTGGC	21	MIR169h	Aegilops tauschii	Precursor	0	0.401553	0.0874537	3	1	-2	NaN	-0.245397	NaN	0.0454074	-17.4508	-1.73062e-07	1	1	1	0.0874537	1	2	0.247185	2	3	0.401553	3	0.245397	2	0	0	0	0	0	0	0	0	0	0	0
>121	TTCGATCCCTCGCTGACCGCTG	22	MIR159a	Hordeum vulgare	Precursor	0	3.32931	2.01446	30	2	-12	-1.47368	-2.46135	-2.52872	0.0359168	-1.49725	-1.05214e-06	1	1	53	4.63505	53	31	3.83137	31	28	3.74783	28	4.07141	37.3333	26	1.73336	26	23	1.30574	23	27	1.79111	27	1.61007	25.3333
>122	TTCGGACCAGGCTTCATTCC	20	MIR166e//MIR166b	Aegilops tauschii	Mature 3' sub/super	0	9.48773	4.41396	90	9	-40.3333	-1.75155	-6.92795	-3.01083	0.0086586	-1.76828	-3.44184e-06	1	1	128	11.1941	128	67	8.2807	67	87	11.645	87	10.3733	94	58	3.86673	58	38	2.1573	38	65	4.31192	65	3.44532	53.6667
>123	TTGAACATCCCAGAGCCACC	20	MIR9662a	Triticum aestivum	Mature 3' sub	0	12.8864	4.04715	197	50	95.6667	1.33725	-8.21138	-1.3451	0.0199814	1.29886	7.24913e-06	1	1	323	28.2476	323	283	34.9767	283	245	32.7935	245	32.0059	283.667	363	24.2004	363	442	25.0928	442	333	22.0903	333	23.7945	379.333
>124	TTGACAGAAGAGAGTGAGCAC	21	MIR156k//MIR156n//MIR156o	Glycine max	Mature 5'	0	24.899	8.31651	755	524	485.333	1.58147	-8.04751	-1.09635	0.000440695	1.56529	3.96702e-05	1	0.355958	1139	99.6098	1139	742	91.7056	742	623	83.3891	623	91.5682	834.667	1378	91.8682	1378	1316	74.7108	1316	1266	83.983	1266	83.5207	1320
>125	TTGGACTGAAGGGTGCTCCC	20	MIR319b	Oryza sativa	Mature 3'	0	9.38053	7.34054	75	26	-45.6667	-1.71354	-8.18954	-3.01473	7.37114e-07	-1.75377	-4.01744e-06	1	0.00151886	134	11.7188	134	103	12.73	103	92	12.3143	92	12.2544	109.667	67	4.46674	67	59	3.3495	59	66	4.37826	66	4.06483	64
>126	TTGGACTGAAGGGTGCTCCCT	21	MIR319b	Brachypodium distachyon	Mature 3'	0	133.373	79.2496	1144	272	-617.333	-1.83087	-103.841	-3.18947	3.72211e-05	-1.85501	-5.29597e-05	1	0.0464024	1756	153.569	1756	1069	132.12	1069	1256	168.117	1256	151.269	1360.33	820	54.6676	820	612	34.7439	612	797	52.8708	797	47.4275	743
>127	TTGGACTGAAGGGTGCTCCCTT	22	MIR319b	Brachypodium distachyon	Mature 3' super	0	11.7432	6.85816	122	24	-61	-2.21192	-8.90122	-3.75222	0.000946993	-2.21917	-5.13632e-06	1	0.652787	157	13.7302	157	99	12.2357	99	78	10.4404	78	12.1354	111.333	62	4.1334	62	35	1.98699	35	54	3.58221	54	3.2342	50.3333
>128	TTGGCACCTTGAAACTGGGAC	21	MIR5051	Hordeum vulgare	Mature 3' sub/super	0	2.99392	0.980367	21	7	-11.3333	-1.94444	-1.97504	-3.60369	0.027803	-2.03249	-1.03603e-06	1	1	19	1.66162	19	28	3.46059	28	23	3.07857	23	2.73359	23.3333	7	0.466675	7	12	0.681254	12	17	1.12773	17	0.758554	12
>129	TTGTCTCAAGCTTGCTGCC	19	MIR444b//MIR444c	Oryza sativa	Mature 3' sub	0	1.13329	0.202074	16	6	9.33333	2.16667	0.119704	1.12367	0.0490989	2.04026	7.37859e-07	1	1	4	0.349815	4	12	1.48311	12	8	1.07081	8	0.967911	8	14	0.933349	14	20	1.13542	20	18	1.19407	18	1.08761	17.3333
>130	TTTCACGTCGGGTTCACCA	19	MIR894	Physcomitrella patens	Mature 5' sub/super	0	38.4369	4.44847	658	471	342.333	1.48812	-9.21845	-1.13906	0.036718	1.49294	2.87128e-05	1	1	1064	93.0508	1064	558	68.9646	558	482	64.5161	482	75.5105	701.333	1140	76.0013	1140	962	54.6138	962	1029	68.2611	1029	66.2921	1043.67
>131	TTTCGGACCAGGCTTCATTCC	21	MIR166e//MIR166b	Aegilops tauschii	Mature 3' sub/super	0	26.8847	14.1255	259	36	-110.667	-1.67617	-19.4415	-2.86267	0.00502552	-1.67957	-9.27784e-06	1	1	397	34.7191	397	205	25.3365	205	221	29.5811	221	29.8789	274.333	184	12.2669	184	138	7.83442	138	169	11.211	169	10.4374	163.667
>132	TTTGCATGATCGAGGAGCCG	20	MIR159a	Hordeum vulgare	Precursor	0	1.87443	0.945091	14	4	-8.33333	-2.38889	-1.25731	-4.37321	0.00688732	-2.43394	-7.27513e-07	1	1	16	1.39926	16	12	1.48311	12	15	2.00776	15	1.63004	14.3333	2	0.133336	2	8	0.454169	8	8	0.530698	8	0.372734	6
>133	TTTGCATGATCGAGGAGCCGC	21	MIR159a	Hordeum vulgare	Precursor	0	44.1233	40.2968	403	120	-232	-1.75081	-40.7722	-3.09284	1.53451e-07	-1.78516	-2.01893e-05	0.907158	0.000374704	675	59.0313	675	503	62.167	503	445	59.5637	445	60.254	541	325	21.667	325	330	18.7345	330	272	18.0437	272	19.4818	309
>134	TTTGCATGATCGAGGAGCCGCT	22	MIR159a	Hordeum vulgare	Precursor	0	8.3763	6.02523	71	33	-46	-2.24324	-6.90582	-3.93765	5.53083e-08	-2.28479	-3.96842e-06	0.326967	0.000151233	105	9.18264	105	67	8.2807	67	77	10.3065	77	9.25662	83	43	2.86672	43	34	1.93022	34	34	2.25547	34	2.3508	37
>135	TTTGGATTGAAGGGAGCTC	19	MIR159b	Hordeum vulgare	Mature 5' sub	0	22.8097	7.07466	675	317	375	1.59055	-6.70405	-1.10587	0.00742703	1.57205	3.05708e-05	1	1	854	74.6855	854	514	63.5265	514	537	71.8779	537	70.03	635	1059	70.6012	1059	1189	67.5009	1189	782	51.8757	782	63.326	1010
>136	TTTGGATTGAAGGGAGCTCT	20	MIR159b	Hordeum vulgare	Mature 5' sub	0	72.6425	5.92987	1442	799	692	1.47945	-24.5732	-1.18383	0.0493267	1.46739	5.65926e-05	1	1	1995	174.47	1995	1196	147.817	1196	1139	152.456	1139	158.248	1443.33	2290	152.669	2290	2581	146.526	2581	1535	101.828	1535	133.674	2135.33
>137	TTTGGCACCTTGAAACTGGGA	21	MIR5051	Hordeum vulgare	Mature 3'	0	61.0317	28.7253	404	144	-255.667	-1.9411	-43.2753	-3.5384	0.000152628	-2.02814	-2.3097e-05	1	0.15062	531	46.4379	531	599	74.0319	599	452	60.5006	452	60.3235	527.333	195	13.0002	195	312	17.7126	312	308	20.4319	308	17.0482	271.667
>138	TTTTGTTGGTTGTCATCTAACC	22	MIR827	Brachypodium distachyon	Mature 5'	0	6.69935	2.46822	159	75	97	2.15936	2.48542	1.27452	0.000224073	2.14541	8.02838e-06	1	0.206268	123	10.7568	123	71	8.77507	71	57	7.6295	57	9.05379	83.6667	180	12.0002	180	146	8.28859	146	216	14.3289	216	11.5392	180.667
other sRNA ID (root)	Feature ID	Lenght	Experiment - Range (normalized values)	Experiment - IQR (normalized values)	Experiment - Range (original values)	Experiment - IQR (original values)	Experiment - Difference (original values)	Experiment - Fold Change (original values)	Experiment - Difference (normalized values)	Experiment - Fold Change (normalized values)	EDGE test: control vs low-Pi, tagwise dispersions - P-value	EDGE test: control vs low-Pi, tagwise dispersions - Fold change	EDGE test: control vs low-Pi, tagwise dispersions - Weighted difference	EDGE test: control vs low-Pi, tagwise dispersions - Bonferroni	EDGE test: control vs low-Pi, tagwise dispersions - FDR p-value correction	control - R16 - Expression values	control - R16 - Normalized expression values	control - R16 - Count	control - R17 - Expression values	control - R17 - Normalized expression values	control - R17 - Count	control - R18 - Expression values	control - R18 - Normalized expression values	control - R18 - Count	control - Normalized means	control - Means	low-Pi - R4 - Expression values	low-Pi - R4 - Normalized expression values	low-Pi - R4 - Count	low-Pi - R5 - Expression values	low-Pi - R5 - Normalized expression values	low-Pi - R5 - Count	low-Pi - R6 - Expression values	low-Pi - R6 - Normalized expression values	low-Pi - R6 - Count	low-Pi - Normalized means	low-Pi - Means
>139	AAACAAAGCATTGCGATGGTCCTC	24	6.24368	2.61423	115	88	93	3.21429	3.95354	1.86371	6.08596e-10	3.17681	7.70102e-06	0.00359784	2.4847e-06	62	5.42213	62	25	3.08981	25	39	5.22019	39	4.57738	42	140	9.33349	140	138	7.83442	138	127	8.42483	127	8.53092	135
>140	AAACCTGGCTCTGATACC	18	2.11926	1.41295	39	24	30.6667	5.38095	1.60142	3.08793	1.42686e-12	5.16724	2.5298e-06	8.4352e-06	9.239e-09	9	0.787084	9	9	1.11233	9	3	0.401553	3	0.76699	7	33	2.20004	33	42	2.38439	42	38	2.52082	38	2.36841	37.6667
>141	AAACCTGGCTCTGATACCA	19	4.79287	2.18963	86	54	67.6667	4.5614	3.40522	2.60694	6.75192e-14	4.43897	5.60335e-06	3.99154e-07	5.28681e-10	23	2.01144	23	20	2.47185	20	14	1.87391	14	2.11907	19	100	6.66678	100	74	4.20107	74	86	5.70501	86	5.52428	86.6667
>142	AAACGAAGTCGTCTTGCCCAAG	22	1.80003	0.927545	27	15	20.6667	21.6667	1.26721	13.3126	3.36788e-10	19.0581	1.72142e-06	0.00199099	1.44694e-06	2	0.174907	2	0	0	0	1	0.133851	1	0.102919	1	27	1.80003	27	22	1.24897	22	16	1.0614	16	1.37013	21.6667
>143	AAACGGAGGGCTAAAACCTG	20	5.5365	3.64418	95	80	85.3333	6.22449	4.62433	3.52827	1.10213e-33	6.03317	7.06105e-06	6.51548e-27	5.76591e-29	20	1.74907	20	14	1.73029	14	15	2.00776	15	1.82904	16.3333	109	7.26679	109	95	5.39326	95	101	6.70006	101	6.45337	101.667
>144	AAACGGATCCGTAACTTCG	19	40.4527	17.4079	647	478	530.333	4.67436	26.0693	2.55578	3.56451e-15	4.48152	4.37198e-05	2.10724e-08	3.31326e-11	129	11.2815	129	166	20.5164	166	138	18.4714	138	16.7564	144.333	776	51.7342	776	632	35.8794	632	616	40.8638	616	42.8258	674.667
>145	AAACGGCTACCACATCCAAGGAAG	24	15.2301	10.3868	278	178	209.333	8.56627	11.4646	4.43672	1.35991e-11	8.04607	1.72029e-05	8.03938e-05	7.4646e-08	18	1.57417	18	26	3.2134	26	39	5.22019	39	3.33592	27.6667	204	13.6002	204	296	16.8043	296	211	13.9972	211	14.8006	237
>146	AAACTACTAAACTGAGCGCC	20	2.85086	1.66823	54	31	42.3333	7.04762	2.27755	3.8301	5.0779e-14	6.72658	3.48789e-06	3.00191e-07	4.04026e-10	7	0.612176	7	7	0.865147	7	7	0.936956	7	0.80476	7	38	2.53338	38	61	3.46304	61	49	3.25053	49	3.08231	49.3333
>147	AAACTGAGCATGTCTGAACT	20	31.5848	17.8846	760	431	561.667	3.60031	25.1251	2.06385	4.34675e-12	3.56379	4.65115e-05	2.56967e-05	2.59563e-08	301	26.3236	301	187	23.1118	187	160	21.4161	160	23.6172	216	795	53.0009	795	920	52.2295	920	618	40.9964	618	48.7423	777.667
>148	AAACTGAGCATGTCTGAACTT	21	13.1981	8.77627	280	172	208	4.80488	10.572	2.79911	1.00434e-12	4.76782	1.72445e-05	5.93734e-06	6.62649e-09	83	7.25866	83	46	5.68525	46	35	4.68478	35	5.87623	54.6667	255	17.0003	255	315	17.8829	315	218	14.4615	218	16.4482	262.667
>149	AAACTTACCAGGTCCAGAC	19	56.3924	15.9722	1001	399	651	4.01389	30.8395	2.27318	3.52331e-09	3.94561	5.42234e-05	0.0208288	1.24425e-05	257	22.4756	257	209	25.8308	209	182	24.3609	182	24.2224	216	1183	78.868	1183	810	45.9846	810	608	40.3331	608	55.0619	867
>150	AAACTTACCAGGTCCAGACA	20	18.756	9.75237	300	166	245.667	10.8267	14.2362	6.09963	2.53774e-22	10.5772	2.04502e-05	1.50024e-15	5.0513e-18	31	2.71107	31	22	2.71903	22	22	2.94472	22	2.79161	25	322	21.467	322	302	17.1449	302	188	12.4714	188	17.0278	270.667
>151	AAACTTACCAGGTCCAGACAT	21	2.73338	1.78875	43	29	35.6667	14.375	2.14619	9.12516	4.12194e-14	13.6144	2.96386e-06	2.43677e-07	3.34262e-10	6	0.524722	6	0	0	0	2	0.267702	2	0.264141	2.66667	41	2.73338	41	43	2.44116	43	31	2.05646	31	2.41033	38.3333
>152	AAACTTACCAGGTCCAGACATAG	23	151.833	65.6775	2432	1107	1830.67	8.95942	103.907	4.99781	6.76308e-19	8.78337	0.000152606	3.99814e-12	1.01219e-14	270	23.6125	270	181	22.3702	181	239	31.9904	239	25.991	230	2613	174.203	2613	2223	126.202	2223	1346	89.29	1346	129.898	2060.67
>153	AAACTTACCAGGTCCAGACATAGCA	25	12.2174	5.16878	187	90	141.333	11.0952	8.1661	5.97796	3.98683e-14	10.6336	1.17694e-05	2.3569e-07	3.24195e-10	12	1.04944	12	14	1.73029	14	16	2.14161	16	1.64045	14	199	13.2669	199	163	9.2537	163	104	6.89908	104	9.80656	155.333
>154	AAAGCATTGCGATGGTCCTCG	21	34.0382	19.3587	2125	1542	1525.67	2.00837	22.9312	1.13645	3.64019e-22	1.97072	0.000124234	2.15197e-15	7.12574e-18	1942	169.835	1942	1296	160.176	1296	1301	174.14	1301	168.05	1513	2843	189.537	2843	3421	194.214	3421	2852	189.194	2852	190.982	3038.67
>155	AAAGGCCAACCAAGATCGGAT	21	2.55769	1.93413	58	34	43	4	1.95536	2.19706	9.48327e-13	3.86404	3.53362e-06	5.60623e-06	6.26395e-09	16	1.39926	16	11	1.35952	11	16	2.14161	16	1.63346	14.3333	50	3.33339	50	69	3.91721	69	53	3.51588	53	3.58883	57.3333
>156	AAATAAGCGGAGGAGAAGAAAC	22	23.3809	17.295	192	95	-129.667	-2.2589	-19.6148	-4.0347	1.53716e-18	-2.31246	-1.1235e-05	9.08726e-12	2.1792e-14	285	24.9243	285	192	23.7298	192	221	29.5811	221	26.0784	232.667	93	6.20011	93	119	6.75577	119	97	6.43472	97	6.46353	103
>157	AAATACGACCTCTCTGAGATATACG	25	1.24897	0.743089	22	12	16.3333	17.3333	0.981627	10.8656	2.11695e-09	15.1497	1.35138e-06	0.0125148	7.81686e-06	2	0.174907	2	1	0.123592	1	0	0	0	0.0995	1	13	0.866681	13	22	1.24897	22	17	1.12773	17	1.08113	17.3333
>158	AAATAGGTAGGATGGCTCG	19	9.85779	8.70752	94	48	-65.6667	-3.0102	-8.88251	-5.28847	1.7597e-13	-3.07446	-5.64715e-06	1.04028e-06	1.29873e-09	122	10.6694	122	94	11.6177	94	79	10.5742	79	10.9538	98.3333	28	1.8667	28	31	1.75991	31	39	2.58715	39	2.07125	32.6667
>159	AAATAGGTAGGATGGCTCGGCTGC	24	20.4972	15.0985	176	77	-110.333	-2.12585	-17.2795	-3.81038	2.917e-10	-2.18672	-9.64119e-06	0.00172445	1.26891e-06	246	21.5136	246	191	23.6062	191	188	25.164	188	23.4279	208.333	70	4.66675	70	113	6.41514	113	111	7.36344	111	6.14844	98
>160	AAATCCGAAGCGGTTTCATTCG	22	2.60004	1.50214	39	27	31	47.5	1.94193	27.3247	1.82783e-16	39.3836	2.58348e-06	1.08056e-09	2.03495e-12	1	0.0874537	1	0	0	0	1	0.133851	1	0.0737682	0.666667	39	2.60004	39	28	1.58959	28	28	1.85744	28	2.01569	31.6667
>161	AAATCGTTCGTCTGACTTGGGT	22	11.4752	8.61918	118	51	-76.6667	-3.12963	-10.1863	-5.47381	6.90942e-15	-3.18006	-6.53867e-06	4.08465e-08	6.1331e-11	150	13.1181	150	87	10.7525	87	101	13.5189	101	12.4632	112.667	32	2.13337	32	36	2.04376	36	40	2.65349	40	2.27687	36
>162	AAATCGTTCGTCTGACTTGGGTATA	25	6.90573	5.02941	73	29	-45	-3.54717	-5.69842	-6.08858	2.36482e-09	-3.56819	-3.7992e-06	0.0139801	8.60844e-06	90	7.87084	90	52	6.42681	52	46	6.15714	46	6.81826	62.6667	19	1.26669	19	17	0.96511	17	17	1.12773	17	1.11984	17.6667
>163	AAATTAGAGTGCTCAAAG	18	1.89179	1.39918	29	24	25.3333	8.6	1.40421	4.43833	3.50619e-11	8.08772	2.09837e-06	0.000207276	1.80396e-07	2	0.174907	2	2	0.247185	2	6	0.803106	6	0.408399	3.33333	31	2.0667	31	29	1.64636	29	26	1.72477	26	1.81261	28.6667
>164	AAATTCCTTGTCGCATAAG	19	6.02753	3.11364	95	73	81.6667	5.22414	4.08382	2.77461	2.35382e-14	4.97417	6.70735e-06	1.39151e-07	1.95987e-10	13	1.1369	13	25	3.08981	25	20	2.67702	20	2.30124	19.3333	93	6.20011	93	102	5.79066	102	108	7.16443	108	6.38506	101
>165	AAATTGGTTACGACGACGTCGAG	23	1.06668	0.663373	16	10	13.6667	42	0.838268	21.3475	5.61236e-09	30.1051	1.1362e-06	0.0331786	1.91011e-05	0	0	0	1	0.123592	1	0	0	0	0.0411975	0.333333	16	1.06668	16	16	0.908338	16	10	0.663373	10	0.879465	14
>166	AAATTGGTTACGACGACGTCGAGT	24	9.54067	8.08782	176	128	145.333	15.5333	8.59207	8.55273	5.98386e-62	14.9237	1.20307e-05	3.53748e-55	7.36976e-57	11	0.961991	11	9	1.11233	9	10	1.33851	10	1.13761	10	138	9.20016	138	185	10.5027	185	143	9.48623	143	9.72968	155.333
>167	AAATTGGTTACGACGACGTCGAGTT	25	1.25923	0.960515	20	16	18	11.8	1.05753	6.70667	3.68578e-11	10.7669	1.49105e-06	0.000217893	1.88815e-07	2	0.174907	2	2	0.247185	2	1	0.133851	1	0.185314	1.66667	18	1.20002	18	20	1.13542	20	21	1.39308	21	1.24284	19.6667
>168	AACAAAGCATTGCGATGGTCCTC	23	6.66476	2.1153	117	69	97	3.23846	3.89133	1.78498	9.88109e-11	3.1376	7.97029e-06	0.000584141	4.6919e-07	45	3.93542	45	43	5.31448	43	42	5.62174	42	4.95721	43.3333	159	10.6002	159	150	8.51567	150	112	7.42977	112	8.84854	140.333
>169	AACAAGGTTTCCGTAGGTG	19	6.32677	3.07647	106	57	75.6667	5.2037	3.90011	2.89736	6.88799e-11	5.05949	6.28633e-06	0.000407198	3.36805e-07	20	1.74907	20	13	1.6067	13	21	2.81087	21	2.05555	18	119	7.93347	119	85	4.82555	85	77	5.10797	77	5.95566	93.6667
>170	AACACTCGGCCCAGCGGGC	19	3.81138	1.64667	72	35	53.6667	6.19355	2.79167	3.32078	3.35468e-10	5.91601	4.42847e-06	0.00198319	1.44232e-06	9	0.787084	9	12	1.48311	12	10	1.33851	10	1.2029	10.3333	66	4.40008	66	81	4.59846	81	45	2.98518	45	3.99457	64
>171	AACCAAAGTCGTCTTGCCCAAG	22	2.5346	1.59508	47	26	33	15.1429	1.93178	8.45624	3.18856e-12	14.0364	2.72763e-06	1.88498e-05	1.94729e-08	3	0.262361	3	2	0.247185	2	2	0.267702	2	0.259083	2.33333	29	1.93337	29	49	2.78179	49	28	1.85744	28	2.19087	35.3333
>172	AACCAAGCTGCTGAGAGTCT	20	0.995059	0.624483	15	11	13	40	0.809766	20.6557	2.15189e-09	28.6887	1.07999e-06	0.0127213	7.92606e-06	0	0	0	1	0.123592	1	0	0	0	0.0411975	0.333333	14	0.933349	14	11	0.624483	11	15	0.995059	15	0.850964	13.3333
>173	AACCCACAGGTCCCAGGATCG	21	22.6278	8.72178	365	159	249.333	6.45985	13.538	3.60222	2.67683e-12	6.30266	2.07974e-05	1.58247e-05	1.65703e-08	50	4.37269	50	40	4.9437	40	47	6.29099	47	5.20246	45.6667	405	27.0005	405	274	15.5553	274	206	13.6655	206	18.7404	295
>174	AACCCGTCGGCTGTGGCG	18	8.72678	4.35153	144	93	109.667	7.58	6.19898	4.34834	1.04275e-18	7.39708	9.13276e-06	6.16445e-12	1.51461e-14	21	1.83653	21	16	1.97748	16	13	1.74006	13	1.85136	16.6667	157	10.4668	157	109	6.18806	109	113	7.49611	113	8.05034	126.333
>175	AACCCGTCGGCTGTTGGC	18	13.5749	4.19252	565	519	449.667	1.67416	-3.2688	-1.04622	8.85521e-12	1.64527	3.64194e-05	5.23494e-05	5.02394e-08	862	75.3851	862	574	70.9421	574	565	75.6258	565	73.9843	667	1127	75.1346	1127	1093	62.0509	1093	1130	74.9611	1130	70.7155	1116.67
>176	AACCCGTCGGCTGTTGGCG	19	235.026	151.545	4265	2964	3616.67	4.60705	180.291	2.623	5.93177e-21	4.52966	0.000299706	3.50669e-14	1.06322e-16	1274	111.416	1274	1000	123.592	1000	734	98.2466	734	111.085	1002.67	4999	333.272	4999	4895	277.895	4895	3964	262.961	3964	291.376	4619.33
>177	AACCCGTCGGCTGTTGGCGG	20	48.1271	12.3052	866	421	624.667	3.90543	30.0431	2.26697	9.1089e-10	3.85561	5.19578e-05	0.00538492	3.60195e-06	278	24.3121	278	224	27.6847	224	143	19.1407	143	23.7125	215	1009	67.2678	1009	645	36.6174	645	865	57.3817	865	53.7556	839.667
>178	AACCGAAGTCGTCTTGCC	18	74.8123	61.1208	1943	1182	1437.67	3.12883	56.209	1.73539	4.10041e-09	3.01874	0.000117306	0.0242404	1.42843e-05	722	63.1416	722	817	100.975	817	487	65.1854	487	76.434	675.333	2005	133.669	2005	2430	137.954	2430	1904	126.306	1904	132.643	2113
>179	AACCGAAGTCGTCTTGCCCAA	21	296.55	176.399	5441	2971	3828.33	9.63534	213.739	5.13933	3.72386e-10	9.08316	0.000314848	0.00220144	1.5872e-06	356	31.1335	356	643	79.47	643	331	44.3047	331	51.6361	443.333	3716	247.738	3716	5772	327.683	5772	3327	220.704	3327	265.375	4271.67
>180	AACCGAAGTCGTCTTGCCCAAG	22	1992.64	1284.31	36969	20899	27569.3	11.6336	1582.7	6.32955	7.11483e-23	11.13	0.00227693	4.20608e-16	1.52394e-18	2519	220.296	2519	3248	401.428	3248	2011	269.174	2011	296.966	2592.67	28088	1872.57	28088	38980	2212.94	38980	23418	1553.49	23418	1879.66	30162
>181	AACCGAAGTCGTCTTGCCCAAGAC	24	15.2165	12.3358	267	216	241.333	7.46429	13.4146	4.23607	2.96809e-100	7.2556	1.99453e-05	1.75465e-93	6.2666e-95	48	4.19778	48	32	3.95496	32	32	4.28323	32	4.14532	37.3333	248	16.5336	248	299	16.9746	299	289	19.1715	289	17.5599	278.667
>182	AACCGAAGTCGTCTTGCCCAAGACC	25	14.6964	8.95817	235	196	216	5.72993	11.1432	3.07201	7.95268e-24	5.46978	1.7762e-05	4.70139e-17	1.87307e-19	36	3.14833	36	52	6.42681	52	49	6.5587	49	5.37795	45.6667	245	16.3336	245	271	15.385	271	269	17.8447	269	16.5211	261.667
>183	AACCGAAGTCGTCTTGCCG	19	88.7097	47.5413	1697	766	1273.67	10.1851	72.5214	5.64597	2.55335e-16	9.88043	0.000105611	1.50947e-09	2.78499e-12	155	13.5553	155	162	20.022	162	99	13.2512	99	15.6095	138.667	1520	101.335	1520	1796	101.961	1796	921	61.0966	921	88.1309	1412.33
>184	AACCGAAGTCGTCTTGCCGAAC	22	4.67542	2.29402	111	75	86.3333	2.48851	2.30693	1.34131	7.37592e-09	2.3908	6.97134e-06	0.0436043	2.43872e-05	53	4.63505	53	54	6.67399	54	67	8.96801	67	6.75902	58	129	8.60015	129	164	9.31047	164	140	9.28722	140	9.06594	144.333
>185	AACCGAAGTCGTCTTGCCGAACTC	24	2.60055	1.81506	98	71	72.6667	2.23164	1.82178	1.28157	1.74972e-12	2.18033	5.92375e-06	1.03439e-05	1.12311e-08	81	7.08375	81	51	6.30322	51	45	6.02329	45	6.47009	59	122	8.13347	122	143	8.11827	143	130	8.62385	130	8.29186	131.667
>186	AACCGAAGTCGTCTTGCCGAACTCC	25	3.08927	1.84852	60	57	53.3333	3.38806	2.36448	1.97534	6.25483e-13	3.31056	4.39631e-06	3.69767e-06	4.23533e-09	33	2.88597	33	16	1.97748	16	18	2.40932	18	2.42426	22.3333	76	5.06675	76	75	4.25784	75	76	5.04163	76	4.78874	75.6667
>187	AACCGAAGTCGTCTTGCCTAAG	22	3.09226	1.73074	58	30	39.3333	10.0769	2.22921	5.67372	2.24459e-11	9.58346	3.2481e-06	0.000132693	1.19114e-07	6	0.524722	6	3	0.370777	3	4	0.535404	4	0.476968	4.33333	36	2.40004	36	61	3.46304	61	34	2.25547	34	2.70618	43.6667
>188	AACCTGTGGCTGGATTGAATCC	22	12.0317	10.2796	352	215	263.333	2.67373	8.56293	1.47881	2.38426e-16	2.59749	2.14772e-05	1.40951e-09	2.60537e-12	179	15.6542	179	119	14.7075	119	174	23.2901	174	17.8839	157.333	389	25.9338	389	471	26.7392	471	402	26.6676	402	26.4469	420.667
>189	AACGAACGAGACCTCAGCC	19	48.761	39.3249	461	207	-287.333	-2.25291	-42.8629	-3.93191	2.04163e-13	-2.2898	-2.46502e-05	1.20695e-06	1.4956e-09	656	57.3697	656	447	55.2458	447	447	59.8314	447	57.4823	516.667	253	16.867	253	195	11.0704	195	240	15.9209	240	14.6194	229.333
>190	AACGACCTACTCGACCCTTCGGCCG	25	2.33414	1.45354	47	27	33.6667	6.31579	1.80021	3.60359	9.44301e-11	6.07144	2.78028e-06	0.000558243	4.49109e-07	9	0.787084	9	5	0.617962	5	5	0.669255	5	0.691434	6.33333	36	2.40004	36	52	2.9521	52	32	2.12279	32	2.49164	40
>191	AACGGAGGGCTAAAACCTG	19	7.87961	3.97562	131	83	103	5.75385	5.46731	3.20666	7.17579e-16	5.59043	8.54618e-06	4.24212e-09	7.37759e-12	24	2.09889	24	15	1.85389	15	26	3.48012	26	2.47763	21.6667	146	9.7335	146	107	6.07451	107	121	8.02681	121	7.94494	124.667
>192	AACGGATATCTCGGCTCT	18	14.277	9.12304	140	50	-92.6667	-3.78	-11.7433	-6.49825	1.28192e-09	-3.82303	-7.87167e-06	0.00757832	4.92418e-06	165	14.4299	165	127	15.6962	127	86	11.5112	86	13.8791	126	39	2.60004	39	25	1.41928	25	36	2.38814	36	2.13582	33.3333
>193	AACGGATATCTCGGCTCTCG	20	87.4057	51.3865	618	446	-513	-3.4703	-69.1147	-6.20775	1.97141e-12	-3.60113	-4.49145e-05	1.16544e-05	1.25316e-08	737	64.4534	737	783	96.7729	783	642	85.9323	642	82.3862	720.667	196	13.0669	196	165	9.36724	165	262	17.3804	262	13.2715	207.667
>194	AACGGATATCTCGGCTCTCGC	21	176.318	93.9435	1116	656	-863.667	-2.57126	-127.629	-4.68998	4.01787e-09	-2.67777	-7.62616e-05	0.0237525	1.40133e-05	1465	128.12	1465	1258	155.479	1258	1517	203.052	1517	162.217	1413.33	401	26.7338	401	602	34.1762	602	646	42.8539	646	34.588	549.667
>195	AACGGATATCTCGGCTCTCGCA	22	25.3887	14.718	148	118	-125.333	-2.13595	-20.0582	-3.87683	6.87799e-11	-2.21482	-1.11299e-05	0.000406607	3.36595e-07	241	21.0764	241	230	28.4263	230	236	31.5888	236	27.0305	235.667	93	6.20011	93	112	6.35837	112	126	8.3585	126	6.97232	110.333
>196	AACGGATATCTCGGCTCTCGCATCG	25	65.1713	46.4586	508	291	-356.333	-2.3296	-53.6799	-4.1748	3.47606e-15	-2.40335	-3.1154e-05	2.05494e-08	3.23613e-11	713	62.3545	713	571	70.5713	571	589	78.8382	589	70.588	624.333	205	13.6669	205	280	15.8959	280	319	21.1616	319	16.9081	268
>197	AACGGATCCGTAACTTCG	18	52.566	20.4588	986	458	666.667	3.38095	28.61	1.90706	5.10131e-09	3.30131	5.51812e-05	0.0301574	1.75334e-05	316	27.6354	316	307	37.9429	307	217	29.0457	217	31.5413	280	1203	80.2014	1203	872	49.5044	872	765	50.748	765	60.1513	946.667
>198	AACGGCTACCACATCCAAGGAAG	23	19.6586	9.05585	396	229	288	3.85149	12.5535	2.06987	3.09205e-12	3.67857	2.34858e-05	1.82793e-05	1.89423e-08	92	8.04574	92	106	13.1008	106	105	14.0543	105	11.7336	101	345	23.0004	345	488	27.7043	488	334	22.1567	334	24.2871	389
>199	AACGGTTCAGCCGGAGGTAGGGTCC	25	5.03096	3.81707	52	24	-35.6667	-4.45161	-4.43349	-7.90752	2.26643e-10	-4.50289	-3.0411e-06	0.00133985	1.00741e-06	60	5.24722	60	45	5.56166	45	33	4.41708	33	5.07532	46	9	0.60001	9	14	0.794796	14	8	0.530698	8	0.641835	10.3333
>200	AACTAGGACGGTCTGAGGCCA	21	9.28117	6.72993	180	133	148.333	5.40594	7.76037	3.1038	4.24578e-31	5.28965	1.22708e-05	2.50998e-24	1.9941e-26	48	4.19778	48	22	2.71903	22	31	4.14938	31	3.68873	33.6667	180	12.0002	180	202	11.4678	202	164	10.8793	164	11.4491	182
>201	AACTCGACCCTTCGGCCG	18	2.26516	1.65288	37	35	34	6.66667	1.899	4.00783	4.92671e-15	6.4063	2.81367e-06	2.91253e-08	4.51554e-11	10	0.874537	10	5	0.617962	5	3	0.401553	3	0.631351	6	40	2.66671	40	40	2.27085	40	40	2.65349	40	2.53035	40
>202	AACTGGTACGGACAAGGGGAAT	22	110.489	86.8691	1130	508	-745	-3.35263	-96.9678	-5.80648	4.27232e-10	-3.41349	-6.33719e-05	0.00252567	1.80019e-06	1389	121.473	1389	1018	125.817	1018	778	104.136	778	117.142	1061.67	259	17.267	259	270	15.3282	270	421	27.928	421	20.1744	316.667
>203	AACTGGTACGGACAAGGGGAATCCG	25	108.984	37.3381	1972	982	1371.33	3.41574	59.7042	1.94603	9.21464e-10	3.3836	0.000114081	0.00544743	3.6282e-06	745	65.153	745	395	48.819	395	563	75.3581	563	63.11	567.667	2367	157.803	2367	1905	108.149	1905	1545	102.491	1545	122.814	1939
>204	AACTGGTTGTCCTCATTA	18	11.3538	6.15104	219	101	144	7.17143	7.75462	3.96148	4.76084e-10	6.90092	1.18549e-05	0.00281447	1.98903e-06	26	2.2738	26	30	3.70777	30	14	1.87391	14	2.6185	23.3333	142	9.46683	142	233	13.2277	233	127	8.42483	127	10.3731	167.333
>205	AACTTACCAGGTCCAGACAT	20	4.50477	1.77934	72	36	53	5.67647	2.77025	3.12704	1.62039e-09	5.46876	4.39827e-06	0.00957927	6.13662e-06	11	0.961991	11	13	1.6067	13	10	1.33851	10	1.3024	11.3333	82	5.46676	82	64	3.63335	64	47	3.11785	47	4.07266	64.3333
>206	AACTTACCAGGTCCAGACATAG	22	52.1243	13.9664	1003	417	738	3.30865	30.6682	1.85534	6.7808e-09	3.25006	6.10944e-05	0.0400861	2.2571e-05	391	34.1944	391	259	32.0105	259	309	41.3599	309	35.8549	319.667	1262	84.1348	1262	1185	67.2738	1185	726	48.1609	726	66.5231	1057.67
>207	AACTTCCCCGTCCTGGACTCC	21	1.26669	0.784746	19	15	15.6667	12.75	0.950156	8.38552	3.95055e-09	11.5099	1.30063e-06	0.0233545	1.37948e-05	3	0.262361	3	1	0.123592	1	0	0	0	0.128651	1.33333	19	1.26669	19	16	0.908338	16	16	1.0614	16	1.07881	17
>208	AACTTTAAATAGGTAGGATGGCT	23	19.4462	13.7895	137	86	-104.333	-2.15074	-16.3202	-3.85415	1.19773e-15	-2.20859	-9.11411e-06	7.08065e-09	1.19003e-11	224	19.5896	224	175	21.6287	175	186	24.8963	186	22.0382	195	87	5.8001	87	96	5.45003	96	89	5.90402	89	5.71805	90.6667
>209	AAGAAATTCAACCAAGCGCGGGTA	24	3.10476	1.66699	90	48	60	2.38462	1.60473	1.32898	6.14903e-09	2.3218	4.88852e-06	0.0363513	2.0713e-05	53	4.63505	53	30	3.70777	30	47	6.29099	47	4.87794	43.3333	95	6.33344	95	120	6.81254	120	95	6.30204	95	6.48267	103.333
>210	AAGAACGAAAGTTGGGGGCT	20	15.1416	11.0499	120	69	-79.6667	-2.01702	-12.9064	-3.63366	1.97832e-12	-2.07218	-6.97891e-06	1.16952e-05	1.25485e-08	184	16.0915	184	145	17.9209	145	145	19.4084	145	17.8069	158	64	4.26674	64	95	5.39326	95	76	5.04163	76	4.90054	78.3333
>211	AAGACCCTGTTGAGCTTGACTCTAG	25	26.2412	1.45332	727	549	553.667	2.10586	11.4451	1.20728	9.38758e-12	2.07744	4.541e-05	5.54967e-05	5.30054e-08	678	59.2936	678	384	47.4595	384	440	58.8944	440	55.2159	500.667	989	65.9345	989	1063	60.3477	1063	1111	73.7007	1111	66.661	1054.33
>212	AAGACTCGGCATGAAGGCC	19	5.45955	2.60887	102	54	80.3333	5.30357	4.15584	3.02351	4.26624e-12	5.18358	6.65969e-06	2.52208e-05	2.55013e-08	25	2.18634	25	17	2.10107	17	14	1.87391	14	2.05378	18.6667	110	7.33346	110	116	6.58545	116	71	4.70995	71	6.20962	99
>213	AAGACTCGGCATGAAGGCCA	20	25.8046	19.3654	426	350	388	7.2246	21.3762	4.01931	1.75546e-127	7.00027	3.20546e-05	1.03777e-120	6.10456e-122	66	5.77195	66	71	8.77507	71	50	6.69255	50	7.07985	62.3333	416	27.7338	416	459	26.058	459	476	31.5765	476	28.4561	450.333
>214	AAGACTCGGCATGAAGGCCAG	21	3.52484	2.67609	58	50	52	5.58824	2.67775	3.02913	1.34453e-14	5.35233	4.28465e-06	7.94845e-08	1.15867e-10	9	0.787084	9	17	2.10107	17	8	1.07081	8	1.31965	11.3333	59	3.9334	59	66	3.7469	66	65	4.31192	65	3.99741	63.3333
>215	AAGATTAAGCCATGCATG	18	3.52199	1.53228	66	41	49.3333	3.46667	2.14128	1.94614	7.21336e-10	3.37165	4.07211e-06	0.00426433	2.89696e-06	23	2.01144	23	17	2.10107	17	20	2.67702	20	2.26318	20	83	5.53343	83	64	3.63335	64	61	4.04657	61	4.40445	69.3333
>216	AAGCAAGGGATGAGCGCG	18	0.866681	0.681254	13	12	12	37	0.752176	26.8025	5.53896e-09	26.6329	9.96686e-07	0.0327447	1.8873e-05	1	0.0874537	1	0	0	0	0	0	0	0.0291512	0.333333	13	0.866681	13	12	0.681254	12	12	0.796047	12	0.781328	12.3333
>217	AAGCAAGGGATGAGCGCGAA	20	4.72431	2.5801	88	44	63.6667	8.95833	3.53721	4.82429	2.19598e-11	8.51458	5.26021e-06	0.00012982	1.16745e-07	7	0.612176	7	11	1.35952	11	6	0.803106	6	0.924933	8	70	4.66675	70	94	5.33649	94	51	3.3832	51	4.46215	71.6667
>218	AAGCAAGGGATGAGCGCGAAA	21	4.76264	3.94099	82	61	71.6667	17.5385	4.28664	9.70502	1.33176e-37	16.642	5.94571e-06	7.87298e-31	8.46557e-33	5	0.437269	5	3	0.370777	3	5	0.669255	5	0.492434	4.33333	77	5.13342	77	85	4.82555	85	66	4.37826	66	4.77908	76
>219	AAGCAAGGGATGAGCGCGAAAG	22	3.53404	3.09612	64	49	55	16	3.28055	9.06787	2.83882e-29	15.1112	4.55712e-06	1.67823e-22	1.11141e-24	5	0.437269	5	2	0.247185	2	4	0.535404	4	0.406619	3.66667	53	3.53339	53	66	3.7469	66	57	3.78122	57	3.68717	58.6667
>220	AAGCAAGGGATGAGCGCGAAAGCCG	25	320.48	162.348	6051	3325	4447.33	5.9617	228.506	3.18138	1.01495e-14	5.63467	0.000363526	6.00009e-08	8.88902e-11	751	65.6778	751	1055	130.39	1055	883	118.19	883	104.753	896.333	4208	280.538	4208	6802	386.157	6802	5021	333.079	5021	333.258	5343.67
>221	AAGCTAGGCGTCACGGGC	18	5.04197	3.89743	101	70	79	5.4717	4.02904	2.98813	1.61252e-17	5.26264	6.5049e-06	9.53272e-11	2.05005e-13	17	1.48671	17	22	2.71903	22	14	1.87391	14	2.02655	17.6667	88	5.86677	88	115	6.52868	115	87	5.77134	87	6.0556	96.6667
>222	AAGCTAGGCGTCACGGGCT	19	7.98636	4.74351	145	81	103	11.3	5.84143	5.96227	2.47463e-17	10.7184	8.49221e-06	1.46293e-10	3.0564e-13	8	0.69963	8	11	1.35952	11	11	1.47236	11	1.17717	10	94	6.26677	94	153	8.68599	153	92	6.10303	92	7.0186	113
>223	AAGCTAGGCGTCACGGGCTA	20	1.33336	0.929833	21	16	18	11.8	1.06319	7.01732	1.95373e-10	10.7972	1.49229e-06	0.00115499	8.76985e-07	3	0.262361	3	0	0	0	2	0.267702	2	0.176688	1.66667	20	1.33336	20	21	1.19219	21	18	1.19407	18	1.23987	19.6667
>224	AAGGAGTCTGACATGCGT	18	79.7726	46.2475	573	348	-455.333	-3.4177	-61.1486	-6.05865	8.52226e-10	-3.53078	-3.97193e-05	0.00503811	3.38355e-06	679	59.3811	679	707	87.3799	707	545	72.9488	545	73.2366	643.667	197	13.1336	197	134	7.60733	134	234	15.5229	234	12.0879	188.333
>225	AAGGATCGTCCGTGCCACC	19	2.01361	1.12119	39	19	27.6667	5.61111	1.41771	3.07089	4.65818e-09	5.36214	2.27735e-06	0.0275378	1.60852e-05	7	0.612176	7	3	0.370777	3	8	1.07081	8	0.684587	6	26	1.73336	26	42	2.38439	42	33	2.18913	33	2.10229	33.6667
>226	AAGGATGCCTAACCGCCGCACCG	23	3.71788	2.45773	57	44	49	12.3077	2.85752	6.4958	1.46201e-24	11.6483	4.05739e-06	8.64297e-18	3.6315e-20	3	0.262361	3	4	0.49437	4	6	0.803106	6	0.519946	4.33333	48	3.20005	48	52	2.9521	52	60	3.98024	60	3.37746	53.3333
>227	AAGGCTTCGCTCGCTCGCTC	20	1.72359	1.10015	27	21	23.3333	11	1.37322	6.3712	1.47721e-13	10.2296	1.93331e-06	8.73283e-07	1.09571e-09	3	0.262361	3	3	0.370777	3	1	0.133851	1	0.255663	2.33333	25	1.6667	25	24	1.36251	24	28	1.85744	28	1.62888	25.6667
>228	AAGTACCAGTGAGCATGGAGG	21	3.50906	1.93642	69	43	53.3333	4.01887	2.35964	2.12714	5.0891e-09	3.84425	4.37224e-06	0.0300853	1.75016e-05	14	1.22435	14	16	1.97748	16	23	3.07857	23	2.09347	17.6667	71	4.73341	71	83	4.71201	83	59	3.9139	59	4.45311	71
>229	AAGTCGGTCCGGCCGATGTGCCGTG	25	12.3976	7.14963	191	118	146	21.8571	8.96618	12.77	2.36765e-25	21.2087	1.21959e-05	1.39969e-18	6.6023e-21	10	0.874537	10	6	0.741555	6	5	0.669255	5	0.761782	7	196	13.0669	196	139	7.89119	139	124	8.22582	124	9.72797	153
>230	AAGTCGTCTTGCCCAAGA	18	1.93234	1.44129	36	23	28	7	1.51406	3.82781	7.63109e-09	6.62899	2.31383e-06	0.0451128	2.51045e-05	4	0.349815	4	8	0.98874	8	2	0.267702	2	0.535419	4.66667	33	2.20004	33	38	2.1573	38	27	1.79111	27	2.04948	32.6667
>231	AAGTTGCGTAGTGGACCCG	19	24.5383	15.607	504	290	397.333	5.65625	20.5462	3.12237	9.36735e-23	5.49298	3.28239e-05	5.53771e-16	1.97071e-18	96	8.39556	96	75	9.26944	75	85	11.3773	85	9.68078	85.3333	494	32.9339	494	579	32.8705	579	375	24.8765	375	30.227	482.667
>232	AAGTTGCGTAGTGGACCCGG	20	44.1998	23.6098	756	494	633	4.58302	30.1865	2.45701	2.81572e-12	4.37921	5.20001e-05	1.66457e-05	1.73574e-08	154	13.4679	154	160	19.7748	160	216	28.9118	216	20.7182	176.667	865	57.6677	865	910	51.6617	910	654	43.3846	654	50.9047	809.667
>233	AATAGGTAGGATGGCTCG	18	16.6183	11.3464	156	72	-106	-3.50394	-13.8059	-6.11064	2.90048e-19	-3.56275	-9.04476e-06	1.71468e-12	4.53619e-15	191	16.7037	191	115	14.2131	115	139	18.6053	139	16.5074	148.333	43	2.86672	43	35	1.98699	35	49	3.25053	49	2.70141	42.3333
>234	AATAGGTAGGATGGCTCGG	19	8.66859	7.18261	77	39	-56	-2.88764	-7.67682	-5.07902	1.31334e-15	-2.95139	-4.83005e-06	7.76409e-09	1.30052e-11	105	9.18264	105	83	10.2582	83	69	9.23571	69	9.55884	85.6667	30	2.00003	30	28	1.58959	28	31	2.05646	31	1.88203	29.6667
>235	AATCAACTAGCCCCGAAAATGGATG	25	2.81625	1.88772	53	36	43.3333	5.48276	2.18693	2.91939	1.15739e-15	5.25957	3.56952e-06	6.84214e-09	1.15382e-11	8	0.69963	8	9	1.11233	9	12	1.60621	12	1.13939	9.66667	45	3.00005	45	61	3.46304	61	53	3.51588	53	3.32632	53
>236	AATCCCGGCGAGACCTCC	18	10.6608	7.60627	207	138	170.333	7.01176	9.21841	3.85159	1.70807e-38	6.7693	1.4041e-05	1.00976e-31	1.17414e-33	30	2.62361	30	28	3.46059	28	27	3.61398	27	3.23273	28.3333	166	11.0669	166	234	13.2844	234	196	13.0021	196	12.4511	198.667
>237	AATCCCGGTAGGACCTCC	18	5.20738	2.32564	82	50	64	5.17391	3.20095	2.76471	9.60202e-12	4.92024	5.24739e-06	5.67643e-05	5.41644e-08	11	0.961991	11	20	2.47185	20	15	2.00776	15	1.81387	15.3333	65	4.33341	65	80	4.54169	80	93	6.16937	93	5.01482	79.3333
>238	AATCCCTCTCCATCCGCC	18	4.74634	1.62974	74	45	58	6.11765	3.09344	3.32008	2.59557e-12	5.86565	4.80616e-06	1.53442e-05	1.6101e-08	9	0.787084	9	13	1.6067	13	12	1.60621	12	1.33333	11.3333	83	5.53343	83	57	3.23596	57	68	4.51093	68	4.42677	69.3333
>239	AATCCCTCTCTTTCCGCC	18	1.13284	0.952826	20	15	17.3333	11.4	1.01022	6.4514	3.40307e-10	10.4083	1.43628e-06	0.0020118	1.461e-06	2	0.174907	2	2	0.247185	2	1	0.133851	1	0.185314	1.66667	19	1.26669	19	21	1.19219	21	17	1.12773	17	1.19554	19
>240	AATCCGAAGCGGTTTCATTCG	21	18.6721	9.52335	286	166	237.667	10.7671	13.6181	5.73793	3.35414e-18	10.2714	1.97262e-05	1.98287e-11	4.61133e-14	19	1.66162	19	26	3.2134	26	28	3.74783	28	2.87428	24.3333	305	20.3337	305	289	16.4069	289	192	12.7368	192	16.4924	262
>241	AATCCTGCTGTCGACGCC	18	16.4392	12.3511	365	221	288	4.15328	13.5696	2.32356	8.50593e-20	4.02465	2.36323e-05	5.02846e-13	1.42449e-15	105	9.18264	105	102	12.6064	102	67	8.96801	67	10.2524	91.3333	323	21.5337	323	432	24.5251	432	383	25.4072	383	23.822	379.333
>242	AATCCTGCTGTCGACGCCA	19	9.31948	4.81907	198	129	156.667	2.64336	5.08309	1.46894	5.50279e-09	2.54843	1.27125e-05	0.0325309	1.87606e-05	99	8.65792	99	114	14.0895	114	73	9.77112	73	10.8395	95.3333	228	15.2003	228	257	14.5902	257	271	17.9774	271	15.9226	252
>243	AATCGTTCGTCTGACTTGGG	20	13.5074	9.53093	99	75	-78.3333	-2.57718	-11.3758	-4.60462	2.64725e-17	-2.65003	-6.82112e-06	1.56498e-10	3.24012e-13	141	12.331	141	123	15.2019	123	120	16.0621	120	14.5317	128	42	2.80005	42	45	2.5547	45	62	4.11291	62	3.15589	49.6667
>244	AATCGTTCGTCTGACTTGGGTA	22	17.6328	11.5044	167	59	-103.667	-2.42009	-14.9115	-4.22011	4.54774e-12	-2.45566	-8.84816e-06	2.68849e-05	2.70472e-08	236	20.6391	236	133	16.4378	133	161	21.55	161	19.5423	176.667	74	4.93342	74	69	3.91721	69	76	5.04163	76	4.63075	73
>245	AATCGTTCGTCTGACTTGGGTATA	24	8.43206	7.79692	90	39	-57	-2.67647	-7.95988	-4.72989	5.60512e-11	-2.73033	-4.89847e-06	0.000331359	2.78921e-07	117	10.2321	117	81	10.011	81	75	10.0388	75	10.094	91	27	1.80003	27	39	2.21407	39	36	2.38814	36	2.13408	34
>246	AATCTCTCAGGCGTCGCC	18	11.095	6.2864	195	179	182	4	8.46877	2.22714	1.88821e-39	3.88671	1.49954e-05	1.11626e-32	1.34489e-34	66	5.77195	66	58	7.16836	58	58	7.76335	58	6.90122	60.6667	253	16.867	253	237	13.4548	237	238	15.7883	238	15.37	242.667
>247	AATCTGGCGACCTGGGTTCG	20	4.67673	2.46413	84	42	56	11.5	3.15633	5.93085	5.12825e-10	10.7055	4.60688e-06	0.00303167	2.13048e-06	3	0.262361	3	8	0.98874	8	5	0.669255	5	0.640119	5.33333	47	3.13339	47	87	4.93909	87	50	3.31686	50	3.79645	61.3333
>248	AATTAGTGACGCGCATGAATG	21	12.6993	6.78625	108	37	-76.3333	-4.09459	-9.62246	-7.22434	5.37606e-09	-4.17765	-6.5269e-06	0.0317817	1.83816e-05	127	11.1066	127	113	13.966	113	63	8.43261	63	11.1684	101	19	1.26669	19	29	1.64636	29	26	1.72477	26	1.54594	24.6667
>249	AATTCTCGGAATGCCCCC	18	41.1181	18.6694	737	462	573.667	4.51224	28.6284	2.56106	2.73785e-18	4.4092	4.75674e-05	1.61854e-11	3.80832e-14	190	16.6162	190	171	21.1343	171	129	17.2668	129	18.3391	163.333	866	57.7343	866	633	35.9361	633	712	47.2321	712	46.9675	737
>250	AATTCTCGGAATGCCCCCC	19	21.0885	8.54555	400	263	300	3.44565	13.2181	1.97125	2.33607e-14	3.39799	2.48926e-05	1.38102e-07	1.94784e-10	160	13.9926	160	98	12.1121	98	110	14.7236	110	13.6094	122.667	498	33.2006	498	397	22.5381	397	373	24.7438	373	26.8275	422.667
>251	AATTGGTCATCGCGCTTGGTT	21	21.2306	12.2849	164	61	-113.333	-2.5814	-16.2182	-4.58375	8.21795e-14	-2.63565	-9.74974e-06	4.85822e-07	6.30119e-10	230	20.1144	230	135	16.685	135	190	25.4317	190	20.7437	185	66	4.40008	66	74	4.20107	74	75	4.9753	75	4.52548	71.6667
>252	AATTGGTCATCGCGCTTGGTTG	22	27.2683	21.1164	250	93	-146.667	-2.04019	-23.142	-3.59817	5.51388e-10	-2.084	-1.26819e-05	0.00325965	2.27788e-06	365	31.9206	365	237	29.2914	237	261	34.9351	261	32.049	287.667	115	7.6668	115	144	8.17505	144	164	10.8793	164	8.90705	141
>253	AATTGGTCCGTGTTTCTGAAA	21	6.44747	4.34273	131	81	96.3333	5.89831	5.01588	3.26437	1.16127e-17	5.7021	7.9361e-06	6.86506e-11	1.49566e-13	23	2.01144	23	18	2.22466	18	18	2.40932	18	2.21514	19.6667	100	6.66678	100	149	8.4589	149	99	6.56739	99	7.23102	116
>254	AATTGGTTACGACGACGT	18	2.0667	1.01916	31	16	23.3333	15	1.39705	8.68051	3.94124e-09	13.7229	1.94271e-06	0.0232994	1.37727e-05	2	0.174907	2	3	0.370777	3	0	0	0	0.181895	1.66667	31	2.0667	31	26	1.47605	26	18	1.19407	18	1.57894	25
>255	AATTGGTTACGACGACGTCGAGT	23	25.0548	18.3089	495	305	372	6.1907	19.5145	3.37214	3.76694e-10	5.89196	3.05118e-05	0.0022269	1.60209e-06	66	5.77195	66	101	12.4828	101	48	6.42484	48	8.22654	71.6667	371	24.7338	371	543	30.8267	543	417	27.6626	417	27.741	443.667
>256	AATTGGTTACGACGACGTCGAGTT	24	3.7879	2.89791	64	48	57	11.0588	3.31126	6.22997	1.87297e-26	10.5751	4.72628e-06	1.10724e-19	5.67817e-22	7	0.612176	7	5	0.617962	5	5	0.669255	5	0.633131	5.66667	66	4.40008	66	69	3.91721	69	53	3.51588	53	3.94439	62.6667
>257	AATTGGTTACGACGACGTCGAGTTG	25	271.436	163.174	5418	3187	3876.33	5.50562	202.967	3.18421	1.09141e-10	5.45839	0.000320463	0.000645208	5.12884e-07	1246	108.967	1246	866	107.031	866	469	62.7761	469	92.9249	860.333	4053	270.205	4053	5887	334.212	5887	4270	283.26	4270	295.892	4736.67
>258	ACAAAGCATTGCGATGGTCCTC	22	10.7473	5.95064	215	131	166.667	3.12766	6.63985	1.74923	4.40525e-15	3.05219	1.37319e-05	2.60426e-08	4.05647e-11	91	7.95829	91	63	7.78633	63	81	10.8419	81	8.86218	78.3333	278	18.5336	278	245	13.9089	245	212	14.0635	212	15.502	245
>259	ACAAGGTTTCCGTAGGTG	18	69.0661	28.3356	1116	587	761.333	7.27473	42.6342	4.0982	1.63358e-16	7.13079	6.36172e-05	9.65726e-10	1.83598e-12	138	12.0686	138	101	12.4828	101	125	16.7314	125	13.7609	121.333	1217	81.1347	1217	719	40.8185	719	712	47.2321	712	56.3951	882.667
>260	ACAATGGTCGGTACAGAGGGT	21	2.14161	1.48311	21	12	-15.6667	-24.5	-1.77619	-41.1628	2.5448e-10	-21.2251	-1.33217e-06	0.00150441	1.12019e-06	21	1.83653	21	12	1.48311	12	16	2.14161	16	1.82042	16.3333	0	0	0	0	0	0	2	0.132675	2	0.0442249	0.666667
>261	ACAATTGGTCATCGCGCTTGGTT	23	20.338	11.8767	148	68	-108	-2.81006	-15.109	-4.97708	2.92959e-15	-2.87347	-9.31266e-06	1.73189e-08	2.76659e-11	200	17.4907	200	129	15.9434	129	174	23.2901	174	18.9081	167.667	61	4.06674	61	52	2.9521	52	66	4.37826	66	3.79903	59.6667
>262	ACACAATTGGTCATCGCGC	19	8.31122	6.87093	82	45	-58	-3.55882	-7.5326	-6.23382	3.0729e-19	-3.62734	-4.97508e-06	1.81661e-12	4.768e-15	103	9.00774	103	68	8.40429	68	71	9.50342	71	8.97181	80.6667	23	1.53336	23	21	1.19219	21	24	1.59209	24	1.43922	22.6667
>263	ACACAATTGGTCATCGCGCTT	21	9.35131	7.51659	99	43	-58.3333	-2.6055	-8.1077	-4.51722	7.32017e-09	-2.64391	-4.97307e-06	0.0432747	2.423e-05	129	11.2815	129	77	9.51662	77	78	10.4404	78	10.4128	94.6667	30	2.00003	30	34	1.93022	34	45	2.98518	45	2.30514	36.3333
>264	ACACAATTGGTCATCGCGCTTG	22	59.8051	29.4663	598	159	-368	-3.5034	-47.3458	-6.09605	1.39799e-09	-3.53038	-3.08788e-05	0.00826452	5.34229e-06	727	63.5789	727	308	38.0665	308	510	68.264	510	56.6364	515	129	8.60015	129	149	8.4589	149	163	10.813	163	9.29067	147
>265	ACACAATTGGTCATCGCGCTTGGT	24	30.9163	16.2399	227	101	-165.333	-3.32864	-22.1101	-5.8818	1.39275e-10	-3.40018	-1.41809e-05	0.000823351	6.41739e-07	286	25.0118	286	167	20.6399	167	256	34.2658	256	26.6392	236.333	66	4.40008	66	59	3.3495	59	88	5.83768	88	4.52908	71
>266	ACACCTTCTGACACAGTGCCT	21	2.11743	1.19796	41	21	28	7	1.49618	3.82185	3.94191e-09	6.63573	2.30657e-06	0.0233034	1.37727e-05	5	0.437269	5	5	0.617962	5	4	0.535404	4	0.530212	4.66667	26	1.73336	26	45	2.5547	45	27	1.79111	27	2.02639	32.6667
>267	ACACTTGATCCGAGGCCGGCC	21	4.71154	2.31849	102	51	65.3333	4.21311	3.09709	2.39281	6.29902e-09	4.10681	5.37317e-06	0.037238	2.1158e-05	28	2.4487	28	19	2.34826	19	14	1.87391	14	2.22363	20.3333	70	4.66675	70	116	6.58545	116	71	4.70995	71	5.32072	85.6667
>268	ACACTTGATCCGAGGCCGGCCT	22	6.00308	2.23681	154	80	100.333	2.86957	3.67864	1.62039	6.52185e-09	2.8083	8.21995e-06	0.0385553	2.1795e-05	72	6.29667	72	41	5.06729	41	48	6.42484	48	5.9296	53.6667	128	8.53348	128	195	11.0704	195	139	9.22088	139	9.60824	154
>269	ACAGAAGGACGGTGGTCATG	20	1.20315	1.00157	19	17	17.3333	9.66667	1.01831	6.03069	6.79934e-10	8.94891	1.43549e-06	0.00401957	2.74187e-06	4	0.349815	4	1	0.123592	1	1	0.133851	1	0.202419	2	18	1.20002	18	20	1.13542	20	20	1.32675	20	1.22073	19.3333
>270	ACAGACCTACTCGACCCTTCAGCCG	25	48.8979	33.4261	955	604	725	7.12676	39.9526	4.11808	1.0619e-16	7.05318	6.00573e-05	6.27767e-10	1.21191e-12	170	14.8671	170	116	14.3367	116	69	9.23571	69	12.8132	118.333	786	52.4009	786	1024	58.1337	1024	720	47.7628	720	52.7658	843.333
>271	ACAGACCTACTCGACCCTTCCGCCG	25	11.2887	6.88555	226	126	163.333	5.94949	8.64063	3.38895	8.86533e-16	5.8019	1.34619e-05	5.24093e-09	8.95885e-12	44	3.84796	44	35	4.32574	35	20	2.67702	20	3.61691	33	161	10.7335	161	246	13.9657	246	182	12.0734	182	12.2575	196.333
>272	ACAGACCTACTCGACCCTTCGGCCG	25	47.4011	34.0184	949	617	740	6.73643	40.3485	3.86435	2.3878e-23	6.62814	6.11403e-05	1.4116e-16	5.40842e-19	178	15.5668	178	125	15.4491	125	84	11.2435	84	14.0864	129	742	49.4675	742	1033	58.6446	1033	832	55.1926	832	54.4349	869
>273	ACAGACCTACTCGACCCTTCTGCCG	25	13.6126	9.94365	252	170	195	8.69737	11.102	5.10571	1.7538e-09	8.58499	1.61529e-05	0.010368	6.5954e-06	38	3.32324	38	29	3.58418	29	9	1.20466	9	2.70403	25.3333	199	13.2669	199	261	14.8173	261	201	13.3338	201	13.806	220.333
>274	ACAGCAGGACGGTGGTCATG	20	824.807	662.357	16693	12746	14346	4.34198	692.569	2.43808	4.36836e-42	4.2512	0.00118503	2.58245e-35	3.44326e-37	5241	458.345	5241	3489	431.214	3489	4148	555.214	4148	481.591	4292.67	18840	1256.02	18840	20182	1145.76	20182	16894	1120.7	16894	1174.16	18638.7
>275	ACAGGGCGCGCGCTACGGCTTTG	23	1.53336	0.831259	23	16	19	20	1.14806	10.039	2.63322e-11	17.4168	1.57884e-06	0.000155668	1.37813e-07	0	0	0	2	0.247185	2	1	0.133851	1	0.127012	1	23	1.53336	23	17	0.96511	17	20	1.32675	20	1.27507	20
>276	ACATACTCGACCCTTCGGCCA	21	10.045	4.9019	184	80	123.667	17.1304	7.28389	9.71747	3.46597e-15	16.5601	1.02346e-05	2.04898e-08	3.23183e-11	11	0.961991	11	6	0.741555	6	6	0.803106	6	0.835551	7.66667	118	7.8668	118	190	10.7865	190	86	5.70501	86	8.11944	131.333
>277	ACATACTCGACCCTTCGGCCAG	22	3.1155	1.839	53	31	42.6667	10.8462	2.48825	6.43187	5.39447e-16	10.3203	3.52411e-06	3.18905e-09	5.65435e-12	7	0.612176	7	4	0.49437	4	2	0.267702	2	0.458083	4.33333	35	2.33337	35	55	3.12241	55	51	3.3832	51	2.94633	47
>278	ACATACTCGACCCTTCGGCCG	21	12.2746	5.59681	223	93	149	15.9	8.76436	9.1732	5.20621e-13	15.5054	1.2339e-05	3.07776e-06	3.57049e-09	15	1.31181	15	10	1.23592	10	5	0.669255	5	1.07233	10	146	9.7335	146	228	12.9438	228	103	6.83274	103	9.83669	159
>279	ACATACTCGACCCTTCGGCCGG	22	3.72243	2.35188	71	40	50	9.33333	2.82205	5.28321	4.67194e-14	8.93178	4.12916e-06	2.76191e-07	3.75771e-10	8	0.69963	8	6	0.741555	6	4	0.535404	4	0.658863	6	47	3.13339	47	75	4.25784	75	46	3.05151	46	3.48091	56
>280	ACATACTCGACCCTTCGGCCT	21	2.38439	1.32675	42	20	28	85	1.71901	59.9688	3.74491e-11	60.8957	2.31669e-06	0.000221388	1.91347e-07	1	0.0874537	1	0	0	0	0	0	0	0.0291512	0.333333	23	1.53336	23	42	2.38439	42	20	1.32675	20	1.74816	28.3333
>281	ACCAACCTACTCGACCCTTCGGCCG	25	8.94612	6.33651	160	107	130.667	9.16667	7.51546	5.44273	7.01641e-22	8.97972	1.08058e-05	4.1479e-15	1.33373e-17	26	2.2738	26	14	1.73029	14	8	1.07081	8	1.69163	16	121	8.0668	121	168	9.53755	168	151	10.0169	151	9.2071	146.667
>282	ACCAAGCTGCTGAGAGTCT	19	1.6667	1.16151	25	21	23	24	1.41315	13.6687	6.78133e-15	20.9228	1.90957e-06	4.00893e-08	6.02846e-11	1	0.0874537	1	2	0.247185	2	0	0	0	0.111546	1	25	1.6667	25	22	1.24897	22	25	1.65843	25	1.5247	24
>283	ACCACCAAGATCTCTGAGGCT	21	7.19544	1.24484	201	141	145.667	2.07901	2.84538	1.19001	1.63474e-09	2.04445	1.19469e-05	0.00966409	6.18304e-06	176	15.3919	176	109	13.4716	109	120	16.0621	120	14.9752	135	310	20.667	310	261	14.8173	261	271	17.9774	271	17.8206	280.667
>284	ACCACCAAGATCTCTGAGGCTT	22	5.21006	3.79317	124	90	97	3.425	4.24211	1.96805	2.23332e-17	3.34539	7.98294e-06	1.32027e-10	2.77369e-13	54	4.7225	54	40	4.9437	40	26	3.48012	26	4.38211	40	130	8.66681	130	150	8.51567	150	131	8.69018	131	8.62422	137
>285	ACCACCTACTCGACCCTTCGGCCG	24	4.53562	2.83956	92	50	68	5.97561	3.55157	3.29724	1.406e-14	5.75869	5.60935e-06	8.31187e-08	1.20812e-10	15	1.31181	15	15	1.85389	15	11	1.47236	11	1.54602	13.6667	77	5.13342	77	103	5.84743	103	65	4.31192	65	5.09759	81.6667
>286	ACCACTCTTTCGTCTAAGGATG	22	14.1108	11.2213	318	223	251	4.47005	12.2215	2.51682	2.33082e-31	4.36101	2.06756e-05	1.37791e-24	1.13877e-26	92	8.04574	92	59	7.29196	59	66	8.83416	66	8.05729	72.3333	289	19.267	289	377	21.4027	377	304	20.1665	304	20.2788	323.333
>287	ACCAGATGATGAGGGTCG	18	11.2925	5.28546	195	107	144.667	5.05607	7.44774	2.87342	4.89242e-14	4.96097	1.20324e-05	2.89226e-07	3.90846e-10	45	3.93542	45	30	3.70777	30	32	4.28323	32	3.97547	35.6667	225	15.0003	225	177	10.0485	177	139	9.22088	139	11.4232	180.333
>288	ACCAGCAAACGGAGGGCT	18	212.749	159.752	3709	2617	3138.33	6.08095	166.926	3.39556	2.3365e-10	5.87171	0.000259256	0.00138127	1.03699e-06	656	57.3697	656	833	102.953	833	364	48.7217	364	69.6813	617.667	3922	261.471	3922	4073	231.229	4073	3273	217.122	3273	236.607	3756
>289	ACCAGCAAACGGAGGGCTA	19	7.457	2.59786	131	80	93.6667	3.98936	4.532	2.32532	1.23011e-09	3.92988	7.78456e-06	0.00727207	4.73801e-06	43	3.76051	43	32	3.95496	32	19	2.54317	19	3.41955	31.3333	150	10.0002	150	112	6.35837	112	113	7.49611	113	7.95155	125
>290	ACCAGGGATCGGCGGATGTT	20	42.1067	24.6316	970	557	724.667	3.26458	29.697	1.82688	3.23793e-12	3.20018	5.96913e-05	1.91417e-05	1.96728e-08	398	34.8066	398	223	27.5611	223	339	45.3755	339	35.9144	320	1045	69.6679	1045	1193	67.728	1193	896	59.4382	896	65.6113	1044.67
>291	ACCAGGGATCGGCGGATGTTG	21	187.448	148.022	4073	2777	3120.33	5.30589	160.632	3.00757	3.89014e-30	5.21311	0.000257617	2.29974e-23	1.69098e-25	954	83.4309	954	652	80.5823	652	568	76.0273	568	80.0135	724.667	3429	228.604	3429	4641	263.475	4641	3465	229.859	3465	240.646	3845
>292	ACCATAAACGATGCCGACC	19	4.63686	2.1117	128	96	104	2.34483	2.84551	1.32996	5.13963e-16	2.28589	8.48533e-06	3.0384e-09	5.41604e-12	94	8.22065	94	80	9.8874	80	58	7.76335	58	8.6238	77.3333	186	12.4002	186	182	10.3323	182	176	11.6754	176	11.4693	181.333
>293	ACCATGGCGACTGAACAGCTCAACG	25	1.65843	0.933349	25	14	21	64	1.30787	45.8649	5.21247e-12	45.747	1.73655e-06	3.08146e-05	3.05095e-08	1	0.0874537	1	0	0	0	0	0	0	0.0291512	0.333333	14	0.933349	14	25	1.41928	25	25	1.65843	25	1.33702	21.3333
>294	ACCCATAGAATCTGAGCAT	19	9.75791	4.26166	229	154	171.333	2.64744	5.98745	1.52303	6.03574e-11	2.61097	1.41616e-05	0.000356816	2.98841e-07	140	12.2435	140	90	11.1233	90	82	10.9758	82	11.4475	104	311	20.7337	311	271	15.385	271	244	16.1863	244	17.435	275.333
>295	ACCCCCTCTTTGGCCCTC	18	3.79646	2.71895	64	49	56.3333	5.82857	3.0072	3.33995	9.20097e-20	5.63965	4.65925e-06	5.43935e-13	1.53221e-15	15	1.31181	15	13	1.6067	13	7	0.936956	7	1.28516	11.6667	71	4.73341	71	71	4.03075	71	62	4.11291	62	4.29236	68
>296	ACCCGTCGGCTGTTGGCG	18	60.9168	19.3127	1150	925	1003	2.66519	32.3749	1.46806	4.47971e-11	2.56345	8.14893e-05	0.000264827	2.26542e-07	591	51.6852	591	677	83.6721	677	539	72.1456	539	69.1676	602.333	1689	112.602	1689	1611	91.4583	1611	1516	100.567	1516	101.543	1605.33
>297	ACCCTGTTGAGCTTGACTCTA	21	118.031	47.1468	4665	3745	3660	1.90587	37.1351	1.08251	5.96524e-20	1.87375	0.000298809	3.52648e-13	1.00756e-15	5118	447.588	5118	3390	418.979	3390	3613	483.603	3613	450.057	4040.33	8055	537.009	8055	7688	436.457	7688	7358	488.11	7358	487.192	7700.33
>298	ACCCTGTTGAGCTTGACTCTAG	22	83.5786	40.9356	1573	1237	1260.33	3.68728	58.3796	2.13583	1.71431e-16	3.66423	0.000104829	1.01345e-09	1.91578e-12	653	57.1073	653	374	46.2236	374	380	50.8634	380	51.3981	469	1947	129.802	1947	1617	91.7989	1617	1624	107.732	1624	109.778	1729.33
>299	ACCGAACTACTCGACCCTTCGGCCG	25	5.02401	2.85882	98	50	65.6667	6.62857	3.57795	3.92095	5.4186e-09	6.53868	5.43807e-06	0.0320332	1.84949e-05	20	1.74907	20	8	0.98874	8	7	0.936956	7	1.22492	11.6667	69	4.60008	69	105	5.96097	105	58	3.84756	58	4.80287	77.3333
>300	ACCGAAGTCGTCTTGCCCAAG	21	191.504	106.706	3582	1773	2759	7.2943	150.358	4.02393	7.62029e-13	7.03918	0.0002283	4.50489e-06	5.08453e-09	457	39.9664	457	550	67.9759	550	308	41.2261	308	49.7228	438.333	3472	231.471	3472	3890	220.84	3890	2230	147.932	2230	200.081	3197.33
>301	ACCGAAGTCGTCTTGCCCAAGAC	23	6.36489	4.54998	118	77	90	8.5	5.05813	4.81401	2.14688e-17	8.26042	7.44494e-06	1.26917e-10	2.67194e-13	17	1.48671	17	5	0.617962	5	14	1.87391	14	1.3262	12	92	6.13344	92	123	6.98285	123	91	6.03669	91	6.38433	102
>302	ACCGACATACTCGACCCTTCGGCCG	25	3.04328	1.84129	53	35	42.6667	4.76471	2.15931	2.71919	2.09227e-14	4.60136	3.51665e-06	1.23689e-07	1.75694e-10	14	1.22435	14	13	1.6067	13	7	0.936956	7	1.256	11.3333	48	3.20005	48	54	3.06564	54	60	3.98024	60	3.41531	54
>303	ACCGACCCACTCGACCCTTCGGCCG	25	5.82592	3.538	104	71	84	5.06452	4.37492	2.97513	6.78899e-14	4.96017	6.9392e-06	4.01345e-07	5.3088e-10	31	2.71107	31	21	2.59544	21	10	1.33851	10	2.21501	20.6667	92	6.13344	92	114	6.47191	114	108	7.16443	108	6.58992	104.667
>304	ACCGACCTAATCGACCCTTCGGCCG	25	2.12162	1.32264	33	25	28	9.4	1.62775	5.5831	5.9301e-15	8.87311	2.31818e-06	3.50571e-08	5.30364e-11	5	0.437269	5	4	0.49437	4	1	0.133851	1	0.355163	3.33333	29	1.93337	29	31	1.75991	31	34	2.25547	34	1.98291	31.3333
>305	ACCGACCTACACGACCCTTCGGCCG	25	2.59116	1.45022	47	23	33.3333	12.1111	1.93416	6.93279	6.65048e-12	11.3473	2.75111e-06	3.93157e-05	3.82449e-08	4	0.349815	4	4	0.49437	4	1	0.133851	1	0.326012	3	27	1.80003	27	48	2.72502	48	34	2.25547	34	2.26017	36.3333
>306	ACCGACCTACCCGACCCTTCGGCCG	25	8.92876	4.86828	179	83	117.333	5.4	5.97841	3.01631	1.32207e-09	5.22259	9.6404e-06	0.0078157	5.06526e-06	32	2.79852	32	32	3.95496	32	16	2.14161	16	2.96503	26.6667	115	7.6668	115	195	11.0704	195	122	8.09315	122	8.94344	144
>307	ACCGACCTACTACCCTTCGGCCG	23	3.66467	2.37599	66	39	52.6667	7.58333	2.92624	4.3179	5.44459e-15	7.30371	4.36187e-06	3.21868e-08	4.92153e-11	10	0.874537	10	10	1.23592	10	4	0.535404	4	0.881955	8	63	4.20007	63	70	3.97398	70	49	3.25053	49	3.80819	60.6667
>308	ACCGACCTACTAGACCCTTCGGCCG	25	9.41969	4.82093	154	88	115	6.84746	6.32296	3.84336	4.79387e-20	6.60576	9.47894e-06	2.834e-13	8.21449e-16	22	1.92398	22	20	2.47185	20	17	2.27547	17	2.22377	19.6667	108	7.20012	108	125	7.09639	125	171	11.3437	171	8.54673	134.667
>309	ACCGACCTACTCAACCCTTCGGCCG	25	4.6342	3.0467	80	55	68	6.36842	3.69002	3.65837	3.15248e-23	6.15692	5.61288e-06	1.86366e-16	7.03267e-19	17	1.48671	17	13	1.6067	13	8	1.07081	8	1.38807	12.6667	68	4.53341	68	88	4.99586	88	86	5.70501	86	5.07809	80.6667
>310	ACCGACCTACTCACCCTTCGGCCG	24	2.47645	1.85314	38	32	33.3333	15.2857	2.02715	9.75392	4.97783e-18	14.2672	2.76823e-06	2.94275e-11	6.62781e-14	5	0.437269	5	1	0.123592	1	1	0.133851	1	0.231571	2.33333	39	2.60004	39	35	1.98699	35	33	2.18913	33	2.25872	35.6667
>311	ACCGACCTACTCGAACCTTCGGCCG	25	5.55111	4.18365	110	73	83.3333	6	4.52233	3.59708	1.81635e-11	5.93669	6.89923e-06	0.000107377	9.77934e-08	29	2.53616	29	12	1.48311	12	9	1.20466	9	1.74131	16.6667	85	5.66676	85	119	6.75577	119	96	6.36838	96	6.26364	100
>312	ACCGACCTACTCGACCCCGGCCG	23	2.47264	0.931803	39	17	29.3333	9.8	1.68924	5.66637	2.79551e-09	9.24626	2.41618e-06	0.0165262	1.00586e-05	5	0.437269	5	2	0.247185	2	3	0.401553	3	0.362002	3.33333	20	1.33336	20	37	2.10053	37	41	2.71983	41	2.05124	32.6667
>313	ACCGACCTACTCGACCCCTCGGCCG	25	13.4961	9.8488	277	168	221.667	5.85401	11.626	3.26304	7.92846e-29	5.66291	1.82396e-05	4.68708e-22	3.02392e-24	52	4.54759	52	50	6.17962	50	35	4.68478	35	5.13733	45.6667	218	14.5336	218	312	17.7126	312	272	18.0437	272	16.7633	267.333
>314	ACCGACCTACTCGACCCCTTGGCCG	25	20.3105	6.71387	386	134	273.667	7.568	14.8242	4.11326	1.15283e-11	7.22193	2.23748e-05	6.81521e-05	6.40528e-08	43	3.76051	43	44	5.43807	44	38	5.08634	38	4.76164	41.6667	177	11.8002	177	424	24.071	424	345	22.8864	345	19.5858	315.333
>315	ACCGACCTACTCGACCCGGCCG	22	13.7619	6.12932	210	100	166	16.0909	9.80941	8.60123	5.1082e-12	15.043	1.3635e-05	3.01982e-05	2.99883e-08	8	0.69963	8	17	2.10107	17	8	1.07081	8	1.2905	11	108	7.20012	108	205	11.6381	205	218	14.4615	218	11.0999	177
>316	ACCGACCTACTCGACCCTCCGGCCG	25	7.33132	4.84212	140	88	106.333	6.90741	5.87296	4.06726	2.83671e-13	6.78353	8.79261e-06	1.67698e-06	2.03517e-09	28	2.4487	28	18	2.22466	18	8	1.07081	8	1.91473	18	106	7.06679	106	148	8.40213	148	119	7.89414	119	7.78768	124.333
>317	ACCGACCTACTCGACCCTCGGCCG	24	19.6369	6.31489	390	125	275.333	7.35385	14.9471	4.08037	1.92473e-10	7.08886	2.25261e-05	0.00113784	8.65938e-07	52	4.54759	52	42	5.19088	42	36	4.81863	36	4.85237	43.3333	167	11.1335	167	426	24.1845	426	363	24.0804	363	19.7995	318.667
>318	ACCGACCTACTCGACCCTGCGGCCG	25	5.43377	4.12555	94	65	79.3333	9.5	4.52432	5.3082	9.0815e-28	9.11535	6.55544e-06	5.36872e-21	3.12135e-23	10	0.874537	10	13	1.6067	13	5	0.669255	5	1.05016	9.33333	75	5.00009	75	99	5.62034	99	92	6.10303	92	5.57449	88.6667
>319	ACCGACCTACTCGACCCTT	19	1001.86	350.308	15467	5821	10484.7	16.68	631.536	9.39925	3.33011e-17	16.4125	0.000878612	1.96866e-10	4.04243e-13	787	68.8261	787	626	77.3689	626	593	79.3736	593	75.1895	668.667	16060	1070.68	16060	10953	621.814	10953	6447	427.676	6447	706.725	11153.3
>320	ACCGACCTACTCGACCCTTAGGCCG	25	6.56186	4.12619	111	76	94.3333	6.44231	5.1339	3.70059	4.345e-28	6.24761	7.78343e-06	2.56864e-21	1.54737e-23	24	2.09889	24	14	1.73029	14	14	1.87391	14	1.90103	17.3333	90	6.0001	90	120	6.81254	120	125	8.29216	125	7.03493	111.667
>321	ACCGACCTACTCGACCCTTC	20	712.241	284.56	10932	4659	8048	18.6234	484.816	10.378	1.69188e-23	18.2128	0.000672656	1.00019e-16	3.90698e-19	515	45.0387	515	428	52.8976	428	427	57.1543	427	51.6969	456.667	11359	757.28	11359	9068	514.801	9068	5087	337.458	5087	536.513	8504.67
>322	ACCGACCTACTCGACCCTTCAGCCG	25	16.7466	10.728	333	186	236.333	6.17518	12.541	3.48774	7.42775e-15	6.01274	1.94766e-05	4.39107e-08	6.57345e-11	58	5.07232	58	51	6.30322	51	28	3.74783	28	5.04112	45.6667	237	15.8003	237	361	20.4944	361	248	16.4516	248	17.5821	282
>323	ACCGACCTACTCGACCCTTCG	21	623.621	273.288	11358	4288	7899.33	18.8718	466.73	10.2624	3.50627e-13	18.1008	0.000654791	2.0728e-06	2.49135e-09	437	38.2173	437	589	72.796	589	300	40.1553	300	50.3895	442	8641	576.076	8641	11658	661.838	11658	4725	313.444	4725	517.119	8341.33
>324	ACCGACCTACTCGACCCTTCGACCG	25	7.86257	5.23512	148	91	109.667	7.85417	6.17886	4.6863	1.71822e-11	7.77913	9.09491e-06	0.000101576	9.28483e-08	27	2.36125	27	14	1.73029	14	7	0.936956	7	1.67617	16	117	7.80013	117	155	8.79953	155	105	6.96541	105	7.85503	125.667
>325	ACCGACCTACTCGACCCTTCGCCCG	25	5.12597	4.04069	95	66	76.6667	11	4.49191	6.64316	3.92192e-20	10.7105	6.36047e-06	2.31852e-13	6.81918e-16	14	1.22435	14	4	0.49437	4	5	0.669255	5	0.795992	7.66667	83	5.53343	83	99	5.62034	99	71	4.70995	71	5.28791	84.3333
>326	ACCGACCTACTCGACCCTTCGG	22	50.5892	23.8515	986	541	762.667	4.3997	37.3677	2.51928	6.26161e-13	4.34629	6.32517e-05	3.70168e-06	4.23533e-09	303	26.4985	303	218	26.9432	218	152	20.3453	152	24.5957	224.333	1064	70.9345	1064	1138	64.6056	1138	759	50.35	759	61.9634	987
>327	ACCGACCTACTCGACCCTTCGGACG	25	31.0201	23.2532	598	406	479.333	7.75117	26.9277	4.54125	5.49102e-16	7.69362	3.96845e-05	3.24613e-09	5.73521e-12	108	9.445	108	67	8.2807	67	38	5.08634	38	7.60401	71	473	31.5339	473	636	36.1065	636	542	35.9548	542	34.5317	550.333
>328	ACCGACCTACTCGACCCTTCGGCAG	25	127.138	86.1859	2454	1566	1878.67	6.69293	103.238	3.93638	9.02362e-10	6.68714	0.000155619	0.0053345	3.57301e-06	512	44.7763	512	320	39.5496	320	158	21.1484	158	35.1581	330	1886	125.735	1886	2612	148.286	2612	2128	141.166	2128	138.396	2208.67
>329	ACCGACCTACTCGACCCTTCGGCCA	25	42.454	17.259	659	309	473	9.98101	27.5057	5.78007	9.30751e-11	9.99701	3.95789e-05	0.000550233	4.43022e-07	78	6.82139	78	26	3.2134	26	54	7.22795	54	5.75425	52.6667	685	45.6674	685	529	30.0319	529	363	24.0804	363	33.2599	525.667
>330	ACCGACCTACTCGACCCTTCGGCCC	25	9.22678	3.6375	155	78	109.333	4.6044	5.43536	2.58071	8.50509e-11	4.48926	9.08499e-06	0.000502796	4.09443e-07	34	2.97343	34	28	3.46059	28	29	3.88168	29	3.43856	30.3333	183	12.2002	183	129	7.32348	129	107	7.09809	107	8.87392	139.667
>331	ACCGACCTACTCGACCCTTCGGCCG	25	59888.4	42175.4	1167470	753964	900382	7.12606	49742.8	4.13881	4.67263e-16	7.08141	0.0745124	2.76233e-09	4.96821e-12	215910	18882.1	215910	142113	17564.1	142113	82904	11096.8	82904	15847.7	146976	896077	59739.5	896077	1250374	70985.2	1250374	995621	66046.8	995621	65590.5	1.04736e+06
>332	ACCGACCTACTCGACCCTTCGGCCT	25	8.64557	5.46156	145	122	130.667	6.85075	7.26541	3.96334	8.57007e-59	6.66208	1.08184e-05	5.06638e-52	1.03395e-53	31	2.71107	31	17	2.10107	17	19	2.54317	19	2.45177	22.3333	156	10.4002	156	141	8.00473	141	162	10.7466	162	9.71718	153
>333	ACCGACCTACTCGACCCTTCGGCGG	25	24.8279	16.9587	493	315	378.667	5.89655	20.3371	3.46436	1.31754e-11	5.86856	3.13464e-05	7.78892e-05	7.24551e-08	120	10.4944	120	71	8.77507	71	41	5.48789	41	8.25247	77.3333	386	25.7338	386	534	30.3158	534	448	29.7191	448	28.5896	456
>334	ACCGACCTACTCGACCCTTCGGCTG	25	15.4284	11.9802	303	213	246.333	7.10744	13.6335	4.12101	1.80756e-25	6.97703	2.03702e-05	1.06858e-18	5.08846e-21	58	5.07232	58	39	4.82011	39	24	3.21242	24	4.36828	40.3333	252	16.8003	252	327	18.5642	327	281	18.6408	281	18.0017	286.667
>335	ACCGACCTACTCGACCCTTCGGGCG	25	6.37193	5.03186	109	91	97.3333	5.70968	5.22402	3.3531	7.32092e-27	5.57103	8.0438e-06	4.32791e-20	2.30208e-22	32	2.79852	32	15	1.85389	15	15	2.00776	15	2.22006	20.6667	106	7.06679	106	124	7.03962	124	124	8.22582	124	7.44408	118
>336	ACCGACCTACTCGACCCTTCGGTCG	25	11.5926	7.03395	199	126	164.667	7.86111	9.24844	4.55092	1.30446e-23	7.66773	1.35926e-05	7.7116e-17	3.03606e-19	34	2.97343	34	24	2.96622	24	14	1.87391	14	2.60452	24	150	10.0002	150	213	12.0923	213	203	13.4665	203	11.853	188.667
>337	ACCGACCTACTCGACCCTTGGCCG	24	37.3111	11.5786	812	312	550.667	4.21401	26.2967	2.40636	4.17994e-09	4.13777	4.51729e-05	0.0247106	1.45528e-05	238	20.814	238	162	20.022	162	114	15.259	114	18.6983	171.333	474	31.6005	474	926	52.5701	926	766	50.8144	766	44.995	722
>338	ACCGACCTACTCGACCCTTGGGCCG	25	2.9641	2.19183	59	38	46	7.9	2.5619	4.49685	4.37591e-18	7.57366	3.79971e-06	2.58691e-11	5.87934e-14	9	0.787084	9	6	0.741555	6	5	0.669255	5	0.732631	6.66667	44	2.93338	44	64	3.63335	64	50	3.31686	50	3.29453	52.6667
>339	ACCGACCTACTCGACCCTTTGGCCG	25	146.475	61.5472	2598	1183	2037.33	6.86564	110.62	3.86872	6.2793e-19	6.6867	0.000167246	3.71214e-12	9.44565e-15	442	38.6546	442	320	39.5496	320	280	37.4783	280	38.5608	347.333	1503	100.202	1503	2878	163.387	2878	2773	183.953	2773	149.181	2384.67
>340	ACCGACCTACTCGACCTCGGCCG	23	5.39326	2.99851	95	48	70.3333	31.1429	4.22456	15.1459	1.58138e-15	28.1282	5.79952e-06	9.34865e-09	1.55293e-11	0	0	0	4	0.49437	4	3	0.401553	3	0.298641	2.33333	51	3.40006	51	95	5.39326	95	72	4.77628	72	4.5232	72.6667
>341	ACCGACCTACTCGACCTTTCGGCCG	25	34.7723	13.0679	550	229	419	8.75926	23.502	4.79204	5.64016e-17	8.38387	3.43563e-05	3.3343e-10	6.58952e-13	56	4.89741	56	48	5.93244	48	58	7.76335	58	6.19773	54	285	19.0003	285	536	30.4293	536	598	39.6697	598	29.6998	473
>342	ACCGACCTACTCGACGCTTCGGCCG	25	3.91305	2.12911	73	39	49.6667	6.96	2.73929	4.14302	6.32026e-09	6.80157	4.10926e-06	0.0373635	2.12172e-05	14	1.22435	14	8	0.98874	8	3	0.401553	3	0.871548	8.33333	51	3.40006	51	76	4.31461	76	47	3.11785	47	3.61084	58
>343	ACCGACCTACTCGACTCGGCCG	22	2.18339	1.35284	39	22	28.6667	15.3333	1.66404	7.78101	3.2117e-12	14.0114	2.36861e-06	1.89866e-05	1.95537e-08	1	0.0874537	1	2	0.247185	2	3	0.401553	3	0.245397	2	24	1.60003	24	40	2.27085	40	28	1.85744	28	1.90944	30.6667
>344	ACCGACCTACTCGACTTTCGGCCG	24	1.20002	0.681254	18	12	15.3333	47	0.961805	24.3462	4.29203e-10	33.6901	1.27563e-06	0.00253732	1.80721e-06	0	0	0	1	0.123592	1	0	0	0	0.0411975	0.333333	18	1.20002	18	12	0.681254	12	17	1.12773	17	1.003	15.6667
>345	ACCGACCTACTCGATCCTTCGGCCG	25	6.8245	2.82107	110	50	79.6667	8.70968	4.55675	5.0672	3.69183e-13	8.43209	6.56266e-06	2.18251e-06	2.61065e-09	15	1.31181	15	9	1.11233	9	7	0.936956	7	1.12037	10.3333	59	3.9334	59	94	5.33649	94	117	7.76146	117	5.67712	90
>346	ACCGACCTACTCGCCCCTTCGGCCG	25	7.41683	6.05106	129	97	111.333	6.85965	6.06748	3.82873	4.3372e-20	6.60647	9.18546e-06	2.56403e-13	7.4753e-16	20	1.74907	20	26	3.2134	26	11	1.47236	11	2.14495	19	117	7.80013	117	140	7.94796	140	134	8.88919	134	8.21243	130.333
>347	ACCGACCTACTCGGCCCTTCGGCCG	25	3.8405	3.03081	70	54	59.3333	6.5625	3.26222	3.84638	8.98396e-22	6.34988	4.90469e-06	5.31106e-15	1.69682e-17	16	1.39926	16	10	1.23592	10	6	0.803106	6	1.1461	10.6667	64	4.26674	64	76	4.31461	76	70	4.64361	70	4.40832	70
>348	ACCGACCTACTTGACCCTTC	20	0.796047	0.624483	12	10	11	NaN	0.695736	NaN	3.29586e-09	87.8283	9.13431e-07	0.0194842	1.16812e-05	0	0	0	0	0	0	0	0	0	0	0	10	0.666678	10	11	0.624483	11	12	0.796047	12	0.695736	11
>349	ACCGACCTACTTGACCCTTCGGCCG	25	38.3061	19.3735	623	328	475.333	8.3886	26.8554	4.71059	1.80342e-26	8.10854	3.91348e-05	1.06613e-19	5.49552e-22	74	6.47158	74	67	8.2807	67	52	6.96025	52	7.23751	64.3333	395	26.3338	395	549	31.1674	549	675	44.7777	675	34.0929	539.667
>350	ACCGACCTATTCGACCCTTCGGCCG	25	37.7846	18.5346	605	319	481.667	10.3831	27.7789	5.81982	1.85079e-29	10.0455	3.96563e-05	1.09413e-22	7.44308e-25	61	5.33468	61	48	5.93244	48	45	6.02329	45	5.76347	51.3333	367	24.4671	367	582	33.0408	582	650	43.1192	650	33.5424	533
>351	ACCGACCTCGACCCTTCGGCCG	22	17.8923	5.6729	338	107	232	8.64835	12.7965	4.7048	7.36603e-11	8.27032	1.8977e-05	0.000435458	3.57813e-07	33	2.88597	33	28	3.46059	28	30	4.01553	30	3.45403	30.3333	137	9.13349	137	366	20.7782	366	284	18.8398	284	16.2505	262.333
>352	ACCGACCTGCTCGACCCTTCGGCCG	25	2.6631	2.04688	47	41	43.3333	5.64286	2.28575	3.18741	4.74627e-16	5.44036	3.5813e-06	2.80585e-09	5.03341e-12	11	0.961991	11	10	1.23592	10	7	0.936956	7	1.04496	9.33333	54	3.60006	54	53	3.00887	53	51	3.3832	51	3.33071	52.6667
>353	ACCGACGTACTCGACCCTTCGGCCG	25	1.06617	0.814211	19	14	16	9	0.917814	5.27954	6.91161e-09	8.32568	1.32499e-06	0.0408594	2.29547e-05	3	0.262361	3	2	0.247185	2	1	0.133851	1	0.214466	2	18	1.20002	18	20	1.13542	20	16	1.0614	16	1.13228	18
>354	ACCGACTTACTCGACCCT	18	4.30984	2.78777	82	67	73.3333	3.6506	3.23821	2.02345	3.78271e-21	3.54277	6.03276e-06	2.23623e-14	6.9448e-17	30	2.62361	30	22	2.71903	22	31	4.14938	31	3.16401	27.6667	104	6.93345	104	97	5.5068	97	102	6.7664	102	6.40222	101
>355	ACCGACTTACTCGACCCTTCG	21	1.30574	0.928722	23	14	18	28	1.10875	20.0171	2.08822e-10	23.3109	1.49441e-06	0.0012345	9.33103e-07	2	0.174907	2	0	0	0	0	0	0	0.0583025	0.666667	19	1.26669	19	23	1.30574	23	14	0.928722	14	1.16705	18.6667
>356	ACCGACTTACTCGACCCTTCGGCCG	25	139.759	50.9432	2282	990	1758.67	7.48157	97.2312	4.23829	4.19125e-17	7.32255	0.000144509	2.47775e-10	5.01568e-13	362	31.6583	362	203	25.0893	203	249	33.3289	249	30.0255	271.333	1239	82.6014	1239	2366	134.321	2366	2485	164.848	2485	127.257	2030
>357	ACCGAGGCGCGTCAATTG	18	11.0907	4.89765	196	141	167.333	3.35681	6.7701	1.82143	1.92797e-10	3.2153	1.36658e-05	0.00113976	8.66736e-07	63	5.50959	63	84	10.3818	84	66	8.83416	66	8.24184	71	249	16.6003	249	259	14.7037	259	207	13.7318	207	15.0119	238.333
>358	ACCGAGGCGCGTCAATTGCTG	21	28.0817	4.02855	1223	761	841.333	1.9024	8.0559	1.07776	2.75666e-09	1.86966	6.84648e-05	0.0162966	9.93088e-06	1212	105.994	1212	715	88.3686	715	870	116.45	870	103.604	932.333	1631	108.735	1631	1938	110.022	1938	1752	116.223	1752	111.66	1773.67
>359	ACCGATCGATCTAGCCATGAGC	22	16.0332	12.1836	133	91	-100.333	-2.73988	-14.2841	-4.98454	8.20858e-12	-2.8244	-8.73481e-06	4.85267e-05	4.67502e-08	178	15.5668	178	154	19.0332	154	142	19.0068	142	17.8689	158	45	3.00005	45	77	4.37138	77	51	3.3832	51	3.58488	57.6667
>360	ACCGATCTACTCGACCCTTCGGCCG	25	45.965	19.772	746	342	601.333	9.93069	34.3356	5.56459	4.58171e-21	9.61154	4.93988e-05	2.70858e-14	8.35981e-17	82	7.17121	82	65	8.03351	65	55	7.3618	55	7.52217	67.3333	407	27.1338	407	798	45.3034	798	801	53.1362	801	41.8578	668.667
>361	ACCGCCCTACTCGACCCTTCGGCCG	25	30.4321	19.7588	589	357	442.667	6.98198	24.3889	4.07551	6.0426e-13	6.92526	3.66097e-05	3.57221e-06	4.09657e-09	112	9.79482	112	71	8.77507	71	39	5.22019	39	7.93002	74	428	28.5338	428	628	35.6523	628	494	32.7706	494	32.3189	516.667
>362	ACCGCCCTGCCATAGTCGCGAG	22	5.67107	4.89889	92	81	85	19.2143	5.09056	10.0168	2.68498e-55	18.2362	7.05081e-06	1.58728e-48	3.05247e-50	3	0.262361	3	4	0.49437	4	7	0.936956	7	0.564563	4.66667	89	5.93343	89	95	5.39326	95	85	5.63867	85	5.65512	89.6667
>363	ACCGGCCTACTCGACCCTTCGGCCG	25	20.9983	13.0119	343	230	290	6.68627	15.9335	3.87148	1.03286e-13	6.5594	2.39563e-05	6.10596e-07	7.79816e-10	70	6.12176	70	57	7.04477	57	26	3.48012	26	5.54889	51	287	19.1337	287	367	20.835	367	369	24.4785	369	21.4824	341
>364	ACCGGGCACTACGGTGAGACGTG	23	13.5759	8.11487	208	137	178.667	11.3077	10.3051	6.03812	2.42555e-23	10.8259	1.48309e-05	1.43392e-16	5.47297e-19	14	1.22435	14	17	2.10107	17	21	2.81087	21	2.04543	17.3333	222	14.8003	222	212	12.0355	212	154	10.2159	154	12.3506	196
>365	ACCGTCCTACTCGACCCTTCGGCCG	25	16.2254	11.1822	327	203	252	6.68421	13.6898	3.82845	1.27922e-24	6.55294	2.07942e-05	7.56239e-18	3.24566e-20	63	5.50959	63	35	4.32574	35	35	4.68478	35	4.84004	44.3333	238	15.8669	238	362	20.5512	362	289	19.1715	289	18.5299	296.333
>366	ACCGTCCTAGTCTCAACCATAAACG	25	3.17243	1.8302	58	35	45.6667	3.68627	2.07363	2.10165	1.91354e-12	3.5716	3.75228e-06	1.13123e-05	1.21769e-08	21	1.83653	21	20	2.47185	20	10	1.33851	10	1.8823	17	55	3.66673	55	65	3.69012	65	68	4.51093	68	3.95593	62.6667
>367	ACCGTGGAGACCTGGGCT	18	207.961	124.897	3274	3001	2998.33	5.51103	153.647	2.9641	2.7934e-10	5.20022	0.000246141	0.00165138	1.21963e-06	496	43.3771	496	897	110.862	897	601	80.4444	601	78.228	664.667	3770	251.338	3770	3617	205.341	3617	3602	238.947	3602	231.875	3663
>368	ACCGTGGAGACCTGGGCTCG	20	34.6306	26.1865	640	410	502.667	12.9683	29.2166	7.0396	3.6069e-15	12.3009	4.14312e-05	2.13229e-08	3.34215e-11	37	3.23579	37	62	7.66273	62	27	3.61398	27	4.8375	42	447	29.8005	447	667	37.8664	667	520	34.4954	520	34.0541	544.667
>369	ACCTAATCGACCCTTCGGCCG	21	1.30574	0.758442	23	12	17	13.75	1.00369	8.13366	2.52713e-09	12.3326	1.40594e-06	0.0149396	9.15419e-06	2	0.174907	2	2	0.247185	2	0	0	0	0.140697	1.33333	14	0.933349	14	23	1.30574	23	18	1.19407	18	1.14439	18.3333
>370	ACCTACCCGACCCTTCGGCCG	21	2.00003	0.886489	31	14	24.3333	19.25	1.46641	11.4225	6.00836e-09	17.3524	2.02455e-06	0.0355197	2.03086e-05	2	0.174907	2	2	0.247185	2	0	0	0	0.140697	1.33333	30	2.00003	30	31	1.75991	31	16	1.0614	16	1.60711	25.6667
>371	ACCTACCTATAGTGACGTCA	20	15.8345	4.82376	408	329	336.333	2.49703	10.6084	1.42438	3.56151e-28	2.44488	2.75665e-05	2.10546e-21	1.28382e-23	285	24.9243	285	195	24.1005	195	194	25.9671	194	24.9973	224.667	557	37.134	557	524	29.7481	524	602	39.935	602	35.6057	561
>372	ACCTACTACCCTTCGGCCG	19	1.35246	0.952826	25	15	18.6667	12.2	1.0792	6.71811	5.87172e-10	11.1225	1.545e-06	0.00347119	2.40387e-06	2	0.174907	2	1	0.123592	1	2	0.267702	2	0.188734	1.66667	18	1.20002	18	26	1.47605	26	17	1.12773	17	1.26793	20.3333
>373	ACCTACTCAACCCTTCGGCCG	21	2.27085	1.19407	40	18	28.3333	43.5	1.71019	20.1653	1.08643e-09	35.565	2.35058e-06	0.00642268	4.22823e-06	0	0	0	0	0	0	2	0.267702	2	0.089234	0.666667	29	1.93337	29	40	2.27085	40	18	1.19407	18	1.79943	29
>374	ACCTACTCGACCCCTCGGCCG	21	4.44505	2.04875	81	35	53	9.36842	2.91289	4.86686	5.3964e-09	8.80054	4.35011e-06	0.0319019	1.84298e-05	5	0.437269	5	5	0.617962	5	9	1.20466	9	0.753297	6.33333	40	2.66671	40	86	4.88232	86	52	3.44954	52	3.66619	59.3333
>375	ACCTACTCGACCCGGCCG	18	1.92378	1.06617	33	17	25.6667	26.6667	1.53874	13.1149	3.47506e-12	22.9766	2.11966e-06	2.05435e-05	2.10487e-08	0	0	0	2	0.247185	2	1	0.133851	1	0.127012	1	18	1.20002	18	33	1.87345	33	29	1.92378	29	1.66575	26.6667
>376	ACCTACTCGACCCTCGGCCG	20	7.46933	3.45852	137	57	84	14.2632	4.86179	8.0664	4.33742e-11	13.6823	6.91878e-06	0.000256416	2.20478e-07	9	0.787084	9	6	0.741555	6	4	0.535404	4	0.688014	6.33333	63	4.20007	63	141	8.00473	141	67	4.4446	67	5.5498	90.3333
>377	ACCTACTCGACCCTTCGG	18	6.53032	4.0292	132	74	99.6667	5.33333	5.02669	2.90477	6.26176e-16	5.14646	8.21321e-06	3.70177e-09	6.47163e-12	24	2.09889	24	20	2.47185	20	25	3.34627	25	2.639	23	118	7.8668	118	152	8.62921	152	98	6.50105	98	7.66569	122.667
>378	ACCTACTCGACCCTTCGGACG	21	1.61026	0.850205	29	14	22.3333	7.7	1.22832	4.25411	2.06714e-09	7.24836	1.8412e-06	0.0122203	7.64248e-06	4	0.349815	4	2	0.247185	2	4	0.535404	4	0.377468	3.33333	18	1.20002	18	31	1.75991	31	28	1.85744	28	1.60579	25.6667
>379	ACCTACTCGACCCTTCGGCAG	21	2.23734	1.60159	36	30	33	7.6	1.81025	4.08456	5.11377e-15	7.2288	2.72789e-06	3.02311e-08	4.67251e-11	4	0.349815	4	6	0.741555	6	5	0.669255	5	0.586875	5	35	2.33337	35	40	2.27085	40	39	2.58715	39	2.39712	38
>380	ACCTACTCGACCCTTCGGCC	20	182.762	83.574	3985	1864	2860.67	4.42321	140.262	2.54537	1.38319e-10	4.40693	0.000237713	0.000817703	6.3933e-07	1209	105.732	1209	700	86.5147	700	598	80.0429	598	90.7631	835.667	3942	262.804	3942	4583	260.182	4583	2564	170.089	2564	231.025	3696.33
>381	ACCTACTCGACCCTTCGGCCA	21	11.9279	5.08665	190	86	149.667	9.16364	8.51541	5.20221	9.13448e-12	8.94192	1.24544e-05	5.40004e-05	5.1675e-08	23	2.01144	23	21	2.59544	21	11	1.47236	11	2.02641	18.3333	201	13.4002	201	196	11.1271	196	107	7.09809	107	10.5418	168
>382	ACCTACTCGACCCTTCGGCCG	21	15291.5	7890.43	281875	132285	188538	12.5448	10924.6	7.21757	1.21392e-13	12.4774	0.0156003	7.17632e-07	9.10701e-10	24313	2126.26	24313	15457	1910.37	15457	9223	1234.51	9223	1757.05	16331	175768	11718.1	175768	291098	16526	291098	147742	9800.8	147742	12681.6	204869
>383	ACCTACTCGACCCTTCGGCCGC	22	1.66412	0.833191	30	21	24.6667	4.89474	1.27074	2.80636	7.15143e-10	4.70589	2.03906e-06	0.00422772	2.87405e-06	8	0.69963	8	6	0.741555	6	5	0.669255	5	0.70348	6.33333	35	2.33337	35	27	1.53282	27	31	2.05646	31	1.97422	31
>384	ACCTACTCGACCCTTCGGCCGG	22	4048.03	2443.97	79638	43553	55443	6.24482	2953.45	3.54982	1.16638e-12	6.13017	0.00457302	6.8953e-06	7.62754e-09	14045	1228.29	14045	11530	1425.02	11530	6138	821.577	6138	1158.3	10571	55083	3672.26	55083	85776	4869.6	85776	57183	3793.36	57183	4111.74	66014
>385	ACCTACTCGACCCTTCGTCCG	21	12.9429	8.31192	266	152	183.667	5.33858	9.55429	3.11344	2.90189e-11	5.29887	1.51825e-05	0.000171551	1.51146e-07	67	5.8594	67	32	3.95496	32	28	3.74783	28	4.52073	42.3333	184	12.2669	184	294	16.6907	294	200	13.2675	200	14.075	226
>386	ACCTACTCGACCCTTTGGCCG	21	15.859	7.60166	297	129	219.667	10.1528	12.5677	5.78733	2.78123e-13	9.85687	1.80679e-05	1.64418e-06	2.00022e-09	32	2.79852	32	27	3.337	27	13	1.74006	13	2.62519	24	156	10.4002	156	310	17.5991	310	265	17.5794	265	15.1929	243.667
>387	ACCTACTCGACCCTTTGGCCGG	22	5.09856	2.82107	85	50	67.3333	6.94118	3.7339	4.05235	1.67511e-16	6.7305	5.55418e-06	9.90279e-10	1.87909e-12	17	1.48671	17	9	1.11233	9	8	1.07081	8	1.22328	11.3333	59	3.9334	59	84	4.76878	84	93	6.16937	93	4.95718	78.6667
>388	ACCTACTCGACCTCGGCCG	19	2.13337	1.92378	37	29	32.6667	NaN	2.05256	NaN	1.52027e-24	258.925	2.71337e-06	8.98742e-18	3.76043e-20	0	0	0	0	0	0	0	0	0	0	0	32	2.13337	32	37	2.10053	37	29	1.92378	29	2.05256	32.6667
>389	ACCTACTCGACCTTCGGCCG	20	3.69676	2.13131	60	36	50.3333	11.7857	2.90662	6.36022	3.73173e-17	11.1198	4.15227e-06	2.20609e-10	4.49305e-13	4	0.349815	4	6	0.741555	6	4	0.535404	4	0.542258	4.66667	40	2.66671	40	64	3.63335	64	61	4.04657	61	3.44888	55
>390	ACCTACTCGACCTTTCGGCCG	21	37.1577	20.4495	696	337	514	13.7438	29.9756	7.64516	1.93431e-29	13.293	4.23136e-05	1.14351e-22	7.72641e-25	49	4.28523	49	38	4.69651	38	34	4.55093	34	4.51089	40.3333	375	25.0004	375	730	41.4429	730	558	37.0162	558	34.4865	554.333
>391	ACCTACTCGACCTTTCGGCCGG	22	13.8108	5.48122	222	98	172	6.43158	9.22015	3.59737	2.69073e-09	6.2622	1.41378e-05	0.0159068	9.71704e-06	41	3.5856	41	16	1.97748	16	38	5.08634	38	3.54981	31.6667	136	9.06682	136	237	13.4548	237	238	15.7883	238	12.77	203.667
>392	ACCTACTCGACTCTTCGGCCG	21	3.74274	1.42943	70	24	50	13.5	2.90812	7.54398	9.04673e-10	12.6992	4.10533e-06	0.00534817	3.57976e-06	5	0.437269	5	4	0.49437	4	3	0.401553	3	0.444397	4	28	1.8667	28	73	4.14429	73	61	4.04657	61	3.35252	54
>393	ACCTACTCGATCCTTCGGCCG	21	2.85015	1.29609	45	22	34.3333	10.3636	1.99316	5.98565	4.56589e-12	9.78437	2.83204e-06	2.69922e-05	2.71279e-08	5	0.437269	5	4	0.49437	4	2	0.267702	2	0.39978	3.66667	26	1.73336	26	41	2.32762	41	47	3.11785	47	2.39294	38
>394	ACCTACTCGGCCCTTCGGCCG	21	1.24897	0.862385	22	13	16.3333	50	0.992505	23.245	2.97083e-10	35.7032	1.35427e-06	0.00175627	1.28759e-06	0	0	0	0	0	0	1	0.133851	1	0.044617	0.333333	15	1.00002	15	22	1.24897	22	13	0.862385	13	1.03712	16.6667
>395	ACCTACTTGACCCTTCGGCCG	21	14.4832	8.40522	261	138	190	16.4054	11.2508	9.39686	2.30917e-17	16.0303	1.56883e-05	1.36511e-10	2.86187e-13	19	1.66162	19	5	0.617962	5	13	1.74006	13	1.33988	12.3333	151	10.0668	151	266	15.1011	266	190	12.6041	190	12.5907	202.333
>396	ACCTATGATGAGTTGCAAACAG	22	2.19952	1.47758	40	24	32	17	1.91412	9.92507	6.22479e-15	15.6947	2.6553e-06	3.67991e-08	5.54204e-11	3	0.262361	3	2	0.247185	2	1	0.133851	1	0.214466	2	35	2.33337	35	41	2.32762	41	26	1.72477	26	2.12859	34
>397	ACCTATTCGACCCTTCGGCCG	21	9.70371	4.73495	175	77	122	15.0769	7.22108	9.12587	1.84743e-10	14.8601	1.00597e-05	0.00109215	8.337e-07	16	1.39926	16	7	0.865147	7	3	0.401553	3	0.888653	8.66667	84	5.6001	84	178	10.1053	178	130	8.62385	130	8.10974	130.667
>398	ACCTCCTCGACCCTTCGGCCG	21	5.44588	3.49495	100	57	75	15.0625	4.43598	8.74103	1.17563e-19	14.4364	6.21448e-06	6.94997e-13	1.91459e-15	8	0.69963	8	5	0.617962	5	3	0.401553	3	0.573048	5.33333	76	5.06675	76	103	5.84743	103	62	4.11291	62	5.00903	80.3333
>399	ACCTCCTGGGAAGTCCTCGTG	21	5.33042	2.36814	102	53	75.6667	5.36538	3.78672	2.87488	2.54061e-11	5.13198	6.22713e-06	0.000150194	1.33743e-07	15	1.31181	15	20	2.47185	20	17	2.27547	17	2.01971	17.3333	92	6.13344	92	117	6.64222	117	70	4.64361	70	5.80642	93
>400	ACCTCGACCCTTCGGCCG	18	5.63724	2.57235	103	41	63.6667	12.9375	3.61828	6.8091	1.16209e-09	12.159	5.2328e-06	0.00686992	4.5009e-06	5	0.437269	5	4	0.49437	4	7	0.936956	7	0.622865	5.33333	46	3.06672	46	107	6.07451	107	54	3.58221	54	4.24115	69
>401	ACCTGCTCGACCCTTCGGCCG	21	6.48881	3.16326	117	52	77	16.4	4.48319	8.79917	2.11922e-13	15.4718	6.35519e-06	1.25282e-06	1.54669e-09	5	0.437269	5	5	0.617962	5	5	0.669255	5	0.574829	5	67	4.46674	67	122	6.92608	122	57	3.78122	57	5.05802	82
>402	ACCTTGGGCCGGGTCGGCCGGTC	23	12.3737	5.74156	305	184	239	2.82443	8.22	1.54831	2.89547e-17	2.72542	1.94207e-05	1.71172e-10	3.52205e-13	137	11.9812	137	124	15.3255	124	132	17.6683	132	14.9917	131	316	21.067	316	429	24.3548	429	365	24.2131	365	23.2117	370
>403	ACCTTTTGGACTTTGGCCATG	21	5.14403	3.59388	99	64	78	5.58824	3.98323	3.0184	5.74659e-10	5.30869	6.39479e-06	0.00339722	2.36014e-06	14	1.22435	14	25	3.08981	25	12	1.60621	12	1.97346	17	78	5.20009	78	111	6.3016	111	96	6.36838	96	5.95669	95
>404	ACCTTTTGGACTTTGGCCATGG	22	12.4707	5.90929	246	174	194.333	3.30435	8.34258	1.89659	1.74635e-17	3.23278	1.59902e-05	1.03239e-10	2.21069e-13	109	9.53246	109	87	10.7525	87	57	7.6295	57	9.30484	84.3333	261	17.4003	261	272	15.4418	272	303	20.1002	303	17.6474	278.667
>405	ACGACCTACTCGACCCTTCGGCCG	24	22.0055	9.32114	446	203	307.333	5.06167	15.7046	2.92134	1.99463e-09	4.98986	2.53068e-05	0.0117917	7.39557e-06	110	9.61991	110	74	9.14584	74	43	5.75559	43	8.17378	75.6667	277	18.467	277	489	27.7611	489	383	25.4072	383	23.8784	383
>406	ACGAGAGCTTGTAACCCATG	20	19.844	12.2336	372	215	279	8.82243	15.5271	4.79886	6.5389e-25	8.48369	2.30274e-05	3.86561e-18	1.73346e-20	36	3.14833	36	38	4.69651	38	33	4.41708	33	4.08731	35.6667	288	19.2003	288	405	22.9923	405	251	16.6507	251	19.6144	314.667
>407	ACGCAGGTGTCCTAAGATG	19	10.0654	2.32183	286	149	198	1.99331	2.63054	1.11674	5.25528e-09	1.94665	1.61081e-05	0.0310677	1.80103e-05	231	20.2018	231	168	20.7635	168	199	26.6363	199	22.5339	199.333	454	30.2672	454	390	22.1407	390	348	23.0854	348	25.1644	397.333
>408	ACGCATCATTCAAATTTCTGCCCT	24	9.31687	6.24007	203	131	156.667	3.76471	6.86517	2.05706	2.64137e-22	3.63807	1.28376e-05	1.5615e-15	5.22241e-18	59	5.15977	59	52	6.42681	52	59	7.8972	59	6.4946	56.6667	190	12.6669	190	255	14.4766	255	195	12.9358	195	13.3598	213.333
>409	ACGCCAAGCCGTAGATCTGAGCCGC	25	7.73558	4.59647	141	92	112.333	4.17925	5.53363	2.47346	5.1773e-10	4.1449	9.28632e-06	0.00306067	2.14784e-06	57	4.98486	57	27	3.337	27	22	2.94472	22	3.75553	35.3333	119	7.93347	119	163	9.2537	163	161	10.6803	161	9.28916	147.667
>410	ACGCTGTTGCGGTGTTGTGGGCC	23	7.76698	6.15476	150	103	119	9.11364	6.70488	5.04939	3.35615e-31	8.79716	9.83696e-06	1.98406e-24	1.61306e-26	17	1.48671	17	13	1.6067	13	14	1.87391	14	1.65578	14.6667	121	8.0668	121	163	9.2537	163	117	7.76146	117	8.36065	133.667
>411	ACGGACCGGGAATCGCCCCTTC	22	12.9384	3.55541	210	102	153	3.83333	6.7895	2.07665	3.66225e-10	3.65136	1.24501e-05	0.00216501	1.56658e-06	47	4.11033	47	57	7.04477	57	58	7.76335	58	6.30615	54	159	10.6002	159	205	11.6381	205	257	17.0487	257	13.0956	207
>412	ACGGACCTACTCGACCCTTCGGCCG	25	4.59653	3.43895	89	57	72	6.68421	3.87386	3.69078	2.81119e-17	6.43504	5.9517e-06	1.6619e-10	3.42659e-13	13	1.1369	13	16	1.97748	16	9	1.20466	9	1.43968	12.6667	86	5.73343	86	98	5.56357	98	70	4.64361	70	5.31354	84.6667
>413	ACGGAGGGCTAAAACCTG	18	6.06059	4.63538	103	80	90.6667	5.68966	4.76874	3.18999	7.75991e-19	5.50353	7.49497e-06	4.58743e-12	1.14686e-14	21	1.83653	21	25	3.08981	25	12	1.60621	12	2.17752	19.3333	115	7.6668	115	114	6.47191	114	101	6.70006	101	6.94626	110
>414	ACGGATATCTCGGCTCTCG	19	48.2851	23.7197	302	237	-259.333	-2.9022	-36.9587	-5.2313	5.81635e-09	-3.01597	-2.2908e-05	0.0343846	1.97046e-05	381	33.3199	381	402	49.6842	402	404	54.0758	404	45.6933	395.667	144	9.60016	144	102	5.79066	102	163	10.813	163	8.7346	136.333
>415	ACGGATCGCATGGCCTTTG	19	3.92361	2.3969	78	53	64.6667	3.62162	2.89693	2.05721	5.96717e-15	3.52618	5.33101e-06	3.52762e-08	5.32873e-11	31	2.71107	31	24	2.96622	24	19	2.54317	19	2.74015	24.6667	97	6.46678	97	94	5.33649	94	77	5.10797	77	5.63708	89.3333
>416	ACGGCGTCGGCCCGGTGACGTG	22	2.06413	1.07512	36	25	28	5.2	1.46954	3.00584	4.18608e-10	5.01425	2.31921e-06	0.00247469	1.77143e-06	9	0.787084	9	6	0.741555	6	5	0.669255	5	0.732631	6.66667	41	2.73338	41	32	1.81668	32	31	2.05646	31	2.20217	34.6667
>417	ACGGCTACCACATCCAAGGAAG	22	24.8185	11.5801	475	257	354.333	5.16863	17.5152	2.76225	8.10809e-11	4.90908	2.90645e-05	0.000479327	3.91607e-07	70	6.12176	70	104	12.8536	104	81	10.8419	81	9.9391	85	435	29.0005	435	545	30.9403	545	338	22.422	338	27.4543	439.333
>418	ACGGCTGTAGAGGATCGTTCC	21	24.358	15.2805	446	333	372.667	3.89637	17.6817	2.27047	5.41369e-14	3.873	3.08406e-05	3.20042e-07	4.26723e-10	194	16.966	194	89	10.9997	89	103	13.7866	103	13.9175	128.667	436	29.0672	436	535	30.3726	535	533	35.3578	533	31.5992	501.333
>419	ACGGCTGTAGAGGATCGTTCCT	22	26.9937	20.7596	575	388	436.333	5.07788	22.4425	2.94019	2.10276e-17	5.03624	3.6091e-05	1.24309e-10	2.62255e-13	160	13.9926	160	82	10.1346	82	79	10.5742	79	11.5671	107	470	31.3339	470	654	37.1283	654	506	33.5667	506	34.0096	543.333
>420	ACGGCTGTAGAGGATCGTTCCTG	23	3.28685	2.33074	54	43	47.6667	6.95833	2.62655	3.96114	4.6979e-23	6.69416	3.94135e-06	2.77726e-16	1.03244e-18	11	0.961991	11	4	0.49437	4	9	1.20466	9	0.887007	8	52	3.46673	52	58	3.29273	58	57	3.78122	57	3.51356	55.6667
>421	ACGGCTTTGACCTAACGGCCT	21	1.27857	0.998986	24	17	19.6667	7.55556	1.10545	4.48298	5.71892e-10	7.11886	1.62574e-06	0.00338086	2.35436e-06	5	0.437269	5	2	0.247185	2	2	0.267702	2	0.317385	3	19	1.26669	19	26	1.47605	26	23	1.52576	23	1.42283	22.6667
>422	ACGGGCCGCTGCACAACTGGGCC	23	6.92875	4.9128	153	102	122.333	3.39869	5.08642	1.87492	2.33763e-15	3.27811	9.9993e-06	1.38194e-08	2.25807e-11	52	4.54759	52	61	7.53914	61	40	5.35404	40	5.81359	51	154	10.2668	154	193	10.9568	193	173	11.4763	173	10.9	173.333
>423	ACGGGCCGCTGCACAACTGGGCCG	24	29.8339	18.6597	580	341	459.667	3.65192	20.4659	2.04957	3.59713e-15	3.53547	3.7633e-05	2.12652e-08	3.33833e-11	196	17.1409	196	196	24.2241	196	128	17.1329	128	19.4993	173.333	537	35.8006	537	654	37.1283	654	708	46.9668	708	39.9652	633
>424	ACGGGCCGCTGCACTCCTCGGCCG	24	2.2222	0.912028	37	31	31.6667	3.5	1.34115	1.91197	1.70016e-09	3.37175	2.59817e-06	0.0100508	6.40998e-06	11	0.961991	11	16	1.97748	16	11	1.47236	11	1.47061	12.6667	43	2.86672	43	42	2.38439	42	48	3.18419	48	2.81176	44.3333
>425	ACGGGCCTCTGCACAGCC	18	4.44748	2.0876	87	48	64.3333	3.21839	2.64812	1.81099	1.56745e-09	3.13152	5.30219e-06	0.00926632	5.95522e-06	33	2.88597	33	31	3.83137	31	23	3.07857	23	3.2653	29	110	7.33346	110	91	5.16617	91	79	5.24064	79	5.91343	93.3333
>426	ACGGTGGTCATGGAAGTCGAAATCC	25	12.27	5.7253	79	48	-59.3333	-3.31169	-8.21585	-6.02487	6.72525e-09	-3.42808	-5.20015e-06	0.0397577	2.23987e-05	83	7.25866	83	71	8.77507	71	101	13.5189	101	9.85089	85	23	1.53336	23	22	1.24897	22	32	2.12279	32	1.63504	25.6667
>427	ACGTTGCCGTAGCGCTGTGGG	21	2.86672	1.87561	48	30	39.3333	24.6	2.40166	15.14	6.92537e-18	22.4781	3.26692e-06	4.09408e-11	9.09795e-14	3	0.262361	3	2	0.247185	2	0	0	0	0.169849	1.66667	43	2.86672	43	48	2.72502	48	32	2.12279	32	2.57151	41
>428	ACGTTGCCGTAGCGCTGTGGGC	22	14.034	10.1766	273	168	208.667	9.57534	11.8356	5.36578	5.41452e-31	9.27461	1.72227e-05	3.20091e-24	2.5204e-26	30	2.62361	30	24	2.96622	24	19	2.54317	19	2.711	24.3333	192	12.8002	192	292	16.5772	292	215	14.2625	215	14.5466	233
>429	ACGTTGCCGTAGCGCTGTGGGCC	23	103.593	78.1986	2134	1421	1724.33	6.09655	92.3043	3.4901	1.05337e-30	6.01066	0.00014239	6.22721e-24	4.79016e-26	469	41.0158	469	282	34.8531	282	264	35.3366	264	37.0685	338.333	1703	113.535	1703	2398	136.137	2398	2087	138.446	2087	129.373	2062.67
>430	ACGTTGCCGTAGCGCTGTGGGCCT	24	29.6987	22.475	622	452	487.667	4.79016	24.6696	2.75868	1.73671e-17	4.751	4.03795e-05	1.02669e-10	2.2032e-13	188	16.4413	188	84	10.3818	84	114	15.259	114	14.0274	128.667	566	37.734	566	706	40.0804	706	577	38.2766	577	38.697	616.333
>431	ACGTTGCCGTAGCGCTGTGGGCCTG	25	3.16326	2.28285	52	47	46	6.75	2.58505	4.08777	9.31775e-19	6.52574	3.80805e-06	5.50838e-12	1.37366e-14	14	1.22435	14	5	0.617962	5	5	0.669255	5	0.83719	8	53	3.53339	53	52	2.9521	52	57	3.78122	57	3.42224	54
>432	ACTACTCGACCCTTCGGCCG	20	6.09108	3.57515	112	60	79	10.875	4.56955	6.43599	5.49004e-13	10.6444	6.54496e-06	3.24555e-06	3.75643e-09	14	1.22435	14	4	0.49437	4	6	0.803106	6	0.840609	8	79	5.26676	79	116	6.58545	116	66	4.37826	66	5.41016	87
>433	ACTAGAGTTTCTGATGCTGCCTC	23	2.58132	1.59807	49	28	34.3333	8.92308	1.92579	5.03756	1.05987e-11	8.48541	2.83533e-06	6.26565e-05	5.92217e-08	6	0.524722	6	3	0.370777	3	4	0.535404	4	0.476968	4.33333	32	2.13337	32	52	2.9521	52	32	2.12279	32	2.40275	38.6667
>434	ACTAGGACGGTCTGAGGCCA	20	3.58409	1.24306	85	61	66.3333	2.60484	2.24176	1.4886	1.27555e-10	2.54322	5.44198e-06	0.00075407	5.92823e-07	52	4.54759	52	41	5.06729	41	31	4.14938	31	4.58809	41.3333	116	7.73347	116	102	5.79066	102	105	6.96541	105	6.82985	107.667
>435	ACTCGACCCTTCGGCCGA	18	2.33533	1.59694	49	27	36	4.85714	1.77025	2.66122	3.02881e-09	4.64506	2.95536e-06	0.0179054	1.08321e-05	9	0.787084	9	13	1.6067	13	6	0.803106	6	1.06563	9.33333	36	2.40004	36	55	3.12241	55	45	2.98518	45	2.83588	45.3333
>436	ACTCGACCCTTCGGCCGGCATCGCG	25	2.2308	1.27535	50	27	38	4.08108	1.76874	2.27739	7.33388e-10	3.95193	3.13247e-06	0.00433558	2.94337e-06	15	1.31181	15	10	1.23592	10	12	1.60621	12	1.38465	12.3333	52	3.46673	52	60	3.40627	60	39	2.58715	39	3.15338	50.3333
>437	ACTCTCGGCAACGGATATCTCGGC	24	31.0792	23.54	262	129	-168.667	-2.23415	-25.7193	-3.98329	3.78195e-10	-2.29779	-1.46953e-05	0.00223578	1.60628e-06	362	31.6583	362	272	33.6172	272	282	37.746	282	34.3405	305.333	100	6.66678	100	143	8.11827	143	167	11.0783	167	8.62113	136.667
>438	ACTGATGACGGGGTGGGGCG	20	6.22951	2.77432	96	47	79	14.9412	4.64487	8.03083	1.25741e-13	14.1902	6.56994e-06	7.43343e-07	9.4094e-10	5	0.437269	5	6	0.741555	6	6	0.803106	6	0.660643	5.66667	100	6.66678	100	101	5.73389	101	53	3.51588	53	5.30551	84.6667
>439	ACTGGTACGGACAAGGGGAA	20	132.482	103.972	1037	651	-760.333	-2.14279	-118.659	-3.83161	0	-2.19991	-6.63255e-05	0	0	1666	145.698	1666	1315	162.524	1315	1296	173.471	1296	160.564	1425.67	645	43.0007	645	722	40.9888	722	629	41.7261	629	41.9052	665.333
>440	ACTGGTACGGACAAGGGGAAT	21	106.507	92.3119	1121	548	-772	-4.1989	-97.1479	-7.37294	4.01696e-15	-4.29577	-6.57954e-05	2.37471e-08	3.71048e-11	1292	112.99	1292	954	117.907	954	794	106.278	794	112.392	1013.33	171	11.4002	171	246	13.9657	246	307	20.3655	307	15.2438	241.333
>441	ACTGGTACGGACAAGGGGAATC	22	56.333	37.7527	537	173	-325	-2.42544	-46.9976	-4.27179	1.08025e-15	-2.4686	-2.77676e-05	6.38612e-09	1.08423e-11	726	63.4914	726	418	51.6617	418	515	68.9332	515	61.3621	553	189	12.6002	189	245	13.9089	245	250	16.5843	250	14.3645	228
>442	ACTGTTGTCGGCCGCGTC	18	11.0533	8.41764	104	46	-65.6667	-2.49242	-9.40757	-4.3411	1.10612e-10	-2.5394	-5.65028e-06	0.000653903	5.18971e-07	138	12.0686	138	94	11.6177	94	97	12.9835	97	12.2233	109.667	48	3.20005	48	34	1.93022	34	50	3.31686	50	2.81571	44
>443	ACTGTTGTCGGCCGCGTCGGC	21	97.5958	62.5269	696	421	-541.667	-3.56309	-71.9494	-6.31798	2.55825e-10	-3.66609	-4.67946e-05	0.00151236	1.12527e-06	856	74.8604	856	606	74.8971	606	797	106.679	797	85.4789	753	185	12.3335	185	160	9.08338	160	289	19.1715	289	13.5295	211.333
>444	ACTTACCAGGTCCAGACAT	19	9.88129	3.93906	167	89	125.333	4.008	5.78622	2.21165	9.56159e-10	3.87098	1.03434e-05	0.00565253	3.75085e-06	41	3.5856	41	49	6.05603	49	35	4.68478	35	4.77547	41.6667	202	13.4669	202	169	9.59432	169	130	8.62385	130	10.5617	167
>445	ACTTACCAGGTCCAGACATA	20	45.3805	14.0091	767	345	598.667	4.30147	28.3302	2.36844	1.16365e-10	4.16143	4.94347e-05	0.000687918	5.43809e-07	187	16.3539	187	198	24.4713	198	159	21.2823	159	20.7025	181.333	926	61.7344	926	882	50.0722	882	532	35.2914	532	49.0327	780
>446	ACTTACCAGGTCCAGACATAGCA	23	35.6648	9.4089	865	430	624.333	2.63153	19.0458	1.43341	4.50634e-09	2.53395	5.06152e-05	0.0266402	1.55973e-05	390	34.107	390	364	44.9877	364	394	52.7373	394	43.944	382.667	972	64.8011	972	1229	69.7717	1229	820	54.3966	820	62.9898	1007
>447	ACTTACTCGACCCTTCGGCCG	21	11.6335	5.95752	228	109	164.333	7.57333	9.06684	4.32566	2.91357e-16	7.38322	1.35278e-05	1.72242e-09	3.14885e-12	35	3.06088	35	23	2.84263	23	17	2.27547	17	2.72632	25	132	8.80015	132	245	13.9089	245	191	12.6704	191	11.7932	189.333
>448	ACTTCGGGAAAAGGATTGGCTCTGA	25	14.1705	11.4539	125	55	-81.3333	-2.28421	-12.0949	-3.99334	2.8095e-10	-2.32929	-7.02473e-06	0.00166089	1.22485e-06	178	15.5668	178	139	17.1794	139	117	15.6606	117	16.1356	144.667	75	5.00009	75	53	3.00887	53	62	4.11291	62	4.04062	63.3333
>449	ACTTTAAATAGGTAGGATGGCTC	23	48.2712	32.2813	526	196	-314.333	-4.2972	-38.2838	-7.27799	9.07297e-11	-4.30853	-2.62461e-05	0.000536367	4.33603e-07	600	52.4722	600	343	42.3922	343	286	38.2814	286	44.3819	409.667	90	6.0001	90	74	4.20107	74	122	8.09315	122	6.09811	95.3333
>450	ACTTTAAATAGGTAGGATGGCTCG	24	17.3403	13.06	186	79	-116	-3.74016	-14.6025	-6.40683	7.78324e-11	-3.77528	-9.78126e-06	0.000460123	3.76841e-07	221	19.3273	221	138	17.0558	138	116	15.5267	116	17.3032	158.333	37	2.46671	37	35	1.98699	35	55	3.64855	55	2.70075	42.3333
>451	AGAACGAAAGTTGGGGGC	18	17.3894	15.8121	174	87	-117.667	-2.86772	-16.1822	-5.06564	4.80808e-14	-2.92165	-1.01016e-05	2.8424e-07	3.85149e-10	223	19.5022	223	167	20.6399	167	152	20.3453	152	20.1625	180.667	75	5.00009	75	65	3.69012	65	49	3.25053	49	3.98025	63
>452	AGAACGAAAGTTGGGGGCT	19	25.0673	18.1097	183	110	-136.667	-2.14846	-21.4127	-3.87426	4.88086e-11	-2.21353	-1.19924e-05	0.000288542	2.44735e-07	289	25.2741	289	260	32.134	260	218	29.1795	218	28.8626	255.667	106	7.06679	106	143	8.11827	143	108	7.16443	108	7.44983	119
>453	AGAACTGGTACGGACAAGGGGAAT	24	54.3572	37.7995	408	318	-338.333	-3.11458	-46.667	-5.59252	2.52447e-10	-3.23466	-2.96186e-05	0.0014924	1.11207e-06	527	46.0881	527	504	62.2906	504	464	62.1068	464	56.8285	498.333	119	7.93347	119	146	8.28859	146	215	14.2625	215	10.1615	160
>454	AGAAGACCCTGTTGAGCTTG	20	67.039	43.4852	473	218	-311.333	-1.9211	-51.6741	-3.39879	6.43651e-10	-1.9681	-2.72333e-05	0.00380508	2.608e-06	761	66.5523	761	564	69.7062	564	623	83.3891	623	73.2159	649.333	346	23.0671	346	288	16.3501	288	380	25.2082	380	21.5418	338
>455	AGAATTTCTGAAAGGGCTCCTTT	23	1.75991	1.06668	31	16	24.3333	NaN	1.51712	NaN	5.23899e-14	192.238	2.01181e-06	3.09714e-07	4.15166e-10	0	0	0	0	0	0	0	0	0	0	0	16	1.06668	16	31	1.75991	31	26	1.72477	26	1.51712	24.3333
>456	AGAATTTCTGGAAGGGCTCCCTCT	24	6.01167	3.90724	118	64	88.3333	6.88889	4.71405	3.71209	7.56471e-16	6.60273	7.26385e-06	4.47204e-09	7.73709e-12	15	1.31181	15	11	1.35952	11	19	2.54317	19	1.73816	15	79	5.26676	79	129	7.32348	129	102	6.7664	102	6.45221	103.333
>457	AGACAGCAGGACGGTGGTCATG	22	20.9653	3.65784	512	305	406	2.29851	10.0468	1.28482	4.39848e-25	2.23057	3.28737e-05	2.60025e-18	1.19827e-20	358	31.3084	358	304	37.5721	304	276	36.9429	276	35.2745	312.667	609	40.6007	609	759	43.0893	759	788	52.2738	788	45.3213	718.667
>458	AGACCTGCATGGGCCACC	18	3.17595	2.0162	55	40	43.6667	4.54054	2.14474	2.52793	1.57082e-09	4.35969	3.59163e-06	0.00928623	5.96418e-06	12	1.04944	12	18	2.22466	18	7	0.936956	7	1.40369	12.3333	52	3.46673	52	54	3.06564	54	62	4.11291	62	3.54843	56
>459	AGACTCGGCATGAAGGCCA	19	4.47767	3.50735	74	66	70.3333	8.03333	3.93861	4.47262	1.26047e-32	7.73663	5.81867e-06	7.45151e-26	6.36882e-28	11	0.961991	11	10	1.23592	10	9	1.20466	9	1.13419	10	76	5.06675	76	83	4.71201	83	82	5.43966	82	5.07281	80.3333
>460	AGACTCGGCATGAAGGCCAG	20	2.08022	1.18354	38	19	27.3333	9.2	1.54531	5.20825	3.53547e-10	8.64774	2.25465e-06	0.00209007	1.51564e-06	4	0.349815	4	5	0.617962	5	1	0.133851	1	0.367209	3.33333	23	1.53336	23	39	2.21407	39	30	1.99012	30	1.91252	30.6667
>461	AGAGCGGGTCGCCGCGTGCCGG	22	6.93379	5.05902	127	91	102	7.51064	5.50454	3.92926	1.02159e-10	7.04888	8.38376e-06	0.000603934	4.84309e-07	9	0.787084	9	23	2.84263	23	15	2.00776	15	1.87916	15.6667	106	7.06679	106	136	7.72088	136	111	7.36344	111	7.3837	117.667
>462	AGAGCTCTTTCTTGATTCTATGGG	24	2.7821	1.71653	46	33	38	5.56	2.02892	3.2612	5.00017e-13	5.38899	3.14768e-06	2.95595e-06	3.44116e-09	13	1.1369	13	5	0.617962	5	7	0.936956	7	0.897273	8.33333	51	3.40006	51	48	2.72502	48	40	2.65349	40	2.92619	46.3333
>463	AGAGGAAACTCTGGTGGAGGCTCG	24	8.03209	4.04188	81	30	-55.6667	-12.1333	-6.36984	-21.146	3.49978e-13	-11.9886	-4.67497e-06	2.06897e-06	2.48973e-09	85	7.43357	85	35	4.32574	35	62	8.29876	62	6.68602	60.6667	4	0.266671	4	5	0.283856	5	6	0.398024	6	0.316184	5
>464	AGAGGTCGCGAGAGAGCA	18	9.10638	7.41163	174	143	155.333	4.91597	7.80622	2.73706	8.5526e-49	4.76957	1.28132e-05	5.05605e-42	8.15492e-44	43	3.76051	43	44	5.43807	44	32	4.28323	32	4.49394	39.6667	193	12.8669	193	206	11.6949	206	186	12.3387	186	12.3002	195
>465	AGAGGTCGCGAGAGAGCAG	19	2.60794	2.18207	53	39	40.3333	5.17241	2.12334	3.10136	2.98558e-11	5.04797	3.33592e-06	0.000176499	1.55232e-07	17	1.48671	17	6	0.741555	6	6	0.803106	6	1.01046	9.66667	46	3.06672	46	59	3.3495	59	45	2.98518	45	3.1338	50
>466	AGCACCGACCTACTCGACCCTT	22	29.34	13.7805	528	221	382	19.7869	22.6456	10.5974	3.201e-13	18.77	3.16777e-05	1.89234e-06	2.29097e-09	17	1.48671	17	29	3.58418	29	15	2.00776	15	2.35955	20.3333	426	28.4005	426	543	30.8267	543	238	15.7883	238	25.0052	402.333
>467	AGCACCGACCTACTCGACCCTTC	23	27.7642	10.139	497	160	301.333	23.0488	17.7249	12.1663	5.85935e-10	21.6461	2.48637e-05	0.00346388	2.40213e-06	11	0.961991	11	21	2.59544	21	9	1.20466	9	1.58736	13.6667	268	17.867	268	506	28.7262	506	171	11.3437	171	19.3123	315
>468	AGCAGGTGATGACAATCAGACAG	23	2.15315	1.17233	42	21	31.6667	8.30769	1.77386	4.74588	2.75558e-11	7.88794	2.61013e-06	0.000162902	1.43779e-07	6	0.524722	6	4	0.49437	4	3	0.401553	3	0.473548	4.33333	25	1.6667	25	45	2.5547	45	38	2.52082	38	2.2474	36
>469	AGCATAGGCAACACAGGACTGATG	24	2.41822	1.52929	41	31	34.6667	6.2	1.87037	3.50017	9.49804e-15	5.94549	2.86329e-06	5.61497e-08	8.34319e-11	8	0.69963	8	6	0.741555	6	6	0.803106	6	0.748097	6.66667	37	2.46671	37	40	2.27085	40	47	3.11785	47	2.61847	41.3333
>470	AGCATGGAGGTTTGGTTG	18	14.2355	4.54529	247	97	190	6.48077	10.1379	3.59369	2.93657e-10	6.3099	1.57707e-05	0.00173602	1.27493e-06	40	3.49815	40	33	4.07855	33	31	4.14938	31	3.90869	34.6667	266	17.7336	266	278	15.7824	278	130	8.62385	130	14.0466	224.667
>471	AGCCAGAAATCTGATCCG	18	2.90837	1.32563	63	35	44.6667	3.73469	2.03845	2.14464	5.94259e-10	3.6395	3.67421e-06	0.00351308	2.4312e-06	24	2.09889	24	10	1.23592	10	15	2.00776	15	1.78086	16.3333	50	3.33339	50	73	4.14429	73	60	3.98024	60	3.81931	61
>472	AGCCATGCATGTGCAAGTATG	21	7.69266	3.63394	126	61	88.3333	6	4.68633	3.29512	7.63869e-10	5.81096	7.34689e-06	0.00451577	3.05533e-06	18	1.57417	18	13	1.6067	13	22	2.94472	22	2.04186	17.6667	139	9.26682	139	100	5.67711	100	79	5.24064	79	6.72819	106
>473	AGCCATGCATGTGCAAGTATGAACC	25	42.1668	20.0018	723	397	555	4.31673	26.8386	2.43089	1.47357e-11	4.25164	4.60637e-05	8.71131e-05	8.04368e-08	212	18.5402	212	106	13.1008	106	184	24.6286	184	18.7565	167.333	829	55.2676	829	757	42.9758	757	581	38.542	581	45.5951	722.333
>474	AGCCCCGTCCGGCCCGGAC	19	31.4047	19.2553	185	136	-152	-1.93252	-25.6958	-3.50017	2.12261e-15	-1.9967	-1.34966e-05	1.25483e-08	2.06386e-11	333	29.1221	333	304	37.5721	304	308	41.2261	308	35.9734	315	148	9.86684	148	173	9.82141	173	168	11.1447	168	10.2776	163
>475	AGCCGCTCGCGGTGCGGGGTC	21	1.86885	1.06514	34	19	25.6667	8.7	1.41327	4.54967	4.0119e-10	8.13365	2.1162e-06	0.00237172	1.69894e-06	2	0.174907	2	5	0.617962	5	3	0.401553	3	0.398141	3.33333	22	1.46669	22	36	2.04376	36	29	1.92378	29	1.81141	29
>476	AGCGACCTACTCGACCCTTCGGCCG	25	1.12656	0.752832	20	13	16.3333	9.16667	0.936407	5.36623	5.64967e-09	8.46918	1.35081e-06	0.0333992	1.91949e-05	3	0.262361	3	2	0.247185	2	1	0.133851	1	0.214466	2	15	1.00002	15	21	1.19219	21	19	1.26041	19	1.15087	18.3333
>477	AGCGCCACCATCATGTCGGAG	21	1.19407	0.800014	18	12	15.6667	48	0.964124	24.4025	7.92614e-11	34.2806	1.29809e-06	0.000468571	3.83446e-07	0	0	0	1	0.123592	1	0	0	0	0.0411975	0.333333	12	0.800014	12	18	1.02188	18	18	1.19407	18	1.00532	16
>478	AGCGCTGTGGGCCTGGCCCG	20	2.50445	1.40205	50	24	34.6667	5.33333	1.7449	2.908	4.23928e-09	5.12241	2.85795e-06	0.0250614	1.4742e-05	9	0.787084	9	5	0.617962	5	10	1.33851	10	0.914518	8	40	2.66671	40	55	3.12241	55	33	2.18913	33	2.65942	42.6667
>479	AGCGGAGGAGAAGAAACTT	19	111.059	83.8371	873	434	-583	-1.97167	-95.4893	-3.52524	4.419e-11	-2.02056	-5.09792e-05	0.000261238	2.24047e-07	1378	120.511	1378	1091	134.839	1091	1080	144.559	1080	133.303	1183	649	43.2674	649	646	36.6742	646	505	33.5003	505	37.814	600
>480	AGCGGGGTAGAGGAATTGG	19	30.4654	17.4286	651	404	496.667	3.8876	22.1804	2.12935	5.26638e-22	3.75314	4.0697e-05	3.11333e-15	1.01743e-17	182	15.9166	182	166	20.5164	166	168	22.487	168	19.64	172	617	41.134	617	817	46.382	817	572	37.9449	572	41.8203	668.667
>481	AGCGGTTGAAAGAGTCGGTCT	21	2.79489	1.02134	52	36	39.3333	3.26923	1.71526	1.91465	6.50145e-09	3.19494	3.24641e-06	0.0384347	2.17391e-05	25	2.18634	25	17	2.10107	17	10	1.33851	10	1.87531	17.3333	62	4.1334	62	55	3.12241	55	53	3.51588	53	3.59056	56.6667
>482	AGCTAGGCGTCACGGGCT	18	2.87255	1.64959	64	53	56.6667	2.88889	2.10679	1.62485	1.81203e-14	2.80722	4.64345e-06	1.07122e-07	1.53377e-10	35	3.06088	35	30	3.70777	30	25	3.34627	25	3.37164	30	89	5.93343	89	88	4.99586	88	83	5.50599	83	5.47843	86.6667
>483	AGCTCGTTTGATTCTGAT	18	41.4435	23.7044	249	162	-187.333	-1.93046	-31.4326	-3.44996	2.03338e-09	-1.98565	-1.65495e-05	0.0120207	7.52707e-06	422	36.9055	422	361	44.6169	361	383	51.2649	383	44.2624	388.667	232	15.4669	232	173	9.82141	173	199	13.2011	199	12.8298	201.333
>484	AGCTGCAAGCAGTCGATGCGCTTG	24	4.83439	2.40748	80	53	65.3333	7.32258	3.71005	4.31146	3.2541e-18	7.1106	5.41846e-06	1.92373e-11	4.48421e-14	15	1.31181	15	9	1.11233	9	7	0.936956	7	1.12037	10.3333	78	5.20009	78	62	3.51981	62	87	5.77134	87	4.83041	75.6667
>485	AGCTGCTGAGAGTCTACCCCA	21	1.40002	0.993883	22	16	18.6667	15	1.0907	7.48417	5.11349e-10	13.4024	1.54802e-06	0.00302295	2.12584e-06	0	0	0	3	0.370777	3	1	0.133851	1	0.168209	1.33333	21	1.40002	21	22	1.24897	22	17	1.12773	17	1.25891	20
>486	AGCTGGAGACGTATCGGCCT	20	2.80512	1.3253	52	41	43.3333	3.65306	1.94585	2.0569	4.6111e-12	3.5443	3.5714e-06	2.72595e-05	2.73121e-08	19	1.66162	19	15	1.85389	15	15	2.00776	15	1.84109	16.3333	67	4.46674	67	56	3.17918	56	56	3.71489	56	3.78694	59.6667
>487	AGCTTGACTCTAGTCCGACT	20	33.7956	27.0693	316	141	-216.333	-2.88116	-29.5416	-5.02863	3.90107e-19	-2.93681	-1.85527e-05	2.3062e-12	5.97462e-15	413	36.1184	413	318	39.3024	318	263	35.2028	263	36.8745	331.333	122	8.13347	122	97	5.5068	97	126	8.3585	126	7.33292	115
>488	AGCTTGACTCTAGTCCGACTTTGT	24	56.2299	29.3243	273	240	-250	-1.8427	-44.131	-3.35754	4.48195e-09	-1.91439	-2.25336e-05	0.026496	1.5522e-05	548	47.9247	548	540	66.7399	540	552	73.8857	552	62.8501	546.667	279	18.6003	279	311	17.6558	311	300	19.9012	300	18.7191	296.667
>489	AGGAAGACTCGGCATGAAGGCC	22	14.683	7.91804	279	132	190	10.8276	10.8176	6.02764	4.08843e-18	10.4885	1.56952e-05	2.41696e-11	5.55623e-14	24	2.09889	24	19	2.34826	19	15	2.00776	15	2.15164	19.3333	183	12.2002	183	294	16.6907	294	151	10.0169	151	12.9693	209.333
>490	AGGAAGACTCGGCATGAAGGCCA	23	67.7897	51.5017	1242	829	990.333	15.4927	58.3733	8.48991	1.08601e-82	14.9287	8.18233e-05	6.42015e-76	1.78338e-77	72	6.29667	72	70	8.65147	70	63	8.43261	63	7.79358	68.3333	899	59.9344	899	1305	74.0863	1305	972	64.4798	972	66.1668	1058.67
>491	AGGAAGACTCGGCATGAAGGCCAG	24	13.4512	12.0417	233	198	210.333	10.8594	12.1919	6.04615	2.91208e-47	10.4727	1.74103e-05	1.72154e-40	2.6899e-42	22	1.92398	22	29	3.58418	29	13	1.74006	13	2.41608	21.3333	220	14.6669	220	246	13.9657	246	229	15.1912	229	14.608	231.667
>492	AGGACTCCGCCGGCACCTTATG	22	19.4704	14.3863	1002	652	727.667	1.97109	8.50269	1.10074	1.77736e-19	1.92053	5.87647e-05	1.05072e-12	2.84749e-15	887	77.5715	887	636	78.6048	636	725	97.0419	725	84.4061	749.333	1377	91.8016	1377	1638	92.9911	1638	1416	93.9336	1416	92.9088	1477
>493	AGGATAAGTGGGAGCCCTT	19	20.0742	7.15061	391	137	270.667	7.88136	14.8244	4.35528	6.69981e-11	7.67633	2.24267e-05	0.000396073	3.28965e-07	47	4.11033	47	35	4.32574	35	36	4.81863	36	4.41823	39.3333	331	22.067	331	426	24.1845	426	173	11.4763	173	19.2426	310
>494	AGGATGCCTAACCGCCGCACC	21	1.51257	0.925193	27	17	21	8	1.13647	4.07994	6.58501e-09	7.46634	1.73588e-06	0.0389287	2.19812e-05	1	0.0874537	1	5	0.617962	5	3	0.401553	3	0.36899	3	24	1.60003	24	28	1.58959	28	20	1.32675	20	1.50545	24
>495	AGGATGCCTAACCGCCGCACCG	22	8.12599	5.79649	150	92	114	14.1538	6.66122	7.75131	1.71326e-26	13.5229	9.41681e-06	1.01283e-19	5.24782e-22	9	0.787084	9	10	1.23592	10	7	0.936956	7	0.986655	8.66667	101	6.73345	101	157	8.91307	157	110	7.2971	110	7.64787	122.667
>496	AGGGAAAGATGAAAAGGACTTT	22	20.6481	13.8265	223	86	-131.333	-3.2907	-16.8787	-5.6776	1.06085e-10	-3.30473	-1.09954e-05	0.000627143	5.00913e-07	277	24.2247	277	141	17.4265	141	148	19.8099	148	20.4871	188.667	54	3.60006	54	63	3.57658	63	55	3.64855	55	3.6084	57.3333
>497	AGGGAAGTCGGCAAAACG	18	32.0015	22.7748	296	131	-203.333	-3.35521	-26.5762	-5.82665	4.45941e-11	-3.41937	-1.73685e-05	0.000263628	2.25902e-07	368	32.183	368	292	36.089	292	209	27.9748	209	32.0823	289.667	78	5.20009	78	72	4.08752	72	109	7.23076	109	5.50612	86.3333
>498	AGGGAAGTCGGCAAAACGGATC	22	8.23467	5.33615	63	47	-52.3333	-3.96226	-6.87976	-7.20136	7.7309e-16	-4.07194	-4.53318e-06	4.57028e-09	7.8798e-12	74	6.47158	74	69	8.52788	69	67	8.96801	67	7.98916	70	11	0.733346	11	20	1.13542	20	22	1.45942	22	1.1094	17.6667
>499	AGGGATAACTGGCTTGTGGCAGC	23	19.6743	9.76856	138	89	-104	-2.83529	-14.9803	-5.18907	4.72707e-09	-2.96091	-9.2312e-06	0.0279451	1.6304e-05	150	13.1181	150	184	22.741	184	148	19.8099	148	18.5563	160.667	46	3.06672	46	59	3.3495	59	65	4.31192	65	3.57605	56.6667
>500	AGGGCGCGCGCTACGGCTTTGACC	24	6.99992	3.76209	146	94	109	3.33571	4.29587	1.78876	1.32316e-10	3.19561	8.87553e-06	0.000782212	6.13019e-07	42	3.67306	42	44	5.43807	44	54	7.22795	54	5.44636	46.6667	138	9.20016	138	188	10.673	188	141	9.35356	141	9.74223	155.667
>501	AGGGCGCGCGCTACGGCTTTGACCT	25	23.1715	17.7544	404	390	385.667	6.3814	21.0062	3.64941	1.32145e-122	6.23169	3.19253e-05	7.81202e-116	4.11159e-117	93	8.1332	93	66	8.1571	66	56	7.49565	56	7.92865	71.6667	460	30.6672	460	456	25.8876	456	456	30.2498	456	28.9349	457.333
>502	AGGTCCCGGCGACGGAAC	18	40.1773	4.17042	677	351	555	3.48507	24.2116	1.94236	4.6428e-10	3.36273	4.56142e-05	0.00274469	1.94245e-06	221	19.3273	221	229	28.3027	229	220	29.4472	220	25.6924	223.333	866	57.7343	866	572	32.4731	572	897	59.5045	897	49.904	778.333
>503	AGGTCTAGGATAAGTGGGAGCCC	23	2.99184	1.46539	50	36	40.3333	4.45714	2.01174	2.57393	8.02192e-13	4.33073	3.33402e-06	4.74233e-06	5.34648e-09	17	1.48671	17	6	0.741555	6	12	1.60621	12	1.27816	11.6667	56	3.7334	56	52	2.9521	52	48	3.18419	48	3.2899	52
>504	AGGTGTAGCGCAGTCTGG	18	2.39901	1.48651	41	24	33	8.61538	1.86171	4.86106	4.68544e-12	8.19105	2.73478e-06	2.76989e-05	2.76989e-08	5	0.437269	5	6	0.741555	6	2	0.267702	2	0.482175	4.33333	40	2.66671	40	43	2.44116	43	29	1.92378	29	2.34388	37.3333
>505	AGGTGTAGGATAAGTGGGAGC	21	23.9196	15.9394	168	112	-137	-3.09694	-18.8184	-5.54227	5.81386e-29	-3.18174	-1.18605e-05	3.43699e-22	2.23181e-24	228	19.9395	228	174	21.5051	174	205	27.4394	205	22.9613	202.333	60	4.00007	60	62	3.51981	62	74	4.90896	74	4.14295	65.3333
>506	AGGTGTAGGATAAGTGGGAGCCA	23	3.02928	1.40205	48	26	37	6.84211	2.03528	3.91474	1.95123e-10	6.61401	3.07341e-06	0.00115351	8.76526e-07	9	0.787084	9	3	0.370777	3	7	0.936956	7	0.698273	6.33333	51	3.40006	51	46	2.61147	46	33	2.18913	33	2.73355	43.3333
>507	AGGTTATACCGAGGCGCGTCAATTG	25	6.35484	2.57657	119	48	80.6667	9.06667	4.5399	5.18036	3.69729e-10	8.86058	6.68728e-06	0.00218573	1.57929e-06	15	1.31181	15	6	0.741555	6	9	1.20466	9	1.08601	10	90	6.0001	90	125	7.09639	125	57	3.78122	57	5.62591	90.6667
>508	AGTAGAGGTCGCGAGAGAG	19	173.163	80.0776	3281	1334	2178.33	7.96695	119.921	4.46847	3.16962e-09	7.7689	0.000179947	0.0187379	1.12743e-05	386	33.7571	386	382	47.2123	382	170	22.7547	170	34.5747	312.667	2306	153.736	2306	3451	195.917	3451	1716	113.835	1716	154.496	2491
>509	AGTAGAGGTCGCGAGAGAGC	20	569.232	277.602	12191	5437	7811	4.14452	364.455	2.32284	2.96736e-09	4.04029	0.000641544	0.0175422	1.06316e-05	3067	268.221	3067	2791	344.947	2791	1594	213.358	1594	275.509	2484	8872	591.477	8872	13785	782.59	13785	8228	545.823	8228	639.963	10295
>510	AGTAGAGGTCGCGAGAGAGCAG	22	23.9834	15.7117	450	280	359.667	7.74375	20.1272	4.48409	1.00562e-19	7.65542	2.98612e-05	5.94491e-13	1.66524e-15	77	6.73394	77	50	6.17962	50	33	4.41708	33	5.77688	53.3333	426	28.4005	426	483	27.4205	483	330	21.8913	330	25.9041	413
>511	AGTATGAGCCCCGTGGAC	18	3.63647	1.84803	73	33	49	5.74194	2.5116	3.14306	2.41263e-09	5.50591	4.03385e-06	0.0142628	8.76629e-06	11	0.961991	11	12	1.48311	12	8	1.07081	8	1.17197	10.3333	53	3.53339	53	81	4.59846	81	44	2.91884	44	3.68357	59.3333
>512	AGTATGAGCCCCGTGGACT	19	1.93234	0.96505	31	18	25.3333	7.33333	1.41537	4.29976	1.12539e-09	6.99967	2.10107e-06	0.00665301	4.3741e-06	6	0.524722	6	4	0.49437	4	2	0.267702	2	0.428931	4	33	2.20004	33	33	1.87345	33	22	1.45942	22	1.8443	29.3333
>513	AGTCATCAAAGCCGTCAACT	20	5.77404	3.38898	118	66	82.6667	5	4.19247	2.85673	4.86517e-12	4.87222	6.8174e-06	2.87615e-05	2.86754e-08	28	2.4487	28	22	2.71903	22	12	1.60621	12	2.25798	20.6667	92	6.13344	92	130	7.38025	130	88	5.83768	88	6.45046	103.333
>514	AGTCGGTCCGGCCGATGTGCCGTG	24	6.80012	2.51846	102	40	71.6667	36.8333	4.44671	22.6029	3.15531e-10	34.898	6.0021e-06	0.00186533	1.35957e-06	4	0.349815	4	0	0	0	2	0.267702	2	0.205839	2	102	6.80012	102	77	4.37138	77	42	2.78617	42	4.65255	73.6667
>515	AGTGCGAATAATGAAACCGGCGCC	24	9.93844	4.74016	156	91	132	16.2308	8.05548	9.26535	2.00694e-22	15.6538	1.09923e-05	1.18645e-15	4.0493e-18	10	0.874537	10	9	1.11233	9	7	0.936956	7	0.974609	8.66667	159	10.6002	159	100	5.67711	100	163	10.813	163	9.03009	140.667
>516	AGTGCGTTGGCCTACCATCTCCCT	24	2.47645	1.32086	40	25	32	7.85714	1.80843	4.6351	3.29396e-11	7.55488	2.65465e-06	0.000194729	1.70218e-07	8	0.69963	8	1	0.123592	1	5	0.669255	5	0.497492	4.66667	39	2.60004	39	41	2.32762	41	30	1.99012	30	2.30593	36.6667
>517	AGTGGAACGCTCTGGAAAGTGC	22	2.14161	1.48671	17	14	-15.3333	-47	-1.76399	-80.378	2.17268e-11	-35.3053	-1.31124e-06	0.000128443	1.15852e-07	17	1.48671	17	14	1.73029	14	16	2.14161	16	1.78621	15.6667	1	0.0666678	1	0	0	0	0	0	0	0.0222226	0.333333
>518	AGTGGTATGATTCTCGCT	18	1.79658	1.13232	34	19	25.3333	9.44444	1.44969	5.56761	1.03663e-10	8.89222	2.09192e-06	0.000612824	4.91045e-07	5	0.437269	5	2	0.247185	2	2	0.267702	2	0.317385	3	21	1.40002	21	36	2.04376	36	28	1.85744	28	1.76708	28.3333
>519	AGTGTTGGATTGTTCACC	18	4.17384	3.55552	40	24	-27.6667	-3.24324	-3.68178	-5.65262	4.88985e-09	-3.29579	-2.37956e-06	0.0289073	1.68458e-05	49	4.28523	49	36	4.44933	36	35	4.68478	35	4.47312	40	17	1.13335	17	9	0.51094	9	11	0.72971	11	0.791334	12.3333
>520	AGTTAAGCGTGCTTGGGCG	19	16.4807	9.47318	102	47	-78	-2.2381	-11.9807	-4.00134	6.44523e-10	-2.29448	-6.79197e-06	0.00381024	2.60975e-06	163	14.255	163	111	13.7188	111	149	19.9438	149	15.9725	141	64	4.26674	64	61	3.46304	61	64	4.24559	64	3.99179	63
>521	AGTTCTCGGAATGCCCCC	18	3.48034	0.917693	68	45	52.6667	3.16438	2.2178	1.82596	4.97013e-12	3.08731	4.33505e-06	2.9382e-05	2.92358e-08	33	2.88597	33	18	2.22466	18	22	2.94472	22	2.68512	24.3333	78	5.20009	78	67	3.80367	67	86	5.70501	86	4.90292	77
>522	AGTTGAGTAGTGGACCGG	18	180.78	117.852	2888	1925	2505.33	12.0855	146.866	6.8407	3.33499e-41	11.8582	0.000208383	1.97155e-34	2.56045e-36	281	24.5745	281	222	27.4375	222	175	23.4239	175	25.1453	226	3063	204.203	3063	2984	169.405	2984	2147	142.426	2147	172.012	2731.33
>523	AGTTGCGCAGTGGACCGC	18	73.0931	43.8469	1445	731	1009.33	6.31228	53.4735	3.51888	2.26074e-11	6.11867	8.31812e-05	0.000133648	1.19649e-07	220	19.2398	220	234	28.9206	234	116	15.5267	116	21.2291	190	1086	72.4012	1086	1561	88.6198	1561	951	63.0867	951	74.7026	1199.33
>524	AGTTGCGCAGTGGACCGCC	19	28.4539	19.6988	527	310	389	11.5135	22.4166	6.40942	4.33899e-13	11.0933	3.2136e-05	2.56509e-06	3.0213e-09	41	3.5856	41	51	6.30322	51	19	2.54317	19	4.144	37	381	25.4004	381	546	30.997	546	351	23.2844	351	26.5606	426
>525	AGTTGCGTAGCGGACCGCC	19	12.3026	9.89092	243	167	197.667	8.50633	11.0812	4.75483	3.23761e-46	8.2425	1.63236e-05	1.91398e-39	2.89997e-41	32	2.79852	32	23	2.84263	23	24	3.21242	24	2.95119	26.3333	191	12.7336	191	266	15.1011	266	215	14.2625	215	14.0324	224
>526	AGTTGCGTAGTGAACCGG	18	10.4927	6.35191	167	106	136	8.84615	7.7241	4.91428	4.10465e-22	8.55361	1.1301e-05	2.42655e-15	7.98208e-18	18	1.57417	18	20	2.47185	20	14	1.87391	14	1.97331	17.3333	181	12.0669	181	155	8.79953	155	124	8.22582	124	9.69741	153.333
>527	AGTTGCGTAGTGGACCCG	18	229.465	147.39	4319	2517	3382.33	10.7287	193.654	5.91361	3.79786e-39	10.3967	0.000280011	2.24518e-32	2.67284e-34	385	33.6697	385	342	42.2686	342	316	42.2969	316	39.4117	347.667	3696	246.404	3696	4635	263.134	4635	2859	189.658	2859	233.066	3730
>528	AGTTGCGTAGTGGACCCGG	19	659.038	398.168	12488	7447	10013.3	6.82848	535.465	3.68984	7.85716e-23	6.54396	0.00082606	4.64493e-16	1.67084e-18	1627	142.287	1627	1674	206.894	1674	1853	248.026	1853	199.069	1718	11958	797.214	11958	14115	801.325	14115	9121	605.062	9121	734.534	11731.3
>529	AGTTGCGTAGTGGACCGA	18	247.186	128.214	4655	2958	3748.33	3.77929	173.041	2.16578	1.24094e-13	3.73183	0.000310763	7.33607e-07	9.29794e-10	1782	155.843	1782	1324	163.636	1324	940	125.82	940	148.433	1348.67	5595	373.006	5595	5414	307.359	5414	4282	284.056	4282	321.474	5097
>530	AGTTGCGTAGTGGACCGCC	19	11.3186	6.0085	183	130	152.667	5.12613	7.75726	2.82287	1.51124e-19	4.95312	1.26237e-05	8.93403e-13	2.44768e-15	36	3.14833	36	41	5.06729	41	34	4.55093	34	4.25552	37	217	14.4669	217	186	10.5594	186	166	11.012	166	12.0128	189.667
>531	AGTTGGCGGCGGAGGAAGACTCG	23	6.66272	4.90818	69	25	-44.6667	-3.31034	-5.84131	-5.81154	1.04277e-09	-3.36463	-3.8168e-06	0.00616456	4.06901e-06	84	7.34611	84	62	7.66273	62	46	6.15714	46	7.05533	64	15	1.00002	15	22	1.24897	22	21	1.39308	21	1.21402	19.3333
>532	ATAACTCGACGGATCGCA	18	56.0189	25.6391	1066	663	826	3.80317	38.3065	2.15895	7.89807e-15	3.71512	6.83309e-05	4.66911e-08	6.96882e-11	343	29.9966	343	317	39.1788	317	224	29.9826	224	33.0527	294.667	1290	86.0015	1290	980	55.6357	980	1092	72.4403	1092	71.3592	1120.67
>533	ATAACTCGACGGATCGCAT	19	41.939	29.814	795	535	657	5.24784	33.9521	2.98411	4.07994e-20	5.12472	5.41592e-05	2.41194e-13	7.05246e-16	195	17.0535	195	168	20.7635	168	101	13.5189	101	17.112	154.667	703	46.8675	703	896	50.8669	896	836	55.458	836	51.0641	811.667
>534	ATAACTCGACGGATCGCATG	20	12.9429	7.98409	204	144	169.333	9.46667	9.73228	5.28395	1.11755e-29	9.18583	1.40799e-05	6.60661e-23	4.65255e-25	22	1.92398	22	19	2.34826	19	19	2.54317	19	2.2718	20	223	14.8669	223	182	10.3323	182	163	10.813	163	12.0041	189.333
>535	ATAAGCTTTGAATGGAAGCCCCGG	24	1.20864	0.989177	25	19	21.3333	4.76471	1.05313	2.63231	3.65183e-09	4.55887	1.75881e-06	0.0215886	1.28503e-05	6	0.524722	6	6	0.741555	6	5	0.669255	5	0.645177	5.66667	26	1.73336	26	30	1.70313	30	25	1.65843	25	1.69831	27
>536	ATACCGTCCTAGTCTCAACCAT	22	13.4748	7.72677	249	126	171	10.6792	9.66066	5.74683	9.74775e-14	10.1363	1.4062e-05	5.76259e-07	7.40693e-10	16	1.39926	16	24	2.96622	24	13	1.74006	13	2.03518	17.6667	142	9.46683	142	262	14.874	262	162	10.7466	162	11.6958	188.667
>537	ATACCGTCCTAGTCTCAACCATA	23	167.347	86.977	3310	1843	2356.33	4.82108	114.281	2.61535	2.60958e-17	4.62277	0.000192844	1.54271e-10	3.20401e-13	624	54.5711	624	627	77.4925	627	599	80.1767	599	70.7468	616.667	2467	164.469	2467	3909	221.918	3909	2543	168.696	2543	185.028	2973
>538	ATACTCGACCCTTCGGCCG	19	1.29569	1.25923	24	20	20.6667	13.4	1.23086	8.10379	1.2409e-12	12.2362	1.71273e-06	7.33581e-06	8.0702e-09	3	0.262361	3	1	0.123592	1	1	0.133851	1	0.173268	1.66667	21	1.40002	21	25	1.41928	25	21	1.39308	21	1.40413	22.3333
>539	ATAGGTGCCGGAGCTGCTACA	21	2.06003	1.65524	47	35	39.3333	3.51064	1.70459	1.96924	3.24687e-13	3.40185	3.23338e-06	1.91946e-06	2.32099e-09	19	1.66162	19	13	1.6067	13	15	2.00776	15	1.7587	15.6667	55	3.66673	55	60	3.40627	60	50	3.31686	50	3.46329	55
>540	ATATCTCGGCTCTCGCATCGATG	23	5.25688	4.02614	118	88	98.6667	2.89744	3.53478	1.59181	5.38598e-14	2.80893	8.07062e-06	3.18404e-07	4.25105e-10	55	4.80996	55	40	4.9437	40	61	8.16491	61	5.97285	52	151	10.0668	151	158	8.96984	158	143	9.48623	143	9.50764	150.667
>541	ATCCACACGACTCTCGGCAACG	22	4.22315	3.1861	105	74	84.3333	2.88806	3.04428	1.59958	4.74614e-13	2.79594	6.88928e-06	2.80578e-06	3.27778e-09	47	4.11033	47	51	6.30322	51	36	4.81863	36	5.07739	44.6667	125	8.33348	125	141	8.00473	141	121	8.02681	121	8.12167	129
>542	ATCCACGCTCACCGCACC	18	13.3208	8.34161	250	171	207.333	4.06404	9.78426	2.29102	4.79103e-43	3.9531	1.70472e-05	2.83232e-36	4.10481e-38	83	7.25866	83	57	7.04477	57	63	8.43261	63	7.57868	67.6667	234	15.6003	234	284	16.123	284	307	20.3655	307	17.3629	275
>543	ATCCACGCTCACCGCACCA	19	6.44735	1.82603	111	57	73.6667	3.94667	3.5089	2.26165	1.86723e-09	3.85412	6.07112e-06	0.0110385	6.95122e-06	33	2.88597	33	16	1.97748	16	26	3.48012	26	2.78119	25	86	5.73343	86	83	4.71201	83	127	8.42483	127	6.29009	98.6667
>544	ATCCAGCCCCATGTCGCACG	20	32.7776	10.3332	671	288	471	3.79802	20.3836	2.04792	1.75804e-09	3.64669	3.85428e-05	0.010393	6.60712e-06	164	14.3424	164	159	19.6512	159	182	24.3609	182	19.4515	168.333	636	42.4007	636	830	47.1201	830	452	29.9844	452	39.8351	639.333
>545	ATCCATTGGAGGGCAAGTCTGGTG	24	97.8886	43.2737	1964	826	1449.33	6.86775	78.0693	3.81414	7.49591e-16	6.69838	0.000120089	4.43136e-09	7.68001e-12	290	25.3616	290	244	30.1566	244	207	27.7071	207	27.7418	247	1848	123.202	1848	2171	123.25	2171	1070	70.9809	1070	105.811	1696.33
>546	ATCCCTGTGATGACCTGTGATG	22	26.3159	24.0154	658	479	534	3.40902	22.7504	1.91598	1.42681e-22	3.31595	4.38368e-05	8.4349e-16	2.90859e-18	259	22.6505	259	242	29.9094	242	164	21.9516	164	24.8372	221.667	724	48.2675	724	822	46.6659	822	721	47.8292	721	47.5875	755.667
>547	ATCCGAAGCGGTTTCATTCG	20	34.106	16.4315	520	271	415	14.8333	24.5123	7.99226	9.38616e-20	14.2491	3.45542e-05	5.54883e-13	1.55866e-15	27	2.36125	27	27	3.337	27	36	4.81863	36	3.50563	30	547	36.4673	547	490	27.8179	490	298	19.7685	298	28.0179	445
>548	ATCCGGGCGGAAGACATTGTC	21	26.3499	21.3357	224	141	-167.667	-2.7226	-23.6592	-4.83088	2.03183e-27	-2.79623	-1.45315e-05	1.20116e-20	6.6731e-23	308	26.9358	308	255	31.5161	255	232	31.0534	232	29.8351	265	84	5.6001	84	91	5.16617	91	117	7.76146	117	6.17591	97.3333
>549	ATCCTGCCAGTAGTCATATGCTTG	24	11.2637	6.51858	472	220	309.333	2.08665	5.11219	1.1594	1.62966e-10	2.03284	2.50616e-05	0.000963405	7.42372e-07	336	29.3845	336	244	30.1566	244	274	36.6752	274	32.0721	284.667	572	38.134	572	716	40.6481	716	494	32.7706	494	37.1842	594
>550	ATCCTGGGCAGCAGCACC	18	5.27072	2.59283	82	53	65.6667	5.69048	3.34898	2.99131	8.3947e-09	5.35059	5.37797e-06	0.049627	2.74334e-05	8	0.69963	8	20	2.47185	20	14	1.87391	14	1.6818	14	67	4.46674	67	82	4.65523	82	90	5.97035	90	5.03078	79.6667
>551	ATCGACCTACTCGACCCT	18	1.96336	1.34168	44	29	33.6667	3.97059	1.56647	2.24556	3.66035e-11	3.84291	2.7723e-06	0.000216389	1.87675e-07	15	1.31181	15	8	0.98874	8	11	1.47236	11	1.25764	11.3333	43	2.86672	43	52	2.9521	52	40	2.65349	40	2.8241	45
>552	ATCGACCTACTCGACCCTTCGGCCG	25	58.4782	21.1578	991	395	759.667	7.22678	41.6373	4.08816	1.55614e-12	7.02652	6.23179e-05	9.19946e-06	1.00103e-08	156	13.6428	156	127	15.6962	127	83	11.1096	83	13.4829	122	522	34.8006	522	1074	60.9722	1074	1049	69.5878	1049	55.1202	881.667
>553	ATCGTTCGTCTGACTTGGG	19	15.2922	9.97013	102	80	-84.6667	-2.40331	-12.6583	-4.30404	1.52373e-16	-2.47006	-7.38961e-06	9.00784e-10	1.71578e-12	158	13.8177	158	139	17.1794	139	138	18.4714	138	16.4895	145	67	4.46674	67	56	3.17918	56	58	3.84756	58	3.83116	60.3333
>554	ATCTACTCGACCCTTCGGCCG	21	9.9631	4.63084	185	78	128.667	12.697	7.47186	7.27511	1.03589e-14	12.294	1.05891e-05	6.12389e-08	9.05901e-11	16	1.39926	16	10	1.23592	10	7	0.936956	7	1.19071	11	88	5.86677	88	192	10.9001	192	139	9.22088	139	8.66257	139.667
>555	ATGAAAAGGACTTTGAAAAGAGAGT	25	12.4015	6.06424	139	44	-77.3333	-8.0303	-8.65655	-13.2716	2.76394e-09	-7.86275	-6.34923e-06	0.0163396	9.95106e-06	147	12.8557	147	55	6.79759	55	63	8.43261	63	9.36197	88.3333	11	0.733346	11	8	0.454169	8	14	0.928722	14	0.705412	11
>556	ATGATCACTCTCGTTTTGGCT	21	6.52829	2.29041	108	58	79.6667	5.97917	4.39188	3.53191	1.9489e-11	5.88202	6.64091e-06	0.000115213	1.04454e-07	23	2.01144	23	15	1.85389	15	10	1.33851	10	1.73461	16	118	7.8668	118	73	4.14429	73	96	6.36838	96	6.12649	95.6667
>557	ATGATGGAAAAACCAGCA	18	1.34766	0.804306	34	31	30.6667	2.76923	1.09253	1.56299	5.63411e-09	2.68614	2.50951e-06	0.0333072	1.91609e-05	21	1.83653	21	16	1.97748	16	15	2.00776	15	1.94059	17.3333	47	3.13339	47	49	2.78179	49	48	3.18419	48	3.03312	48
>558	ATGCCTAACCGCCGCACCG	19	21.5431	10.274	331	172	276.333	13.0145	16.1068	7.04039	1.01417e-18	12.5235	2.29736e-05	5.99547e-12	1.48403e-14	22	1.92398	22	21	2.59544	21	26	3.48012	26	2.66652	23	352	23.4671	352	352	19.9834	352	194	12.8694	194	18.7733	299.333
>559	ATGCGACTTGCCTTGAACTTCC	22	6.3319	2.03018	98	44	66.3333	10.4762	3.97034	6.3444	2.62958e-09	10.2903	5.55705e-06	0.0155453	9.51948e-06	11	0.961991	11	7	0.865147	7	3	0.401553	3	0.742897	7	101	6.73345	101	51	2.89533	51	68	4.51093	68	4.71324	73.3333
>560	ATGCGGAGTACCAACGGCTAGACG	24	2.27856	1.49299	45	32	35.6667	4.14706	1.61034	2.20159	1.20178e-11	3.98629	2.93134e-06	7.10457e-05	6.64599e-08	9	0.787084	9	11	1.35952	11	14	1.87391	14	1.34017	11.3333	44	2.93338	44	54	3.06564	54	43	2.8525	43	2.95051	47
>561	ATGCTGGTGTAGCGCTGCGGGCC	23	3.85584	1.68568	69	28	51	20.125	3.02446	10.5788	2.54807e-11	18.6337	4.23527e-06	0.000150634	1.33897e-07	2	0.174907	2	3	0.370777	3	3	0.401553	3	0.315746	2.66667	59	3.9334	59	71	4.03075	71	31	2.05646	31	3.3402	53.6667
>562	ATGCTGGTGTAGCGCTGCGGGCCT	24	1.87644	1.585	30	27	27.6667	12.8571	1.61661	6.8158	3.44504e-16	11.936	2.29327e-06	2.03661e-09	3.71643e-12	2	0.174907	2	1	0.123592	1	4	0.535404	4	0.277968	2.33333	30	2.00003	30	31	1.75991	31	29	1.92378	29	1.89457	30
>563	ATGGATGGCGCTGAAGCG	18	26.3977	14.3903	169	151	-156.667	-3.78107	-20.978	-6.84829	6.82543e-22	-3.91985	-1.37044e-05	4.035e-15	1.30161e-17	208	18.1904	208	213	26.3252	213	218	29.1795	218	24.565	213	57	3.80006	57	49	2.78179	49	63	4.17925	63	3.58703	56.3333
>564	ATGGCTGTAGAGGATCGTT	19	1.68303	1.04626	32	19	23.6667	5.73333	1.24207	3.24138	1.51708e-09	5.48553	1.95483e-06	0.00896852	5.77125e-06	7	0.612176	7	2	0.247185	2	6	0.803106	6	0.554156	5	27	1.80003	27	34	1.93022	34	25	1.65843	25	1.79623	28.6667
>565	ATGGGCACATGCTTCTCCGTACT	23	14.2643	12.7551	232	203	215	24.8889	13.0954	13.6764	4.38275e-83	23.864	1.78463e-05	2.59096e-76	7.40273e-78	8	0.69963	8	14	1.73029	14	5	0.669255	5	1.03306	9	224	14.9336	224	237	13.4548	237	211	13.9972	211	14.1285	224
>566	ATGTAGCGCTGCGGGCCT	18	35.8052	22.6895	581	483	509.667	5.99673	27.0281	3.3041	4.30375e-19	5.75902	4.2104e-05	2.54425e-12	6.54233e-15	96	8.39556	96	128	15.8198	128	82	10.9758	82	11.7304	102	663	44.2008	663	593	33.6653	593	579	38.4093	579	38.7584	611.667
>567	ATGTCCCGGCGACGGAAC	18	6.54906	2.46885	112	67	94	4.71053	4.74463	2.64196	7.50288e-13	4.55603	7.7694e-06	4.43548e-06	5.01751e-09	26	2.2738	26	29	3.58418	29	21	2.81087	21	2.88962	25.3333	132	8.80015	132	93	5.27972	93	133	8.82286	133	7.63424	119.333
>568	ATGTGCCGTGATCGGCCGCCTCG	23	7.48834	3.33239	119	67	85.3333	6.68889	4.66164	3.69253	2.42915e-12	6.47089	7.10258e-06	1.43604e-05	1.51162e-08	15	1.31181	15	13	1.6067	13	17	2.27547	17	1.73132	15	132	8.80015	132	87	4.93909	87	82	5.43966	82	6.39297	100.333
>569	ATTAAGCCATGCATGTGCAAGTATG	25	9.51347	3.83345	153	65	107	7.42	5.93037	4.12763	1.59901e-09	7.17056	8.91214e-06	0.00945286	6.05952e-06	17	1.48671	17	21	2.59544	21	12	1.60621	12	1.89612	16.6667	165	11.0002	165	124	7.03962	124	82	5.43966	82	7.82649	123.667
>570	ATTAGAGGCATTGGGGAC	18	19.5885	13.6699	150	83	-115.667	-3.01744	-15.8063	-5.32664	3.37375e-17	-3.09679	-1.00118e-05	1.99446e-10	4.08701e-13	199	17.4033	199	181	22.3702	181	139	18.6053	139	19.4596	173	56	3.7334	56	49	2.78179	49	67	4.4446	67	3.65326	57.3333
>571	ATTAGAGTAGAGGTCGCGAGAGAGC	25	20.427	8.1009	463	207	286.333	3.70126	12.6818	2.08743	6.13888e-09	3.62788	2.35323e-05	0.0362913	2.06906e-05	141	12.331	141	101	12.4828	101	76	10.1727	76	11.6622	106	330	22.0004	330	539	30.5996	539	308	20.4319	308	24.344	392.333
>572	ATTCAAGGGGTCGAGACGTGTGTC	24	21.8911	9.48586	158	68	-118.667	-7.24561	-14.5248	-13.3467	1.85377e-09	-7.40478	-1.01715e-05	0.0109589	6.91415e-06	157	13.7302	157	87	10.7525	87	169	22.6208	169	15.7012	137.667	19	1.26669	19	27	1.53282	27	11	0.72971	11	1.17641	19
>573	ATTCCCGGCTGGTGCACC	18	8.85907	5.76433	222	166	180.333	2.68536	6.37404	1.54265	1.30958e-15	2.63617	1.48042e-05	7.74183e-09	1.29897e-11	146	12.7682	146	93	11.4941	93	82	10.9758	82	11.746	107	259	17.267	259	304	17.2584	304	299	19.8348	299	18.1201	287.333
>574	ATTCCGGAGAGGGAGCCTG	19	109.978	45.1173	1706	718	1091.67	10.8645	64.0257	6.02291	1.14918e-09	10.6318	9.14866e-05	0.00679364	4.46363e-06	119	10.407	119	66	8.1571	66	147	19.6761	147	12.7467	110.667	1772	118.135	1772	998	56.6576	998	837	55.5243	837	76.7724	1202.33
>575	ATTCCGGAGAGGGAGCCTGAG	21	25.7726	12.1917	398	203	280	11.6329	16.4913	6.4515	4.63848e-18	11.2934	2.34027e-05	2.74214e-11	6.20694e-14	27	2.36125	27	24	2.96622	24	28	3.74783	28	3.0251	26.3333	422	28.1338	422	267	15.1579	267	230	15.2576	230	19.5164	306.333
>576	ATTCTCCGCGTCGGATACCTGAGA	24	1.59209	0.717716	24	14	17.6667	14.25	1.08249	9.19629	4.02619e-09	12.876	1.46575e-06	0.0238016	1.4034e-05	3	0.262361	3	0	0	0	1	0.133851	1	0.132071	1.33333	18	1.20002	18	15	0.851567	15	24	1.59209	24	1.21456	19
>577	ATTCTCGGAATGCCCCCC	18	37.5695	10.9678	796	526	591.333	2.81949	21.9023	1.60178	7.94487e-14	2.76825	4.88566e-05	4.69678e-07	6.10765e-10	396	34.6317	396	287	35.471	287	292	39.0845	292	36.3957	325	1083	72.2012	1083	818	46.4388	818	848	56.254	848	58.298	916.333
>578	ATTCTCGTGCCGTCGCCGGTTCC	23	1.32675	1.04797	20	17	18.6667	29	1.14696	16.5482	4.17127e-13	23.9947	1.54874e-06	2.46593e-06	2.91481e-09	1	0.0874537	1	0	0	0	1	0.133851	1	0.0737682	0.666667	18	1.20002	18	20	1.13542	20	20	1.32675	20	1.22073	19.3333
>579	ATTGCTCGAGCTGCTCAC	18	3.69749	2.00701	64	44	50.6667	4.70732	2.53688	2.63918	4.66682e-14	4.56465	4.19151e-06	2.75889e-07	3.75771e-10	16	1.39926	16	10	1.23592	10	15	2.00776	15	1.54765	13.6667	74	4.93342	74	60	3.40627	60	59	3.9139	59	4.08453	64.3333
>580	ATTGGATGATGGAAAAACCAG	21	12.9961	9.38436	203	157	179.333	10.2759	10.5013	6.16966	6.01669e-15	10.2149	1.49239e-05	3.55689e-08	5.36484e-11	32	2.79852	32	18	2.22466	18	8	1.07081	8	2.03133	19.3333	211	14.0669	211	210	11.9219	210	175	11.609	175	12.5326	198.667
>581	ATTGGATGATGGAAAAACCAGC	22	154.206	94.5518	2958	2613	2511.33	3.48074	115.12	2.06467	3.3669e-09	3.50235	0.000209427	0.0199041	1.19044e-05	1592	139.226	1592	805	99.492	805	640	85.6646	640	108.128	1012.33	3598	239.871	3598	3418	194.044	3418	3555	235.829	3555	223.248	3523.67
>582	ATTGGATGATGGAAAAACCAGCA	23	445.263	355.103	10199	8328	8817.33	3.46754	383.302	1.96147	5.70062e-31	3.38803	0.000725458	3.37004e-24	2.63285e-26	4350	380.424	4350	3613	446.54	3613	2757	369.027	2757	398.663	3573.33	11941	796.08	11941	12956	735.527	12956	12275	814.29	12275	781.966	12390.7
>583	ATTGGATGATGGAAAAACCAGCAA	24	8.71442	4.01256	168	126	142.333	3.82781	6.71168	2.21144	1.12695e-22	3.74937	1.17653e-05	6.66219e-16	2.36248e-18	67	5.8594	67	47	5.80885	47	37	4.95248	37	5.54024	50.3333	205	13.6669	205	173	9.82141	173	200	13.2675	200	12.2519	192.667
>584	ATTGGATGATGGAAAAACCAGCAAG	25	13.4535	10.3257	247	185	208.333	6.16529	11.3144	3.60761	1.20801e-21	6.09403	1.72903e-05	7.14143e-15	2.27434e-17	61	5.33468	61	34	4.20214	34	26	3.48012	26	4.33898	40.3333	254	16.9336	254	273	15.4985	273	219	14.5279	219	15.6533	248.667
>585	ATTGGTTACGACGACGTCGAGT	22	6.53113	3.99354	101	82	90.3333	8.32432	5.01696	4.39946	3.5477e-41	8.00827	7.47073e-06	2.09729e-34	2.68884e-36	8	0.69963	8	15	1.85389	15	14	1.87391	14	1.47581	12.3333	96	6.40011	96	103	5.84743	103	109	7.23076	109	6.49277	102.667
>586	ATTGGTTACGACGACGTCGAGTTG	24	70.392	50.7571	1411	911	1070.33	6.95733	58.4484	3.96737	2.97874e-25	6.84733	8.85217e-05	1.76094e-18	8.2287e-21	244	21.3387	244	169	20.8871	169	126	16.8652	126	19.697	179.667	1133	75.5346	1133	1537	87.2573	1537	1080	71.6443	1080	78.1454	1250
>587	ATTGTAAGTGGCAGAGTG	18	6.2993	4.94881	57	34	-41.6667	-3.35849	-5.52958	-5.89552	2.2659e-14	-3.42735	-3.58904e-06	1.33954e-07	1.892e-10	71	6.20922	71	54	6.67399	54	53	7.0941	53	6.6591	59.3333	20	1.33336	20	14	0.794796	14	19	1.26041	19	1.12952	17.6667
>588	ATTTACCATCTGATCCCGA	19	1.55944	0.99153	31	18	23.6667	7.45455	1.30458	4.23556	6.32559e-10	7.06992	1.95807e-06	0.0037395	2.56482e-06	5	0.437269	5	3	0.370777	3	3	0.401553	3	0.4032	3.66667	27	1.80003	27	34	1.93022	34	21	1.39308	21	1.70778	27.3333
>589	ATTTCGGTGAGGCGGATT	18	1.79952	1.35332	29	24	26	9.66667	1.5053	5.61732	3.09952e-14	9.08875	2.15362e-06	1.83234e-07	2.55201e-10	4	0.349815	4	4	0.49437	4	1	0.133851	1	0.326012	3	29	1.93337	29	30	1.70313	30	28	1.85744	28	1.83131	29
>590	ATTTCTCGGAATGCCCCC	18	252.125	113.897	4719	3019	3553	3.71705	164.569	2.14634	2.83461e-13	3.68454	0.000295442	1.67574e-06	2.03517e-09	1763	154.181	1763	1230	152.019	1230	930	124.481	930	143.56	1307.67	5649	376.606	5649	4684	265.916	4684	4249	281.867	4249	308.13	4860.67
>591	CAAAACGGATCCGTAACTTC	20	34.0085	14.0446	625	336	451.333	3.90558	21.3274	2.24851	8.4857e-12	3.86589	3.75591e-05	5.0165e-05	4.82356e-08	208	18.1904	208	144	17.7973	144	114	15.259	114	17.0822	155.333	739	49.2675	739	601	34.1195	601	480	31.8419	480	38.4096	606.667
>592	CAAAACGGATCCGTAACTTCG	21	23.1062	16.0329	447	317	368.333	5.6822	18.9545	3.08653	8.00749e-25	5.45263	3.03154e-05	4.7338e-18	2.08537e-20	74	6.47158	74	88	10.8761	88	74	9.90497	74	9.08423	78.6667	429	28.6005	429	521	29.5778	521	391	25.9379	391	28.0387	447
>593	CAAACGGAGGGCTAAAACCTG	21	8.12935	5.1647	130	98	115	11.1471	6.7704	6.32486	2.94547e-38	10.7692	9.55057e-06	1.74128e-31	2.00147e-33	13	1.1369	13	13	1.6067	13	8	1.07081	8	1.27147	11.3333	138	9.20016	138	111	6.3016	111	130	8.62385	130	8.04187	126.333
>594	CAAACGGAGGGCTAAAACCTGT	22	1.15284	0.865372	22	15	18.3333	8.85714	1.03767	5.00518	1.43094e-09	8.25001	1.51815e-06	0.0084593	5.45762e-06	3	0.262361	3	2	0.247185	2	2	0.267702	2	0.259083	2.33333	21	1.40002	21	24	1.36251	24	17	1.12773	17	1.29676	20.6667
>595	CAAAGCATTGCGATGGTCCTC	21	19.2691	10.6504	411	277	327.333	2.60196	10.2407	1.4373	2.71906e-11	2.52411	2.67369e-05	0.000160743	1.41999e-07	218	19.0649	218	164	20.2692	164	231	30.9196	231	23.4179	204.333	575	38.334	575	525	29.8049	525	495	32.837	495	33.6586	531.667
>596	CAAATTACCCAATCCTGAC	19	14.67	9.7565	258	211	225.667	5.12805	11.5926	2.87885	2.34687e-72	4.99476	1.86647e-05	1.3874e-65	3.22651e-67	64	5.59704	64	46	5.68525	46	54	7.22795	54	6.17008	54.6667	304	20.267	304	272	15.4418	272	265	17.5794	265	17.7627	280.333
>597	CAAATTACCCAATCCTGACA	20	5.49693	3.07324	93	57	75.3333	4.47692	3.60121	2.43064	3.19359e-11	4.32121	6.21777e-06	0.000188796	1.65176e-07	21	1.83653	21	17	2.10107	17	27	3.61398	27	2.51719	21.6667	110	7.33346	110	103	5.84743	103	78	5.17431	78	6.1184	97
>598	CAACCGAAGTCGTCTTGCCCAAG	23	7.01206	5.36391	134	85	104.333	10.4848	5.96757	5.80358	9.24013e-25	10.0774	8.62947e-06	5.4625e-18	2.38537e-20	12	1.04944	12	13	1.6067	13	8	1.07081	8	1.24232	11	107	7.13346	107	142	8.0615	142	97	6.43472	97	7.20989	115.333
>599	CAACCGTTTTGGGGCGCA	18	5.36283	3.15472	83	51	64.3333	13.8667	3.83029	7.70324	2.47647e-17	13.2258	5.36022e-06	1.46402e-10	3.0564e-13	5	0.437269	5	6	0.741555	6	4	0.535404	4	0.571409	5	87	5.8001	87	65	3.69012	65	56	3.71489	56	4.4017	69.3333
>600	CAACGGATATCTCGGCTC	18	12.3864	10.2808	115	69	-83.3333	-3.19298	-11.1791	-5.60212	5.47673e-16	-3.26605	-7.17778e-06	3.23768e-09	5.73041e-12	145	12.6808	145	114	14.0895	114	105	14.0543	105	13.6082	121.333	36	2.40004	36	30	1.70313	30	48	3.18419	48	2.42912	38
>601	CAACGGATATCTCGGCTCTCGCA	23	42.4423	29.3596	282	143	-200.333	-1.84767	-34.3675	-3.30324	5.41673e-15	-1.89703	-1.76175e-05	3.20221e-08	4.90385e-11	508	44.4265	508	381	47.0887	381	421	56.3512	421	49.2888	436.667	226	15.0669	226	245	13.9089	245	238	15.7883	238	14.9214	236.333
>602	CAAGAACGAAAGTTGGGGGCTCGA	24	23.2539	19.419	213	90	-137.333	-2.25994	-20.696	-4.01381	5.41469e-12	-2.31885	-1.19261e-05	3.20101e-05	3.16305e-08	298	26.0612	298	234	28.9206	234	207	27.7071	207	27.563	246.333	85	5.66676	85	117	6.64222	117	125	8.29216	125	6.86705	109
>603	CAAGCAATAGACCCGGGT	18	4.73849	1.73927	77	53	61.3333	4.01639	2.83572	2.20014	3.17702e-11	3.87883	5.06024e-06	0.000187816	1.64885e-07	19	1.66162	19	19	2.34826	19	23	3.07857	23	2.36282	20.3333	96	6.40011	96	72	4.08752	72	77	5.10797	77	5.19853	81.6667
>604	CAAGCAATAGACCCGGGTT	19	7.11774	4.07461	114	83	101	5.20833	5.06191	2.79652	3.23627e-18	5.00472	8.32929e-06	1.91319e-11	4.47006e-14	20	1.74907	20	25	3.08981	25	27	3.61398	27	2.81762	24	133	8.86682	133	134	7.60733	134	108	7.16443	108	7.87953	125
>605	CAAGGAGGCAGCGGGGATTC	20	2.02944	1.04955	32	21	26	5.10526	1.29388	2.72545	6.41216e-09	4.88005	2.14775e-06	0.0379069	2.14891e-05	5	0.437269	5	6	0.741555	6	8	1.07081	8	0.749877	6.33333	37	2.46671	37	33	1.87345	33	27	1.79111	27	2.04375	32.3333
>606	CAAGGAGTCTGACATGCGTGC	21	44.4079	29.6724	308	205	-242.667	-2.46479	-35.9663	-4.43632	9.65819e-28	-2.54239	-2.12163e-05	5.70964e-21	3.30037e-23	449	39.2667	449	374	46.2236	374	402	53.8081	402	46.4328	408.333	141	9.40016	141	169	9.59432	169	187	12.4051	187	10.4665	165.667
>607	CAAGGATTGACAGACTGAG	19	4.7262	1.9965	85	53	60.3333	4.17544	2.97957	2.43879	1.12157e-09	4.10654	5.01796e-06	0.00663037	4.36209e-06	27	2.36125	27	16	1.97748	16	14	1.87391	14	2.07088	19	99	6.60011	99	70	3.97398	70	69	4.57727	69	5.05046	79.3333
>608	CAAGTGTTGGATTGTTCACCCAC	23	2.91666	1.84481	33	14	-21.3333	-10.1429	-2.43522	-17.0171	3.46621e-09	-9.78096	-1.79799e-06	0.0204912	1.22482e-05	34	2.97343	34	16	1.97748	16	21	2.81087	21	2.58726	23.6667	4	0.266671	4	1	0.0567711	1	2	0.132675	2	0.152039	2.33333
>609	CAAGTTGCGCAGTGGACCGC	20	4.97492	1.52151	138	84	104	2.46479	3.15323	1.40179	1.79077e-09	2.41949	8.54462e-06	0.0105865	6.71308e-06	94	8.22065	94	59	7.29196	59	60	8.03106	60	7.84789	71	184	12.2669	184	197	11.1839	197	144	9.55257	144	11.0011	175
>610	CAAGTTGCGTAGTGGACCCG	20	117.683	56.7074	2492	1169	1827.67	5.55021	94.2492	3.10154	7.29469e-17	5.43507	0.000151235	4.31241e-10	8.4557e-13	496	43.3771	496	364	44.9877	364	345	46.1786	345	44.8478	401.667	2318	154.536	2318	2837	161.06	2837	1533	101.695	1533	139.097	2229.33
>611	CAAGTTGCGTAGTGGACCCGG	21	253.476	93.7698	4279	1960	3414	5.2782	172.155	2.8747	3.88096e-13	5.09849	0.000282207	2.29431e-06	2.72807e-09	808	70.6626	808	727	89.8517	727	859	114.978	859	91.8308	798	4862	324.139	4862	5006	284.196	5006	2768	183.622	2768	263.986	4212
>612	CAATGGAACAATGTAGGCAAGGG	23	12.4367	8.71216	105	42	-72	-2.58824	-10.1709	-4.52568	1.02699e-11	-2.643	-6.20804e-06	6.07128e-05	5.7657e-08	145	12.6808	145	119	14.7075	119	88	11.7789	88	13.0557	117.333	46	3.06672	46	40	2.27085	40	50	3.31686	50	2.88481	45.3333
>613	CAATTGGTCATCGCGCTTGGT	21	43.304	28.5571	322	185	-247.667	-3.39677	-33.1055	-6.02234	1.09908e-24	-3.48275	-2.13467e-05	6.49746e-18	2.81275e-20	408	35.6811	408	285	35.2239	285	360	48.1863	360	39.6971	351	100	6.66678	100	86	4.88232	86	124	8.22582	124	6.59164	103.333
>614	CAATTGGTCATCGCGCTTGGTT	22	49.4741	28.491	365	149	-249.667	-2.46575	-36.4199	-4.34972	4.76516e-10	-2.51816	-2.15365e-05	0.00281702	1.98942e-06	505	44.1641	505	326	40.2912	326	429	57.422	429	47.2924	420	177	11.8002	177	140	7.94796	140	194	12.8694	194	10.8725	170.333
>615	CAATTGTTGGTCTTCAACG	19	1.98787	1.13189	33	26	28.3333	4.54167	1.36729	2.45143	6.62607e-10	4.36175	2.33681e-06	0.00391714	2.67564e-06	7	0.612176	7	6	0.741555	6	11	1.47236	11	0.94203	8	39	2.60004	39	33	1.87345	33	37	2.45448	37	2.30932	36.3333
>616	CACACAATTGGTCATCGCG	19	10.583	7.79968	84	41	-56.6667	-2.14094	-8.7523	-3.77836	3.42396e-11	-2.19012	-4.92268e-06	0.000202415	1.76627e-07	131	11.4564	131	89	10.9997	89	99	13.2512	99	11.9025	106.333	48	3.20005	48	47	2.66824	47	54	3.58221	54	3.15017	49.6667
>617	CACACAATTGGTCATCGCGCTTG	23	90.2091	51.0179	779	256	-508.667	-2.8497	-70.0013	-5.03607	1.26728e-11	-2.90096	-4.33558e-05	7.49178e-05	6.97559e-08	1014	88.6781	1014	546	67.4815	546	791	105.876	791	87.3452	783.667	235	15.6669	235	290	16.4636	290	300	19.9012	300	17.3439	275
>618	CACACTGAAGGTCTCCGGTTCG	22	2.12667	1.48688	45	42	41.3333	3.58333	1.84696	2.03703	6.00099e-14	3.474	3.39994e-06	3.54761e-07	4.7113e-10	20	1.74907	20	15	1.85389	15	13	1.74006	13	1.78101	16	58	3.86673	58	57	3.23596	57	57	3.78122	57	3.62797	57.3333
>619	CACAGCGTGAGGTTGGCT	18	3.81955	1.52875	59	25	38.6667	17.5714	2.35586	10.0931	2.20301e-09	16.5051	3.24043e-06	0.0130235	8.08413e-06	3	0.262361	3	2	0.247185	2	2	0.267702	2	0.259083	2.33333	61	4.06674	61	35	1.98699	35	27	1.79111	27	2.61494	41
>620	CACATCGGAAGCAGCAGCAGC	21	2.61126	1.19744	42	23	33.3333	8.14286	1.81383	4.18344	2.85688e-10	7.6221	2.74202e-06	0.0016889	1.24459e-06	2	0.174907	2	7	0.865147	7	5	0.669255	5	0.56977	4.66667	28	1.8667	28	44	2.49793	44	42	2.78617	42	2.3836	38
>621	CACATCGGAAGCAGCAGCAGCC	22	3.61957	2.64876	68	44	54.6667	11.25	3.14888	6.21355	1.27754e-21	10.704	4.5181e-06	7.55245e-15	2.3976e-17	6	0.524722	6	5	0.617962	5	5	0.669255	5	0.60398	5.33333	49	3.26672	49	73	4.14429	73	58	3.84756	58	3.75286	60
>622	CACCACCTACTCGACCCTTCGGCCG	25	10.5511	6.7818	194	110	144.667	11.85	8.49336	7.21196	3.74207e-11	11.8743	1.20242e-05	0.00022122	1.91347e-07	25	2.18634	25	9	1.11233	9	6	0.803106	6	1.36726	13.3333	155	10.3335	155	200	11.3542	200	119	7.89414	119	9.86063	158
>623	CACCCTACTCGACCCTTCGGCCG	23	0.908338	0.800014	16	12	13.3333	41	0.827761	29.3954	1.26768e-09	29.4457	1.10602e-06	0.00749416	4.87266e-06	1	0.0874537	1	0	0	0	0	0	0	0.0291512	0.333333	12	0.800014	12	16	0.908338	16	13	0.862385	13	0.856912	13.6667
>624	CACCGACCTACTACCCTTCGGCCG	24	4.20438	1.69476	66	29	52.6667	15.3636	3.09365	8.18265	1.07756e-10	14.4272	4.37993e-06	0.000637023	5.07993e-07	3	0.262361	3	4	0.49437	4	4	0.535404	4	0.430712	3.66667	67	4.46674	67	69	3.91721	69	33	2.18913	33	3.52436	56.3333
>625	CACCGACCTACTCACCCTTCGGCCG	25	2.80005	1.9824	42	33	37	28.75	2.28569	17.2454	1.16625e-22	25.7615	3.07436e-06	6.89454e-16	2.43623e-18	2	0.174907	2	2	0.247185	2	0	0	0	0.140697	1.33333	42	2.80005	42	38	2.1573	38	35	2.3218	35	2.42639	38.3333
>626	CACCGACCTACTCGACCCGGCCG	23	21.2429	8.24065	329	129	246.333	18.186	14.7086	9.9201	2.885e-16	17.3255	2.0241e-05	1.70553e-09	3.12368e-12	15	1.31181	15	11	1.35952	11	17	2.27547	17	1.64893	14.3333	144	9.60016	144	298	16.9178	298	340	22.5547	340	16.3575	260.667
>627	CACCGACCTACTCGACCCTCGGCCG	25	34.1211	12.7781	606	232	455	10.9635	25.9371	5.95269	2.4166e-15	10.445	3.72791e-05	1.42862e-08	2.32675e-11	46	4.02287	46	48	5.93244	48	43	5.75559	43	5.23697	45.6667	278	18.5336	278	649	36.8445	649	575	38.1439	575	31.174	500.667
>628	CACCGACCTACTCGACCCTT	20	853.116	357.977	13207	5755	10040.3	19.9321	605.819	11.2196	4.51057e-24	19.5921	0.000838574	2.66652e-17	1.07521e-19	643	56.2328	643	515	63.6501	515	433	57.9575	433	59.2801	530.333	13640	909.349	13640	11802	670.013	11802	6270	415.935	6270	665.099	10570.7
>629	CACCGACCTACTCGACCCTTC	21	824.883	409.504	12678	6570	10576.3	21.7515	637.624	12.0683	1.07165e-35	21.1919	0.000880951	6.33529e-29	6.33529e-31	574	50.1985	574	507	62.6614	507	448	59.9652	448	57.6084	509.667	13126	875.082	13126	13055	741.147	13055	7077	469.469	7077	695.233	11086
>630	CACCGACCTACTCGACCCTTCG	22	1251.07	566.651	22610	8790	15219	23.8399	906.036	12.9404	3.03999e-15	22.8435	0.00125977	1.79715e-08	2.85716e-11	666	58.2442	666	880	108.761	880	453	60.6345	453	75.88	666.333	15137	1009.15	15137	23063	1309.31	23063	9456	627.285	9456	981.916	15885.3
>631	CACCGACCTACTCGACCCTTCGCCG	25	3.17918	2.15847	56	33	41.3333	32	2.51498	18.8751	1.06108e-17	28.5844	3.42085e-06	6.27277e-11	1.37561e-13	2	0.174907	2	2	0.247185	2	0	0	0	0.140697	1.33333	35	2.33337	35	56	3.17918	56	37	2.45448	37	2.65568	42.6667
>632	CACCGACCTACTCGACCCTTCGG	23	81.0968	58.6998	1668	1111	1332	5.58257	70.1406	3.21155	4.78448e-21	5.52807	0.000110456	2.82845e-14	8.67622e-17	407	35.5937	407	262	32.3812	262	203	27.1717	203	31.7155	290.667	1624	108.269	1624	1871	106.219	1871	1373	91.0811	1373	101.856	1622.67
>633	CACCGACCTACTCGACCCTTCGGAC	25	2.33286	1.14773	36	26	29	7.69231	1.66181	4.65503	3.72386e-12	7.35549	2.40553e-06	2.20144e-05	2.24866e-08	7	0.612176	7	5	0.617962	5	1	0.133851	1	0.454663	4.33333	37	2.46671	37	31	1.75991	31	32	2.12279	32	2.11647	33.3333
>634	CACCGACCTACTCGACCTCGGCCG	24	8.89517	5.06366	145	82	120.333	19.05	7.18085	10.2993	6.94161e-25	18.0266	9.92176e-06	4.10368e-18	1.81579e-20	6	0.524722	6	8	0.98874	8	6	0.803106	6	0.772189	6.66667	88	5.86677	88	151	8.57244	151	142	9.41989	142	7.95303	127
>635	CACCGACCTACTCGACCTTCGGCCG	25	12.4643	4.75065	194	75	135.667	13.7188	8.03797	7.73038	5.16932e-12	13.0859	1.11563e-05	3.05595e-05	3.0317e-08	12	1.04944	12	14	1.73029	14	6	0.803106	6	1.19428	10.6667	87	5.8001	87	152	8.62921	152	200	13.2675	200	9.23226	146.333
>636	CACCGACCTACTCGACTCGGCCG	23	3.20068	1.93234	59	30	44	17.5	2.60458	9.67385	1.07268e-15	16.2506	3.63123e-06	6.34139e-09	1.07847e-11	3	0.262361	3	3	0.370777	3	2	0.267702	2	0.30028	2.66667	33	2.20004	33	61	3.46304	61	46	3.05151	46	2.90486	46.6667
>637	CACCGACCTACTTGACCCTT	20	2.18339	1.12656	39	18	25.6667	20.25	1.50982	10.6682	3.19429e-09	17.9806	2.12058e-06	0.0188837	1.13484e-05	1	0.0874537	1	2	0.247185	2	1	0.133851	1	0.156163	1.33333	22	1.46669	22	40	2.27085	40	19	1.26041	19	1.66598	27
>638	CACCGACCTCGACCCTTCGGCCG	23	34.3866	11.0504	623	198	428.667	13.6078	24.7027	7.29194	4.03253e-12	12.8713	3.50809e-05	2.38392e-05	2.42022e-08	32	2.79852	32	38	4.69651	38	32	4.28323	32	3.92609	34	230	15.3336	230	655	37.1851	655	503	33.3676	503	28.6288	462.667
>639	CACCGACTACTCGACCCTTCGGCCG	25	8.82009	4.15064	139	66	102	10.871	5.92656	6.04989	4.37736e-17	10.4277	8.40611e-06	2.58777e-10	5.21727e-13	12	1.04944	12	7	0.865147	7	12	1.60621	12	1.1736	10.3333	78	5.20009	78	113	6.41514	113	146	9.68524	146	7.10016	112.333
>640	CACCGACTTACTCGACCCTTC	21	1.13335	0.794796	17	14	14.3333	22.5	0.863056	10.6718	2.75636e-09	18.6292	1.19069e-06	0.0162948	9.93088e-06	0	0	0	0	0	0	2	0.267702	2	0.089234	0.666667	17	1.13335	17	14	0.794796	14	14	0.928722	14	0.95229	15
>641	CACCGACTTACTCGACCCTTCG	22	2.32762	1.80003	41	27	31.6667	48.5	1.93475	24.4814	2.49905e-17	39.8077	2.62318e-06	1.47737e-10	3.07785e-13	0	0	0	2	0.247185	2	0	0	0	0.082395	0.666667	27	1.80003	27	41	2.32762	41	29	1.92378	29	2.01714	32.3333
>642	CACCGATCTACTCGACCCTTCG	22	1.36251	1.00002	24	15	17.6667	27.5	1.083	19.5756	2.44401e-10	22.8422	1.46331e-06	0.00144483	1.08028e-06	2	0.174907	2	0	0	0	0	0	0	0.0583025	0.666667	15	1.00002	15	24	1.36251	24	16	1.0614	16	1.14131	18.3333
>643	CACCGTACTCGACCCTTCGGCCG	23	1.13335	0.597035	17	9	14.3333	NaN	0.898499	NaN	3.64266e-09	114.451	1.1935e-06	0.0215344	1.28257e-05	0	0	0	0	0	0	0	0	0	0	0	17	1.13335	17	17	0.96511	17	9	0.597035	9	0.898499	14.3333
>644	CACCGTGTGGACAATCGAG	19	2.68481	2.05175	52	35	40.3333	8.11765	2.27207	4.75164	3.01756e-15	7.79332	3.3375e-06	1.78389e-08	2.8406e-11	9	0.787084	9	4	0.49437	4	4	0.535404	4	0.605619	5.66667	43	2.86672	43	56	3.17918	56	39	2.58715	39	2.87768	46
>645	CACCTATGATGAGTTGCGAACTG	23	3.43289	2.19695	64	39	47	8.42105	2.6465	4.87591	5.20564e-15	8.10405	3.88429e-06	3.07743e-08	4.7418e-11	10	0.874537	10	3	0.370777	3	6	0.803106	6	0.682807	6.33333	45	3.00005	45	67	3.80367	67	48	3.18419	48	3.3293	53.3333
>646	CACGGGCCGCACCTGGCCGACCCTG	25	1.37924	0.640637	21	14	17.3333	9.66667	0.991948	5.09933	5.7752e-09	8.90586	1.43746e-06	0.0341413	1.95877e-05	1	0.0874537	1	3	0.370777	3	2	0.267702	2	0.241978	2	22	1.46669	22	16	0.908338	16	20	1.32675	20	1.23393	19.3333
>647	CACGGTACTGACCAGGGTTCG	21	12.7974	4.47199	207	107	146.333	6.62821	8.09065	3.74939	7.07614e-14	6.46129	1.22023e-05	4.18321e-07	5.49699e-10	29	2.53616	29	26	3.2134	26	23	3.07857	23	2.94271	26	230	15.3336	230	133	7.55056	133	154	10.2159	154	11.0334	172.333
>648	CACTAAAGGTCCCCAGTT	18	1.62512	1.0485	25	19	21.6667	8.22222	1.19921	4.32779	2.08053e-10	7.71749	1.79433e-06	0.00122995	9.3069e-07	2	0.174907	2	3	0.370777	3	4	0.535404	4	0.360363	3	27	1.80003	27	25	1.41928	25	22	1.45942	22	1.55958	24.6667
>649	CACTCGACCCTTCGGCCG	18	11.3289	6.50152	179	131	143	9.25	8.37072	5.58996	2.79046e-16	9.19467	1.19306e-05	1.64964e-09	3.03242e-12	29	2.53616	29	14	1.73029	14	9	1.20466	9	1.8237	17.3333	188	12.5335	188	145	8.23182	145	148	9.81792	148	10.1944	160.333
>650	CACTCGGCCCAGCGGGCG	18	15.9194	5.06324	260	128	176.667	4.3758	8.585	2.43028	3.23378e-09	4.23903	1.46554e-05	0.0191172	1.14768e-05	52	4.54759	52	58	7.16836	58	47	6.29099	47	6.00232	52.3333	307	20.467	307	200	11.3542	200	180	11.9407	180	14.5873	229
>651	CACTGAAGGTCTCCGGTTCG	20	9.9268	6.14805	189	100	146	8.06452	8.10974	4.49312	1.81353e-14	7.7945	1.20905e-05	1.07211e-07	1.53377e-10	23	2.01144	23	26	3.2134	26	13	1.74006	13	2.32163	20.6667	175	11.6669	175	202	11.4678	202	123	8.15948	123	10.4314	166.667
>652	CACTTGATCCGAGGCCGGCC	20	3.64938	2.08932	89	50	63.3333	3.40506	2.66418	1.90539	1.21944e-11	3.31202	5.20249e-06	7.20898e-05	6.73736e-08	33	2.88597	33	21	2.59544	21	25	3.34627	25	2.94256	26.3333	84	5.6001	84	110	6.24483	110	75	4.9753	75	5.60674	89.6667
>653	CAGAACACCCCGCAGGACT	19	2.00314	1.38355	38	23	29.3333	10.7778	1.69079	6.13245	8.66354e-14	10.1131	2.42491e-06	5.12163e-07	6.62566e-10	4	0.349815	4	3	0.370777	3	2	0.267702	2	0.329431	3	26	1.73336	26	40	2.27085	40	31	2.05646	31	2.02022	32.3333
>654	CAGAACTGGCGATGCGGGATG	21	94.0695	26.9649	3091	1871	2171.67	2.32688	58.5169	1.32395	1.75211e-09	2.29862	0.000178749	0.010358	6.59324e-06	2205	192.836	2205	1266	156.468	1266	1439	192.611	1439	180.638	1636.67	3758	250.538	3758	4357	247.352	4357	3310	219.576	3310	239.155	3808.33
>655	CAGAAGGCCGTAGGTTCG	18	3.27263	2.98358	60	46	51	16.3	3.03467	9.03953	3.04626e-27	15.3381	4.22632e-06	1.80086e-20	9.9495e-23	4	0.349815	4	2	0.247185	2	4	0.535404	4	0.377468	3.33333	50	3.33339	50	62	3.51981	62	51	3.3832	51	3.41213	54.3333
>656	CAGCAGGACGGTGGTCATG	19	478.877	186.662	9567	5819	7109.67	2.95124	276.613	1.68499	1.36375e-11	2.92091	0.000589731	8.0621e-05	7.47875e-08	4807	420.39	4807	2792	345.07	2792	3332	445.991	3332	403.817	3643.67	12359	823.947	12359	10750	610.29	10750	9151	607.052	9151	680.43	10753.3
>657	CAGCCGGAGGTAGGGTCC	18	26.7346	21.8577	285	129	-181.333	-3.40708	-23.4316	-5.86115	7.18939e-09	-3.4288	-1.5322e-05	0.0425016	2.38238e-05	344	30.0841	344	229	28.3027	229	197	26.3686	197	28.2518	256.667	99	6.60011	99	59	3.3495	59	68	4.51093	68	4.82018	75.3333
>658	CAGCCGGAGGTAGGGTCCAGT	21	8.06942	4.61044	57	39	-46	-3.12308	-6.39544	-5.67114	3.11727e-10	-3.22556	-4.02526e-06	0.00184284	1.34416e-06	67	5.8594	67	75	9.26944	75	61	8.16491	61	7.76458	67.6667	18	1.20002	18	22	1.24897	22	25	1.65843	25	1.36914	21.6667
>659	CAGCCTACTCCAACGAACCACCA	23	1.0614	0.707342	16	13	14	15	0.840524	8.5352	7.53294e-09	13.1115	1.16102e-06	0.0445326	2.48231e-05	1	0.0874537	1	2	0.247185	2	0	0	0	0.111546	1	15	1.00002	15	14	0.794796	14	16	1.0614	16	0.95207	15
>660	CAGCCTACTCCAGCGGACCATCACT	25	4.23753	3.01227	76	47	58	15.5	3.4361	8.8529	1.17874e-18	14.6669	4.80289e-06	6.96836e-12	1.69546e-14	5	0.437269	5	6	0.741555	6	1	0.133851	1	0.437558	4	57	3.80006	57	77	4.37138	77	52	3.44954	52	3.87366	62
>661	CAGCGACGGACCGGGCCC	18	71.6145	36.0121	474	222	-346	-3.29139	-47.7273	-6.00864	1.20391e-09	-3.39662	-3.01834e-05	0.00711715	4.64869e-06	515	45.0387	515	381	47.0887	381	595	79.6413	595	57.2562	497	173	11.5335	173	159	9.02661	159	121	8.02681	121	9.52898	151
>662	CAGCGACGGACCGGGCCCAAGTCC	24	19.8182	13.681	153	120	-132.333	-4.22764	-17.1719	-7.64791	6.10472e-38	-4.35351	-1.14463e-05	3.60893e-31	4.00993e-33	185	16.1789	185	171	21.1343	171	164	21.9516	164	19.7549	173.333	32	2.13337	32	44	2.49793	44	47	3.11785	47	2.58305	41
>663	CAGCGACGGACCGGGCCCAAGTCCC	25	59.65	33.0536	480	220	-350.667	-4.37179	-44.4247	-7.67825	2.23546e-14	-4.45344	-2.99055e-05	1.32154e-07	1.87187e-10	561	49.0616	561	323	39.9204	323	480	64.2484	480	51.0768	454.667	103	6.86678	103	81	4.59846	81	128	8.49117	128	6.65214	104
>664	CAGGATAAGTGGGAGCCC	18	5.97241	3.08159	93	49	73.6667	11.5238	4.28173	6.35516	3.0107e-14	11.0893	6.13071e-06	1.77984e-07	2.48581e-10	8	0.69963	8	4	0.49437	4	9	1.20466	9	0.799553	7	97	6.46678	97	88	4.99586	88	57	3.78122	57	5.08129	80.6667
>665	CAGGATAGCTCAGTTGGTAGAGC	23	7.26642	3.26772	138	80	111	3.00602	4.14601	1.6534	2.83287e-15	2.90517	9.04963e-06	1.67471e-08	2.68272e-11	58	5.07232	58	48	5.93244	48	60	8.03106	60	6.34527	55.3333	138	9.20016	138	175	9.93495	175	186	12.3387	186	10.4913	166.333
>666	CAGGCGCGCAAATTACCCAATCCTG	25	5.60086	2.18992	102	52	78	4.71429	3.7145	2.49285	7.68741e-09	4.49009	6.4083e-06	0.0454458	2.52757e-05	16	1.39926	16	22	2.71903	22	25	3.34627	25	2.48819	21	105	7.00012	105	118	6.699	118	74	4.90896	74	6.20269	99
>667	CAGGGATCGGCGGATGTTG	19	19.91	11.6182	398	302	317.333	3.75942	14.6932	2.17045	2.44682e-10	3.73873	2.6317e-05	0.00144649	1.08028e-06	169	14.7797	169	66	8.1571	66	110	14.7236	110	12.5535	115	421	28.0671	421	464	26.3418	464	412	27.331	412	27.2466	432.333
>668	CAGGGATCGGCGGATGTTGCTT	22	1.92616	0.187732	89	45	61.6667	2.05114	0.953332	1.14458	1.02287e-09	1.99318	4.97922e-06	0.00604693	3.99401e-06	69	6.03431	69	56	6.92118	56	51	6.8264	51	6.59396	58.6667	101	6.73345	101	140	7.94796	140	120	7.96047	120	7.54729	120.333
>669	CAGGGCGCGCGCTACGGCTTTG	22	17.6053	10.0644	328	162	235.667	11.3971	13.4763	6.20095	4.8415e-15	10.9033	1.9479e-05	2.86216e-08	4.45125e-11	22	1.92398	22	30	3.70777	30	16	2.14161	16	2.59112	22.6667	247	16.4669	247	344	19.5293	344	184	12.2061	184	16.0674	258.333
>670	CAGGGCGCGCGCTACGGCTTTGAC	24	6.44328	3.87594	127	84	108.333	3.21088	4.31776	1.77166	7.66057e-24	3.11319	8.8683e-06	4.52871e-17	1.81148e-19	53	4.63505	53	42	5.19088	42	52	6.96025	52	5.59539	49	136	9.06682	136	169	9.59432	169	167	11.0783	167	9.91316	157.333
>671	CAGGGCGCGCGCTACGGCTTTGACC	25	52.2492	45.3972	1157	839	942.333	4.89394	47.1094	2.73006	2.38947e-43	4.76862	7.77006e-05	1.41258e-36	2.07733e-38	288	25.1867	288	207	25.5836	207	231	30.9196	231	27.23	242	1119	74.6013	1119	1364	77.4358	1364	1070	70.9809	1070	74.3393	1184.33
>672	CATAGGCAACACAGGACTGATG	22	6.26523	4.14741	97	74	83.3333	11	4.89726	6.39532	4.1005e-24	10.6181	6.92119e-06	2.42409e-17	9.81415e-20	11	0.961991	11	11	1.35952	11	3	0.401553	3	0.907687	8.33333	100	6.66678	100	90	5.1094	90	85	5.63867	85	5.80495	91.6667
>673	CATAGGCAACACAGGACTGATGACG	25	4.56713	2.50897	73	41	60.6667	9.27273	3.43997	5.10825	1.24929e-14	8.90959	5.03872e-06	7.38541e-08	1.08132e-10	8	0.69963	8	6	0.741555	6	8	1.07081	8	0.837331	7.33333	79	5.26676	79	76	4.31461	76	49	3.25053	49	4.2773	68
>674	CATCGAGTCTTTGAACGC	18	12.6231	7.41125	79	47	-60.3333	-2.3609	-9.0873	-4.21391	6.73134e-10	-2.42663	-5.26833e-06	0.00397937	2.71629e-06	116	10.1446	116	88	10.8761	88	110	14.7236	110	11.9148	104.667	41	2.73338	41	37	2.10053	37	55	3.64855	55	2.82749	44.3333
>675	CATCGCCCGTGCCCAAGCGCTC	22	1.93022	1.13335	34	17	22.6667	69	1.37802	34.449	3.03375e-10	48.8802	1.87318e-06	0.00179346	1.3091e-06	0	0	0	1	0.123592	1	0	0	0	0.0411975	0.333333	17	1.13335	17	34	1.93022	34	18	1.19407	18	1.41921	23
>676	CATCGTGATGGGGATAGATCA	21	12.9194	7.10527	73	52	-61.3333	-2.06977	-9.91445	-3.72304	2.54645e-11	-2.12958	-5.39427e-06	0.000150539	1.33897e-07	126	11.0192	126	111	13.7188	111	119	15.9283	119	13.5554	118.667	60	4.00007	60	53	3.00887	53	59	3.9139	59	3.64095	57.3333
>677	CATCTGCAGACAACCCCT	18	7.33037	4.43244	116	70	94	10.4	5.42578	5.7763	3.00349e-15	9.98915	7.81231e-06	1.77558e-08	2.83186e-11	10	0.874537	10	14	1.73029	14	6	0.803106	6	1.13598	10	122	8.13347	122	110	6.24483	110	80	5.30698	80	6.56176	104
>678	CATGGCCGTTCTTAGTTGGTG	21	41.5407	15.5099	822	428	607.333	3.42287	26.2799	1.94104	1.61316e-11	3.36884	5.03642e-05	9.53651e-05	8.76518e-08	314	27.4605	314	225	27.8083	225	213	28.5102	213	27.9263	250.667	1035	69.0012	1035	886	50.2992	886	653	43.3182	653	54.2062	858
>679	CATGGCCGTTCTTAGTTGGTGGAG	24	5.197	2.28854	90	39	69.3333	8.7037	3.89988	4.89855	8.75858e-11	8.41244	5.75852e-06	0.000517782	4.20278e-07	11	0.961991	11	10	1.23592	10	6	0.803106	6	1.00034	9	90	6.0001	90	96	5.45003	96	49	3.25053	49	4.90022	78.3333
>680	CATGTCAGACTTCAGAGATGCCTCT	25	5.00057	3.38408	117	81	89	3.06977	3.67161	1.79379	1.18506e-09	3.03088	7.33931e-06	0.00700572	4.5819e-06	66	5.77195	66	32	3.95496	32	31	4.14938	31	4.62543	43	113	7.53346	113	148	8.40213	148	135	8.95553	135	8.29704	132
>681	CATGTGCAAGTATGAACCA	19	30.963	11.911	578	320	405.667	3.47358	18.0677	1.99939	1.45266e-10	3.44468	3.37878e-05	0.000858769	6.67783e-07	221	19.3273	221	133	16.4378	133	138	18.4714	138	18.0788	164	711	47.4008	711	540	30.6564	540	458	30.3825	458	36.1466	569.667
>682	CATTCGTATTTCATAGTCAG	20	15.5559	5.18418	251	93	178	7.5122	9.84623	4.17568	2.08125e-10	7.32739	1.48422e-05	0.00123037	9.3069e-07	31	2.71107	31	23	2.84263	23	28	3.74783	28	3.10051	27.3333	274	18.267	274	221	12.5464	221	121	8.02681	121	12.9467	205.333
>683	CATTCGTATTTCATAGTCAGAGG	23	27.7589	9.99759	569	234	369.667	4.69667	18.1247	2.64036	4.77158e-10	4.62785	3.05464e-05	0.00282082	1.9907e-06	136	11.8937	136	68	8.40429	68	96	12.8497	96	11.0492	100	442	29.4672	442	637	36.1632	637	330	21.8913	330	29.1739	469.667
>684	CATTGTCGTCCAGCCCGG	18	898.877	459.007	17518	8764	13154.7	6.13119	702.931	3.50361	6.61882e-13	6.05446	0.00109146	3.91285e-06	4.45148e-09	3439	300.753	3439	2689	332.34	2689	1563	209.209	1563	280.768	2563.67	16621	1108.09	16621	19081	1083.25	19081	11453	759.761	11453	983.699	15718.3
>685	CATTTATTAGATAAAAGACTGACG	24	2.66824	2.11689	47	33	37.3333	12.2	2.16762	6.64033	8.07726e-16	11.4914	3.09083e-06	4.77504e-09	8.21866e-12	4	0.349815	4	0	0	0	6	0.803106	6	0.384307	3.33333	37	2.46671	37	47	2.66824	47	38	2.52082	38	2.55192	40.6667
>686	CATTTATTAGATAAAAGGCT	20	3.56574	2.32926	68	52	58	3.9	2.70313	2.21183	4.30496e-19	3.78162	4.77307e-06	2.54497e-12	6.54233e-15	24	2.09889	24	22	2.71903	22	14	1.87391	14	2.23061	20	74	4.93342	74	78	4.42815	78	82	5.43966	82	4.93374	78
>687	CATTTATTAGATAAAAGGCTGAC	23	1.66751	0.889962	27	20	22	5.4	1.16258	3.14454	4.46277e-09	5.1789	1.81813e-06	0.0263826	1.54646e-05	8	0.69963	8	1	0.123592	1	6	0.803106	6	0.542109	5	26	1.73336	26	28	1.58959	28	27	1.79111	27	1.70469	27
>688	CATTTCTCGGAATGCCCCC	19	5.4507	4.34103	145	101	116	2.86096	4.27503	1.61412	4.0694e-22	2.78346	9.49388e-06	2.40571e-15	7.93964e-18	75	6.55903	75	65	8.03351	65	47	6.29099	47	6.96118	62.3333	166	11.0669	166	192	10.9001	192	177	11.7417	177	11.2362	178.333
>689	CCAAATGCCTCGTCATCTAA	20	17.2469	8.17226	292	189	219.667	5.30719	11.5046	3.01175	5.90229e-18	5.2069	1.82698e-05	3.48926e-11	7.84104e-14	63	5.50959	63	39	4.82011	39	51	6.8264	51	5.7187	51	331	22.067	331	241	13.6818	241	240	15.9209	240	17.2233	270.667
>690	CCAAATGCCTCGTCATCTAAT	21	4.47816	1.83237	77	54	61.6667	4.30357	3.1026	2.54172	3.167e-12	4.22913	5.1105e-06	1.87224e-05	1.93613e-08	29	2.53616	29	11	1.35952	11	16	2.14161	16	2.01243	18.6667	83	5.53343	83	70	3.97398	70	88	5.83768	88	5.11503	80.3333
>691	CCAACCTACTCGACCCTTC	19	2.93287	1.4654	45	24	34.3333	8.92308	1.97585	5.23358	8.25793e-10	8.54112	2.855e-06	0.00488185	3.28523e-06	6	0.524722	6	6	0.741555	6	1	0.133851	1	0.466709	4.33333	46	3.06672	46	40	2.27085	40	30	1.99012	30	2.44256	38.6667
>692	CCAACCTACTCGACCCTTCGACCG	24	91.1158	48.5699	1848	942	1235.33	5.09956	63.4734	2.97536	5.16413e-09	5.09669	0.000102125	0.0305288	1.77081e-05	475	41.5405	475	250	30.8981	250	179	23.9593	179	32.1327	301.333	1192	79.468	1192	2027	115.075	2027	1391	92.2752	1391	95.6061	1536.67
>693	CCAACTCGACCCTTCGGCCG	20	49.0327	29.7663	918	517	681.333	9.66102	38.9551	5.59045	1.19954e-13	9.56549	5.64849e-05	7.09134e-07	9.0106e-10	114	9.96973	114	82	10.1346	82	40	5.35404	40	8.48612	78.6667	723	48.2008	723	958	54.3868	958	599	39.736	599	47.4412	760
>694	CCAACTCGACCCTTCGGCCGG	21	2.05161	1.42104	47	29	35	4.3871	1.70027	2.49694	2.95256e-12	4.23748	2.88122e-06	1.74547e-05	1.8163e-08	14	1.22435	14	9	1.11233	9	8	1.07081	8	1.13583	10.3333	38	2.53338	38	55	3.12241	55	43	2.8525	43	2.8361	45.3333
>695	CCAAGGAGTCTGACATGCGT	20	177.211	95.6269	1146	1001	-996.333	-3.36098	-136.475	-6.04492	2.3869e-09	-3.49937	-8.76559e-05	0.0141106	8.67814e-06	1390	121.561	1390	1410	174.265	1410	1455	194.753	1455	163.526	1418.33	389	25.9338	389	309	17.5423	309	568	37.6796	568	27.0519	422
>696	CCAAGGCTAAATACAGGCGAGAGA	24	6.2015	4.44301	66	29	-41	-3.73333	-5.15576	-6.41469	6.22006e-10	-3.75729	-3.46698e-06	0.00367712	2.53346e-06	80	6.9963	80	44	5.43807	44	44	5.88944	44	6.10794	56	16	1.06668	16	14	0.794796	14	15	0.995059	15	0.95218	15
>697	CCAAGTTGAGTAGTGGACCG	20	7.26009	4.20097	123	78	100.667	5.71875	5.40284	3.37851	6.62008e-12	5.66713	8.37412e-06	3.9136e-05	3.81071e-08	34	2.97343	34	17	2.10107	17	13	1.74006	13	2.27152	21.3333	135	9.00015	135	136	7.72088	136	95	6.30204	95	7.67436	122
>698	CCAAGTTGAGTAGTGGACCGG	21	56.0879	32.4256	958	552	796.667	7.71348	44.2281	4.33457	5.3053e-23	7.53622	6.61313e-05	3.13634e-16	1.15732e-18	142	12.4184	142	124	15.3255	124	90	12.0466	90	13.2635	118.667	1022	68.1345	1022	1048	59.4962	1048	676	44.844	676	57.4916	915.333
>699	CCAAGTTGCGCAGTGGACCGC	21	10.7648	6.24085	248	145	182.333	3.81959	8.4534	2.20229	1.05785e-11	3.77054	1.50862e-05	6.2537e-05	5.91647e-08	92	8.04574	92	59	7.29196	59	43	5.75559	43	7.0311	64.6667	246	16.4003	246	291	16.5204	291	204	13.5328	204	15.4845	247
>700	CCAAGTTGCGTAGCGGACCGCC	22	1.23899	1.0081	23	20	21	5.2	1.07876	2.91683	1.80807e-09	4.96848	1.73371e-06	0.0106888	6.76936e-06	6	0.524722	6	4	0.49437	4	5	0.669255	5	0.562782	5	26	1.73336	26	27	1.53282	27	25	1.65843	25	1.64154	26
>701	CCAAGTTGCGTAGTGAACCGG	21	3.63903	2.05057	58	36	45	8.94118	2.59059	5.17107	3.10894e-14	8.61393	3.74377e-06	1.83791e-07	2.55621e-10	8	0.69963	8	4	0.49437	4	5	0.669255	5	0.621085	5.66667	62	4.1334	62	49	2.78179	49	41	2.71983	41	3.21167	50.6667
>702	CCAAGTTGCGTAGTGGACCCG	21	122.985	68.2706	2375	1257	1787.67	7.54024	97.5307	4.14331	1.27585e-25	7.30255	0.000147716	7.54247e-19	3.6437e-21	301	26.3236	301	264	32.6284	264	255	34.132	255	31.028	273.333	2032	135.469	2032	2630	149.308	2630	1521	100.899	1521	128.559	2061
>703	CCAAGTTGCGTAGTGGACCCGG	22	257.508	157.034	4858	2770	3902	6.23993	205.893	3.41175	8.27673e-23	6.03516	0.000322462	4.89296e-16	1.7518e-18	784	68.5637	784	637	78.7284	637	813	108.821	813	85.371	744.667	4891	326.072	4891	5495	311.957	5495	3554	235.763	3554	291.264	4646.67
>704	CCAAGTTGCGTAGTGGACCGA	21	93.8591	46.3165	1817	1084	1327.67	3.34708	58.5686	1.95805	6.05948e-09	3.35563	0.000110888	0.0358219	2.04579e-05	844	73.811	844	447	55.2458	447	406	54.3435	406	61.1334	565.667	2223	148.203	2223	1926	109.341	1926	1531	101.562	1531	119.702	1893.33
>705	CCAAGTTGCGTAGTGGACCGCC	22	2.12877	1.25848	38	24	31	5.42857	1.56017	2.89423	5.49431e-11	5.18367	2.55115e-06	0.000324808	2.73638e-07	6	0.524722	6	6	0.741555	6	9	1.20466	9	0.823645	7	30	2.00003	30	44	2.49793	44	40	2.65349	40	2.38382	38
>706	CCAATGATTCATGATAACTCGACG	24	1.80003	1.10961	31	18	24	10	1.39172	5.9458	9.04808e-11	9.37998	1.98889e-06	0.000534896	4.32764e-07	4	0.349815	4	4	0.49437	4	0	0	0	0.281395	2.66667	27	1.80003	27	31	1.75991	31	22	1.45942	22	1.67312	26.6667
>707	CCACCAGGCGTGGAGCCTGCGGCTT	25	3.83962	2.19289	82	69	74	2.94737	2.77105	1.6447	1.97715e-17	2.86391	6.06429e-06	1.16883e-10	2.47634e-13	43	3.76051	43	36	4.44933	36	35	4.68478	35	4.29821	38	114	7.60013	114	117	6.64222	117	105	6.96541	105	7.06926	112
>708	CCACCTTTTGGCTCCAAGGCACG	23	3.97237	3.07795	63	54	58.3333	11.2941	3.40915	6.35566	4.55934e-27	10.8013	4.83765e-06	2.69535e-20	1.46486e-22	7	0.612176	7	4	0.49437	4	6	0.803106	6	0.636551	5.66667	67	4.46674	67	65	3.69012	65	60	3.98024	60	4.0457	64
>709	CCACCTTTTGGCTCCAAGGCCCG	23	2.65024	1.92025	43	31	38.3333	11.4545	2.2292	6.36838	4.37137e-18	10.8296	3.1792e-06	2.58423e-11	5.87934e-14	4	0.349815	4	4	0.49437	4	3	0.401553	3	0.415246	3.66667	45	3.00005	45	46	2.61147	46	35	2.3218	35	2.64444	42
>710	CCACCTTTTGGCTCCAAGGCGCG	23	2.01952	1.55432	32	29	30	12.25	1.76503	6.81175	4.75651e-17	11.4523	2.4875e-06	2.81191e-10	5.6126e-13	3	0.262361	3	2	0.247185	2	3	0.401553	3	0.3037	2.66667	34	2.26671	34	32	1.81668	32	32	2.12279	32	2.06872	32.6667
>711	CCACCTTTTGGCTCCAAGGCTCG	23	1.32675	0.866166	22	14	18	19	1.08899	11.581	4.18735e-11	16.5952	1.49072e-06	0.000247544	2.13033e-07	2	0.174907	2	0	0	0	1	0.133851	1	0.102919	1	15	1.00002	15	22	1.24897	22	20	1.32675	20	1.19191	19
>712	CCACTCCTTTTGGCTCCAAGGCCCG	25	1.8667	0.96511	28	16	20	61	1.26858	44.5173	6.496e-10	44.1656	1.67162e-06	0.00384025	2.62851e-06	1	0.0874537	1	0	0	0	0	0	0	0.0291512	0.333333	28	1.8667	28	17	0.96511	17	16	1.0614	16	1.29773	20.3333
>713	CCAGCAAACGGAGGGCTAAAACCTG	25	5.99186	2.10651	106	63	78.3333	4.30986	3.9266	2.52064	2.56359e-11	4.23772	6.51006e-06	0.000151552	1.34474e-07	33	2.88597	33	22	2.71903	22	16	2.14161	16	2.58221	23.6667	122	8.13347	122	85	4.82555	85	99	6.56739	99	6.5088	102
>714	CCAGCCGGGGGACGGACCGGGA	22	1.52875	0.97163	25	19	21.6667	5.64286	1.0991	2.95868	1.21458e-09	5.36221	1.78736e-06	0.00718025	4.68685e-06	3	0.262361	3	5	0.617962	5	6	0.803106	6	0.561143	4.66667	24	1.60003	24	28	1.58959	28	27	1.79111	27	1.66024	26.3333
>715	CCAGGCGTGGAGCCTGCGGCTT	22	9.53723	6.80494	154	136	143.667	5.35354	7.28482	2.88267	1.9676e-29	5.1559	1.1832e-05	1.16319e-22	7.80662e-25	29	2.53616	29	29	3.58418	29	41	5.48789	41	3.86941	33	165	11.0002	165	183	10.3891	183	182	12.0734	182	11.1542	176.667
>716	CCAGGGATCGGCGGATGTT	19	11.6545	5.82036	238	163	190	3.00704	7.47139	1.71049	1.52072e-18	2.95172	1.56768e-05	8.99004e-12	2.16107e-14	123	10.7568	123	74	9.14584	74	87	11.645	87	10.5159	94.6667	312	20.8004	312	292	16.5772	292	250	16.5843	250	17.9873	284.667
>717	CCAGTCTTAGGATCCGGC	18	2.91543	1.57713	48	40	40.3333	4.90323	2.10757	2.91057	7.77197e-14	4.76536	3.33674e-06	4.59457e-07	5.99826e-10	17	1.48671	17	5	0.617962	5	9	1.20466	9	1.10311	10.3333	53	3.53339	53	49	2.78179	49	50	3.31686	50	3.21068	50.6667
>718	CCAGTCTTAGGATCCGGCT	19	9.78007	5.07758	187	159	161	3.50259	7.23092	2.0294	2.59501e-12	3.44504	1.33019e-05	1.5341e-05	1.6101e-08	88	7.69593	88	66	8.1571	66	39	5.22019	39	7.02441	64.3333	225	15.0003	225	225	12.7735	225	226	14.9922	226	14.2553	225.333
>719	CCATAGTCGCGAGGATCT	18	32.7821	19.1279	519	314	400.667	8.07059	22.4152	4.42749	1.83796e-09	7.70884	3.32424e-05	0.0108655	6.85951e-06	49	4.28523	49	84	10.3818	84	37	4.95248	37	6.53983	56.6667	556	37.0673	556	453	25.7173	453	363	24.0804	363	28.955	457.333
>720	CCATAGTCGCGAGGATCTT	19	16.4602	9.63124	260	181	211.333	12.1228	12.5259	6.85394	5.94041e-28	11.7568	1.7596e-05	3.5118e-21	2.10287e-23	21	1.83653	21	23	2.84263	23	13	1.74006	13	2.13974	19	273	18.2003	273	202	11.4678	202	216	14.3289	216	14.6656	230.333
>721	CCATAGTCGCGAGGATCTTA	20	26.602	13.9861	413	234	336	12.3258	19.6725	6.81981	1.11335e-26	11.9612	2.79722e-05	6.58179e-20	3.4641e-22	32	2.79852	32	28	3.46059	28	29	3.88168	29	3.38026	29.6667	441	29.4005	441	393	22.3111	393	263	17.4467	263	23.0528	365.667
>722	CCATAGTCGCGAGGATCTTAA	21	5.13342	3.31935	77	54	63.6667	24.875	3.93224	15.5991	2.93693e-23	23.4228	5.30167e-06	1.73623e-16	6.60163e-19	5	0.437269	5	3	0.370777	3	0	0	0	0.269349	2.66667	77	5.13342	77	65	3.69012	65	57	3.78122	57	4.20159	66.3333
>723	CCATAGTCGCGAGGATCTTAATA	23	3.00887	2.05646	53	31	38	58	2.34126	41.1572	2.47731e-15	48.1016	3.14585e-06	1.46451e-08	2.36593e-11	2	0.174907	2	0	0	0	0	0	0	0.0583025	0.666667	32	2.13337	32	53	3.00887	53	31	2.05646	31	2.39957	38.6667
>724	CCATCCTTTTGGCTCCAAGGACCG	24	2.91884	1.5431	44	24	34.3333	26.75	2.11896	17.4706	1.12423e-14	24.0162	2.83851e-06	6.64613e-08	9.80255e-11	3	0.262361	3	1	0.123592	1	0	0	0	0.128651	1.33333	25	1.6667	25	38	2.1573	38	44	2.91884	44	2.24761	35.6667
>725	CCATCCTTTTGGCTCCAAGGCCCG	24	2.78179	1.39607	49	23	31.6667	20	1.88117	11.6469	1.59795e-09	18.3156	2.61645e-06	0.00944664	6.05942e-06	3	0.262361	3	0	0	0	2	0.267702	2	0.176688	1.66667	26	1.73336	26	49	2.78179	49	25	1.65843	25	2.05786	33.3333
>726	CCATGCATGTGCAAGTATGAACC	23	62.6179	22.6219	1005	455	695.333	6.54787	38.347	3.81537	5.87097e-10	6.57919	5.82393e-05	0.00347075	2.40387e-06	187	16.3539	187	77	9.51662	77	112	14.9913	112	13.6206	125.333	1082	72.1346	1082	813	46.1549	813	567	37.6132	567	51.9676	820.667
>727	CCATGGGCTAAGTCGGTCCGGCCG	24	275.071	121.409	4564	3062	3664.33	3.93616	167.085	2.1585	3.00341e-19	3.77219	0.000299404	1.77553e-12	4.68477e-15	1214	106.169	1214	1183	146.21	1183	1347	180.297	1347	144.225	1248	4276	285.072	4276	4714	267.619	4714	5747	381.24	5747	311.31	4912.33
>728	CCATTGTCGTCCAGCCCGG	19	1905.41	875.25	38717	17537	27841	5.8268	1464.71	3.31354	4.09096e-13	5.74955	0.00230809	2.41846e-06	2.86208e-09	7700	673.394	7700	5808	717.825	5808	3796	508.098	3796	633.106	5768	34969	2331.31	34969	42513	2413.51	42513	23345	1548.64	23345	2097.82	33609
>729	CCATTGTCGTCTAGCCCGG	19	2.99509	1.99694	56	36	42.3333	7.35	2.28526	3.95946	7.42947e-14	7.00317	3.49155e-06	4.39209e-07	5.75634e-10	6	0.524722	6	8	0.98874	8	6	0.803106	6	0.772189	6.66667	42	2.80005	42	62	3.51981	62	43	2.8525	43	3.05745	49
>730	CCCACAGGTCCCAGGATC	18	19.8531	9.66399	388	257	302	3.35938	12.8691	1.89275	3.13097e-14	3.27208	2.48971e-05	1.85094e-07	2.57075e-10	145	12.6808	145	139	17.1794	139	100	13.3851	100	14.4151	128	488	32.5339	488	406	23.0491	406	396	26.2696	396	27.2842	430
>731	CCCACAGGTCCCAGGATCG	19	120.84	47.1232	2085	990	1533.33	5.26716	79.4172	2.97937	5.36807e-15	5.18552	0.000127678	3.17345e-08	4.86725e-11	444	38.8295	444	324	40.044	324	310	41.4938	310	40.1224	359.333	2395	159.669	2395	1969	111.782	1969	1314	87.1672	1314	119.54	1892.67
>732	CCCACCTACTCGACCCTTCGACCG	24	2.53132	1.92102	49	35	38.3333	5.42308	2.0498	3.26718	3.08255e-12	5.27291	3.17214e-06	1.82231e-05	1.89037e-08	15	1.31181	15	7	0.865147	7	4	0.535404	4	0.904119	8.66667	46	3.06672	46	53	3.00887	53	42	2.78617	42	2.95392	47
>733	CCCACCTACTCGACCCTTCGCCCG	24	1.39073	1.16258	27	20	21.6667	6.41667	1.19583	3.86849	1.62998e-10	6.10763	1.79075e-06	0.000963599	7.42372e-07	7	0.612176	7	3	0.370777	3	2	0.267702	2	0.416885	4	23	1.53336	23	29	1.64636	29	25	1.65843	25	1.61272	25.6667
>734	CCCACTCGACCCTTCGGCCG	20	6.22036	3.85457	115	60	79.3333	13.5263	4.59871	7.4579	1.08682e-15	12.8581	6.5444e-06	6.42495e-09	1.08897e-11	7	0.612176	7	8	0.98874	8	4	0.535404	4	0.712107	6.33333	67	4.46674	67	119	6.75577	119	71	4.70995	71	5.31082	85.6667
>735	CCCAGGTCGCCGCCGTGGTC	20	1.20002	0.934427	18	15	16.3333	17.3333	0.982886	9.81147	2.13271e-10	15.1368	1.35512e-06	0.0012608	9.50827e-07	1	0.0874537	1	2	0.247185	2	0	0	0	0.111546	1	18	1.20002	18	18	1.02188	18	16	1.0614	16	1.09443	17.3333
>736	CCCATGCTGTCGTAGAGGCCTCG	23	2.77401	1.9016	48	38	41.3333	5.27586	2.13085	2.94031	5.75003e-15	5.07737	3.40995e-06	3.39925e-08	5.15819e-11	10	0.874537	10	12	1.48311	12	7	0.936956	7	1.0982	9.66667	48	3.20005	48	50	2.83856	50	55	3.64855	55	3.22905	51
>737	CCCATTGTCGTCCAGCCCGG	20	4.31471	2.5241	93	49	70.3333	3.93056	3.18541	2.16827	3.17961e-11	3.78244	5.75395e-06	0.000187969	1.64885e-07	25	2.18634	25	29	3.58418	29	18	2.40932	18	2.72661	24	74	4.93342	74	111	6.3016	111	98	6.50105	98	5.91202	94.3333
>738	CCCCACCTTTTGGCTCCAAGGCCCG	25	4.01955	2.11926	70	35	53.3333	12.4286	3.14642	7.57412	2.71307e-10	12.1259	4.43859e-06	0.00160389	1.18719e-06	9	0.787084	9	2	0.247185	2	3	0.401553	3	0.478607	4.66667	64	4.26674	64	72	4.08752	72	38	2.52082	38	3.62503	58
>739	CCCCAGTCTTAGGATCCGG	19	8.25464	5.39978	128	88	105	17.5789	6.33984	9.7765	3.83179e-28	16.8656	8.74504e-06	2.26524e-21	1.37288e-23	7	0.612176	7	5	0.617962	5	7	0.936956	7	0.722365	6.33333	133	8.86682	133	106	6.01774	106	95	6.30204	95	7.0622	111.333
>740	CCCCAGTCTTAGGATCCGGC	20	12.323	10.9907	232	173	194	10.541	11.1923	5.92273	1.77512e-24	10.1812	1.60565e-05	1.0494e-17	4.33635e-20	23	2.01144	23	27	3.337	27	11	1.47236	11	2.2736	20.3333	204	13.6002	204	243	13.7954	243	196	13.0021	196	13.4659	214.333
>741	CCCCAGTCTTAGGATCCGGCT	21	51.899	34.793	997	555	729.333	9.22556	41.0363	5.13407	5.33076e-23	8.9261	6.01027e-05	3.15139e-16	1.1586e-18	103	9.00774	103	102	12.6064	102	61	8.16491	61	9.92636	88.6667	657	43.8007	657	1058	60.0639	1058	739	49.0232	739	50.9626	818
>742	CCCCAGTCTTAGGATCCGGCTC	22	6.95008	4.76571	136	86	103.667	6.86792	5.69026	3.98786	1.24711e-19	6.69609	8.56233e-06	7.37258e-13	2.02543e-15	26	2.2738	26	17	2.10107	17	10	1.33851	10	1.90446	17.6667	103	6.86678	103	146	8.28859	146	115	7.62879	115	7.59472	121.333
>743	CCCCCCCTTTTGGCTCCAAGGCCCG	25	4.25457	2.57531	67	43	55.3333	8.54545	3.10512	4.6411	6.01261e-16	8.19368	4.59278e-06	3.55448e-09	6.23593e-12	7	0.612176	7	6	0.741555	6	9	1.20466	9	0.852797	7.33333	73	4.86675	73	65	3.69012	65	50	3.31686	50	3.95791	62.6667
>744	CCCCCCTTTTGGCTCCAAGGCCCG	24	8.15596	7.08281	137	121	125.667	19.85	7.63257	11.6937	4.89278e-77	19.0206	1.04241e-05	2.89247e-70	7.0548e-72	10	0.874537	10	7	0.865147	7	3	0.401553	3	0.713746	6.66667	128	8.53348	128	140	7.94796	140	129	8.55751	129	8.34632	132.333
>745	CCCCCCTTTTGGCTCCAAGGCCCGG	25	1.68618	1.11259	31	19	23.6667	5.17647	1.20047	2.86586	7.90084e-09	4.9617	1.95405e-06	0.0467075	2.59198e-05	7	0.612176	7	2	0.247185	2	8	1.07081	8	0.64339	5.66667	29	1.93337	29	33	1.87345	33	26	1.72477	26	1.84386	29.3333
>746	CCCCCGTAGCTCAGTTGG	18	21.976	9.5408	338	150	255.333	16.6327	15.2096	9.07205	1.09094e-10	15.8591	2.12818e-05	0.000644931	5.12884e-07	14	1.22435	14	25	3.08981	25	10	1.33851	10	1.88422	16.3333	348	23.2004	348	303	17.2017	303	164	10.8793	164	17.0938	271.667
>747	CCCCCTTTTGGCTCCAAGGCCCG	23	15.0131	12.3918	240	217	230	13.1053	13.5778	7.31526	1.85161e-109	12.6778	1.90589e-05	1.09462e-102	4.37847e-104	21	1.83653	21	20	2.47185	20	16	2.14161	16	2.15	19	237	15.8003	237	256	14.5334	256	254	16.8497	254	15.7278	249
>748	CCCCCTTTTGGCTCCAAGGCCCGG	24	3.88353	1.84237	79	32	56.3333	5.44737	2.85358	2.9705	1.16025e-09	5.22526	4.61741e-06	0.00685908	4.49929e-06	14	1.22435	14	9	1.11233	9	15	2.00776	15	1.44815	12.6667	46	3.06672	46	88	4.99586	88	73	4.84262	73	4.30173	69
>749	CCCCGACCCACGTTAGGGGCG	21	43.6197	24.0707	691	393	548.667	9.39796	31.3919	5.2559	5.63525e-21	9.21238	4.56841e-05	3.3314e-14	1.01567e-16	79	6.90885	79	43	5.31448	43	74	9.90497	74	7.3761	65.3333	734	48.9342	734	641	36.3903	641	467	30.9795	467	38.768	614
>750	CCCCGACCCACGTTAGGGGCGC	22	8.90484	6.10765	140	110	121	12.7097	7.14437	7.02571	7.5767e-43	12.2594	1.00556e-05	4.47913e-36	6.39875e-38	11	0.961991	11	8	0.98874	8	12	1.60621	12	1.18565	10.3333	148	9.86684	148	125	7.09639	125	121	8.02681	121	8.33001	131.333
>751	CCCCGCCTTTTGGCTCCAAGGCCCG	25	1.39951	0.946886	22	16	18.3333	7.875	1.0527	4.85931	5.2705e-09	7.41596	1.51979e-06	0.0311577	1.8052e-05	5	0.437269	5	2	0.247185	2	1	0.133851	1	0.272768	2.66667	23	1.53336	23	22	1.24897	22	18	1.19407	18	1.32547	21
>752	CCCCGGCGTCGCAGGACC	18	1.94195	1.30158	31	26	26.6667	7.66667	1.52157	4.62017	2.03606e-13	7.29355	2.20696e-06	1.20366e-06	1.49337e-09	7	0.612176	7	2	0.247185	2	3	0.401553	3	0.420305	4	29	1.93337	29	30	1.70313	30	33	2.18913	33	1.94188	30.6667
>753	CCCCTCCCTTTGGCTCCAAGGCCCG	25	6.30802	4.5975	98	73	87.3333	14.7895	5.17904	8.11825	4.79154e-41	14.1023	7.22778e-06	2.83262e-34	3.5856e-36	6	0.524722	6	8	0.98874	8	5	0.669255	5	0.727572	6.33333	79	5.26676	79	99	5.62034	99	103	6.83274	103	5.90661	93.6667
>754	CCCCTCCTTGGCTCCAAGGCCCG	23	9.35346	4.57392	168	78	116	12.6	6.60537	6.46756	2.09683e-12	11.7715	9.52974e-06	1.23958e-05	1.32152e-08	6	0.524722	6	11	1.35952	11	13	1.74006	13	1.2081	10	89	5.93343	89	174	9.87818	174	115	7.62879	115	7.81347	126
>755	CCCCTCCTTTGGCTCCAAGGCCCG	24	21.1911	14.4131	386	226	298.667	17.2909	17.6529	9.31013	1.08726e-34	16.5518	2.46423e-05	6.42757e-28	6.00707e-30	18	1.57417	18	15	1.85389	15	22	2.94472	22	2.12426	18.3333	244	16.2669	244	401	22.7652	401	306	20.2992	306	19.7771	317
>756	CCCCTCCTTTTGGCTCCAAGGCCAG	25	5.07413	3.24582	91	53	68.6667	15.7143	4.01829	8.24926	4.71662e-17	14.7601	5.68252e-06	2.78833e-10	5.57665e-13	3	0.262361	3	7	0.865147	7	4	0.535404	4	0.554304	4.66667	69	4.60008	69	94	5.33649	94	57	3.78122	57	4.5726	73.3333
>757	CCCCTCCTTTTGGCTCCAAGGCCC	24	26.8046	21.5081	509	364	423.667	8.52071	23.8934	4.82061	1.44666e-50	8.33127	3.50285e-05	8.55225e-44	1.47453e-45	75	6.55903	75	37	4.57292	37	57	7.6295	57	6.25382	56.3333	421	28.0671	421	546	30.997	546	473	31.3775	473	30.1472	480
>758	CCCCTCCTTTTGGCTCCAAGGCCCG	25	2197.2	1704.24	41885	28300	34436	11.451	1994.59	6.39315	1.27376e-152	11.1653	0.00285314	7.53012e-146	5.37866e-147	3912	342.119	3912	3129	386.721	3129	2844	380.672	2844	369.837	3295	37035	2469.04	37035	44729	2539.32	44729	31429	2084.91	31429	2364.42	37731
>759	CCCCTCCTTTTGGCTCCAAGGCCGG	25	1.67644	1.48352	30	23	25	10.375	1.41687	5.39224	9.09878e-13	9.68092	2.07009e-06	5.37893e-06	6.03019e-09	2	0.174907	2	1	0.123592	1	5	0.669255	5	0.322585	2.66667	27	1.80003	27	31	1.75991	31	25	1.65843	25	1.73946	27.6667
>760	CCCCTCCTTTTGGCTCCAAGGCCTG	25	13.1174	7.72058	215	141	182.333	7.5119	10.1616	4.3032	6.33123e-30	7.32414	1.50475e-05	3.74284e-23	2.69269e-25	39	3.4107	39	20	2.47185	20	25	3.34627	25	3.07627	28	166	11.0669	166	230	13.0574	230	235	15.5893	235	13.2378	210.333
>761	CCCCTCCTTTTGGCTCTAAGGCCCG	25	3.19575	2.13079	61	37	47	8.83333	2.663	5.09544	6.40345e-17	8.4658	3.88169e-06	3.78554e-10	7.45184e-13	9	0.787084	9	4	0.49437	4	5	0.669255	5	0.650236	6	42	2.80005	42	65	3.69012	65	52	3.44954	52	3.31324	53
>762	CCCCTCCTTTTGGCTTCAAGGCCCG	25	2.12279	1.73285	35	27	30.3333	23.75	1.86009	15.084	1.0164e-19	21.2829	2.51523e-06	6.00869e-13	1.67841e-15	3	0.262361	3	0	0	0	1	0.133851	1	0.132071	1.33333	28	1.8667	28	35	1.98699	35	32	2.12279	32	1.99216	31.6667
>763	CCCCTCTTTTTGGCTCCAAGGCCCG	25	5.4669	3.02946	85	47	62.3333	11.3889	3.61599	6.05367	1.19749e-11	10.7535	5.14082e-06	7.07919e-05	6.63466e-08	5	0.437269	5	3	0.370777	3	10	1.33851	10	0.715518	6	52	3.46673	52	65	3.69012	65	88	5.83768	88	4.33151	68.3333
>764	CCCCTTCTTTTGGCTCCAAGGCCCG	25	5.18327	1.82105	81	35	64.3333	7.89286	3.53497	4.27522	9.11119e-11	7.49439	5.27575e-06	0.000538627	4.34728e-07	9	0.787084	9	9	1.11233	9	10	1.33851	10	1.07931	9.33333	44	2.93338	44	87	4.93909	87	90	5.97035	90	4.61428	73.6667
>765	CCCCTTTTGGCTCCAAGGCCCG	22	12.4608	10.4309	221	165	190	14.9024	11.3417	8.79577	1.0543e-71	14.4583	1.57285e-05	6.23274e-65	1.41653e-66	22	1.92398	22	10	1.23592	10	9	1.20466	9	1.45486	13.6667	175	11.6669	175	230	13.0574	230	206	13.6655	206	12.7966	203.667
>766	CCCCTTTTGGCTCCAAGGCCCGG	23	3.37614	2.71143	57	49	52.3333	7.28	2.92384	4.22756	3.71805e-25	7.00778	4.32801e-06	2.198e-18	1.02233e-20	12	1.04944	12	7	0.865147	7	6	0.803106	6	0.905899	8.33333	56	3.7334	56	63	3.57658	63	63	4.17925	63	3.82974	60.6667
>767	CCCGACCTACTCGACCCTTCGGCCG	25	88.9797	51.3812	1771	969	1277	5.70639	67.1711	3.27279	2.19011e-11	5.61566	0.000105331	0.000129473	1.16537e-07	373	32.6202	373	291	35.9654	291	150	20.0776	150	29.5544	271.333	1260	84.0014	1260	1921	109.057	1921	1464	97.1178	1464	96.7255	1548.33
>768	CCCGGTGGTGTGGTACGTA	19	6.12127	2.95241	94	54	73.6667	7.69697	4.02059	4.03101	1.08623e-10	7.30265	6.1038e-06	0.000642147	5.11671e-07	7	0.612176	7	11	1.35952	11	15	2.00776	15	1.32649	11	101	6.73345	101	88	4.99586	88	65	4.31192	65	5.34708	84.6667
>769	CCCGGTGGTGTGGTACGTAG	20	5.80681	4.20649	105	66	85.3333	24.2727	5.18512	14.3729	6.2371e-26	23.0501	7.08585e-06	3.68719e-19	1.81635e-21	6	0.524722	6	3	0.370777	3	2	0.267702	2	0.387734	3.66667	91	6.06677	91	107	6.07451	107	69	4.57727	69	5.57285	89
>770	CCCGTCTAACTCAGTTGG	18	2.34911	1.52223	43	26	33	9.25	1.84328	4.93451	1.57423e-11	8.7132	2.72906e-06	9.30639e-05	8.56154e-08	3	0.262361	3	6	0.741555	6	3	0.401553	3	0.46849	4	36	2.40004	36	46	2.61147	46	29	1.92378	29	2.31176	37
>771	CCCGTGGAGACCTGGGCT	18	644.158	405.076	10133	9429	9401.33	5.71639	486.782	3.07797	4.82914e-11	5.39632	0.000772157	0.000285485	2.42553e-07	1510	132.055	1510	2690	332.464	2690	1780	238.255	1780	234.258	1993.33	11643	776.213	11643	11332	643.331	11332	11209	743.575	11209	721.039	11394.7
>772	CCCGTGGAGACCTGGGCTC	19	76.1685	48.1751	1448	1078	1234.33	3.28017	49.8653	1.80311	7.63225e-11	3.13982	0.000100398	0.000451196	3.70136e-07	524	45.8258	524	662	81.8182	662	438	58.6267	438	62.0902	541.333	1602	106.802	1602	1886	107.07	1886	1839	121.994	1839	111.955	1775.67
>773	CCCGTGGAGACCTGGGCTCG	20	104.508	71.0902	1912	1137	1469.67	15.1768	86.2583	8.26216	2.4749e-35	14.5129	0.000121173	1.46309e-28	1.40681e-30	102	8.92028	102	123	15.2019	123	86	11.5112	86	11.8778	103.667	1239	82.6014	1239	1998	113.429	1998	1483	98.3782	1483	98.1361	1573.33
>774	CCCGTGGCTCGGGGGTCCCGGC	22	6.90481	3.03287	108	66	87	8.90909	5.00732	4.97027	4.64074e-18	8.5902	7.23614e-06	2.74347e-11	6.20694e-14	11	0.961991	11	12	1.48311	12	10	1.33851	10	1.2612	11	118	7.8668	118	77	4.37138	77	99	6.56739	99	6.26852	98
>775	CCCGTGGCTCGGGGGTCCCGGCC	23	5.52337	4.47767	102	72	83	10.96	4.79865	6.15085	3.52464e-33	10.5465	6.87307e-06	2.08366e-26	1.81188e-28	11	0.961991	11	4	0.49437	4	10	1.33851	10	0.931623	8.33333	86	5.73343	86	106	6.01774	106	82	5.43966	82	5.73028	91.3333
>776	CCCGTGGCTCGGGGGTCCCGGCCC	24	2.75732	1.70963	54	29	38.3333	7.76471	2.10848	4.34833	4.17921e-12	7.41742	3.16577e-06	2.47063e-05	2.50317e-08	7	0.612176	7	6	0.741555	6	4	0.535404	4	0.629712	5.66667	39	2.60004	39	58	3.29273	58	35	2.3218	35	2.73819	44
>777	CCCGTGGGCTCGGGGGTCCCGGC	23	30.3912	14.9525	522	372	421.667	5.23077	22.3545	3.06129	1.65388e-20	5.18846	3.50045e-05	9.77728e-14	2.90127e-16	145	12.6808	145	74	9.14584	74	80	10.7081	80	10.8449	99.6667	516	34.4006	516	452	25.6606	452	596	39.537	596	33.1994	521.333
>778	CCCGTGGGCTCGGGGGTCCCGGCC	24	6.1666	3.90475	99	81	84.3333	7.83784	4.83386	4.71233	1.14112e-27	7.63418	6.98939e-06	6.74598e-21	3.85485e-23	21	1.83653	21	7	0.865147	7	9	1.20466	9	1.30211	12.3333	94	6.26677	94	90	5.1094	90	106	7.03175	106	6.13598	96.6667
>779	CCCTACTCGACCCTTCGGCCG	21	11.1142	6.02726	227	122	164.333	5.10833	8.47568	2.97129	1.42049e-11	5.03603	1.35558e-05	8.39752e-05	7.76829e-08	60	5.24722	60	37	4.57292	37	23	3.07857	23	4.29957	40	159	10.6002	159	250	14.1928	250	204	13.5328	204	12.7753	204.333
>780	CCCTACTTTTGGCTCCAAGGCCCG	24	3.46673	2.59014	52	40	46.3333	18.375	2.7799	9.95188	1.3553e-21	17.1686	3.84735e-06	8.01216e-15	2.53549e-17	3	0.262361	3	0	0	0	5	0.669255	5	0.310539	2.66667	52	3.46673	52	52	2.9521	52	43	2.8525	43	3.09044	49
>781	CCCTCCCTTTGGCTCCAAGGCCCG	24	7.78417	4.10045	143	64	99	12.88	5.6816	6.82967	1.23722e-12	12.2064	8.14146e-06	7.31411e-06	8.06386e-09	8	0.69963	8	5	0.617962	5	12	1.60621	12	0.974601	8.33333	72	4.80008	72	148	8.40213	148	102	6.7664	102	6.6562	107.333
>782	CCCTCCCTTTTGGCTCCAAGGCCCG	25	1.10662	0.841517	17	14	15.6667	16.6667	0.9381	9.15982	3.29871e-10	14.5492	1.29856e-06	0.0019501	1.41929e-06	1	0.0874537	1	1	0.123592	1	1	0.133851	1	0.114966	1	15	1.00002	15	17	0.96511	17	18	1.19407	18	1.05307	16.6667
>783	CCCTCCTTGGCTCCAAGGCCCG	22	7.30338	5.68688	131	87	101.333	26.3333	6.10686	14.0851	9.11712e-30	24.8095	8.38895e-06	5.38978e-23	3.84984e-25	4	0.349815	4	2	0.247185	2	6	0.803106	6	0.466702	4	92	6.13344	92	133	7.55056	133	91	6.03669	91	6.57356	105.333
>784	CCCTCCTTTGGCTCCAAGGCCCG	23	20.7546	11.9386	375	187	288.667	20.6818	17.2816	11.5251	4.56959e-24	19.9831	2.37927e-05	2.70141e-17	1.0849e-19	19	1.66162	19	8	0.98874	8	17	2.27547	17	1.64194	14.6667	204	13.6002	204	383	21.7434	383	323	21.4269	323	18.9235	303.333
>785	CCCTCCTTTTGGCTCCAAGGCCC	23	30.5041	17.7166	552	299	437.333	12.7143	25.5626	7.21568	2.24423e-30	12.4054	3.60525e-05	1.32672e-23	9.90091e-26	51	4.46014	51	28	3.46059	28	33	4.41708	33	4.1126	37.3333	332	22.1337	332	580	32.9273	580	512	33.9647	512	29.6752	474.667
>786	CCCTCCTTTTGGCTCCAAGGCCCA	24	7.01952	4.18522	126	66	96.3333	23.2308	5.80076	13.0752	8.61685e-20	22.1476	7.99749e-06	5.09403e-13	1.43899e-15	6	0.524722	6	2	0.247185	2	5	0.669255	5	0.480387	4.33333	103	6.86678	103	128	7.26671	128	71	4.70995	71	6.28115	100.667
>787	CCCTCCTTTTGGCTCCAAGGCCCG	24	2543.84	2056.44	47381	32877	38045.3	16.7386	2261.02	9.38788	2.95005e-182	16.37	0.00315054	1.74399e-175	2.90664e-176	3011	263.323	3011	2175	268.814	2175	2066	276.536	2066	269.558	2417.33	36889	2459.31	36889	49447	2807.16	49447	35052	2325.25	35052	2530.58	40462.7
>788	CCCTCCTTTTGGCTCCAAGGCCCGG	25	309.182	228.352	6958	4691	5158.33	4.27236	248.386	2.43736	1.88754e-18	4.22306	0.000426037	1.11586e-11	2.64421e-14	2187	191.261	2187	1276	157.704	1276	1266	169.455	1266	172.807	1576.33	5967	397.807	5967	8224	466.886	8224	6013	398.886	6013	421.193	6734.67
>789	CCCTCCTTTTGGCTCCAAGGCCGG	24	1.58959	0.973943	28	15	20.3333	16.25	1.18734	8.28417	4.75968e-09	14.5179	1.68473e-06	0.0281378	1.64069e-05	1	0.0874537	1	0	0	0	3	0.401553	3	0.163002	1.33333	21	1.40002	21	28	1.58959	28	16	1.0614	16	1.35034	21.6667
>790	CCCTCCTTTTGGCTCTAAGGCCCG	24	3.65025	1.32515	67	25	45.6667	9.05882	2.5185	4.81219	3.6014e-09	8.52038	3.7459e-06	0.0212904	1.26955e-05	5	0.437269	5	6	0.741555	6	6	0.803106	6	0.660643	5.66667	31	2.0667	31	72	4.08752	72	51	3.3832	51	3.17914	51.3333
>791	CCCTCCTTTTGGCTTCAAGGCCCG	24	1.81668	1.37197	32	21	25.3333	39	1.55503	23.1045	1.15198e-15	32.2037	2.10127e-06	6.81014e-09	1.15036e-11	1	0.0874537	1	1	0.123592	1	0	0	0	0.0703487	0.666667	24	1.60003	24	32	1.81668	32	22	1.45942	22	1.62537	26
>792	CCCTCCTTTTTGCTCCAAGGCCCG	24	1.47605	0.928722	26	14	18.3333	56	1.128	39.6948	3.72874e-10	40.1757	1.51898e-06	0.00220432	1.58813e-06	1	0.0874537	1	0	0	0	0	0	0	0.0291512	0.333333	16	1.06668	16	26	1.47605	26	14	0.928722	14	1.15715	18.6667
>793	CCCTCGACCCTTCGGCCG	18	2.03371	1.33767	37	22	29	15.5	1.72004	8.89427	1.15262e-14	14.2705	2.39875e-06	6.81393e-08	1.00205e-10	3	0.262361	3	1	0.123592	1	2	0.267702	2	0.217885	2	24	1.60003	24	38	2.1573	38	31	2.05646	31	1.93793	31
>794	CCCTCTCTCGTTGGTTCCT	19	13.2581	5.44224	232	109	175.667	6.32323	9.50355	3.66168	4.90414e-09	6.24842	1.46042e-05	0.0289919	1.68852e-05	47	4.11033	47	35	4.32574	35	17	2.27547	17	3.57051	33	233	15.5336	233	249	14.136	249	144	9.55257	144	13.0741	208.667
>795	CCCTCTTTTTGGCTCCAAGGCCCG	24	3.48587	2.46465	56	41	49	10.1875	2.84787	5.94021	5.65522e-23	9.72797	4.05339e-06	3.3432e-16	1.22462e-18	8	0.69963	8	4	0.49437	4	4	0.535404	4	0.576468	5.33333	45	3.00005	45	58	3.29273	58	60	3.98024	60	3.42434	54.3333
>796	CCCTGTGGACTCAAGCCC	18	7.13146	5.23685	184	117	135.667	3.01485	5.31867	1.7144	6.32555e-10	2.9442	1.1135e-05	0.00373948	2.56482e-06	85	7.43357	85	74	9.14584	74	43	5.75559	43	7.445	67.3333	191	12.7336	191	227	12.8871	227	191	12.6704	191	12.7637	203
>797	CCCTTCCTTTTGGCTCCAAGGCCCG	25	8.08099	5.01136	127	80	107.667	12.5357	6.30234	6.90514	5.51336e-30	12.0053	8.89074e-06	3.25934e-23	2.36184e-25	10	0.874537	10	8	0.98874	8	10	1.33851	10	1.06726	9.33333	90	6.0001	90	126	7.15316	126	135	8.95553	135	7.3696	117
>798	CCCTTCGGCCGGCATCGCG	19	13.6915	4.16324	239	128	184.667	3.46222	7.85428	1.91786	3.42244e-11	3.35898	1.52195e-05	0.000202325	1.76627e-07	79	6.90885	79	76	9.39303	76	70	9.36956	70	8.55715	75	309	20.6004	309	266	15.1011	266	204	13.5328	204	16.4114	259.667
>799	CCCTTCGGCCGGCATCGCGCT	21	4.16788	3.16301	86	60	72	4.27273	3.42296	2.37387	3.14798e-18	4.13756	5.93065e-06	1.86099e-11	4.3583e-14	24	2.09889	24	24	2.96622	24	18	2.40932	18	2.49148	22	94	6.26677	94	104	5.9042	104	84	5.57233	84	5.91443	94
>800	CCCTTCGGCCGGCATCGCGCTCCT	24	31.4732	22.4274	653	377	485	5.69355	25.0935	3.15187	2.41796e-19	5.49483	3.98587e-05	1.42943e-12	3.80167e-15	114	9.96973	114	119	14.7075	119	77	10.3065	77	11.6613	103.333	491	32.7339	491	730	41.4429	730	544	36.0875	544	36.7548	588.333
>801	CCCTTCGGCCGGCATCGCGCTCCTA	25	2.63234	1.70477	57	43	47.6667	3.30645	2.02982	1.8922	7.38107e-12	3.22126	3.92396e-06	4.36347e-05	4.23638e-08	28	2.4487	28	17	2.10107	17	17	2.27547	17	2.27508	20.6667	71	4.73341	71	74	4.20107	74	60	3.98024	60	4.30491	68.3333
>802	CCCTTCTTTTGGCTCCAAGGCCCG	24	4.53818	3.11826	71	52	60	17.3636	3.62863	9.99959	5.97255e-31	16.3926	4.97125e-06	3.5308e-24	2.73705e-26	5	0.437269	5	3	0.370777	3	3	0.401553	3	0.4032	3.66667	55	3.66673	55	62	3.51981	62	74	4.90896	74	4.03183	63.6667
>803	CCCTTTTGGCTCCAAGGCCCG	21	15.9727	12.2992	290	199	238	13.75	13.8817	7.33008	5.90067e-42	13.1548	1.9657e-05	3.48831e-35	4.58988e-37	16	1.39926	16	17	2.10107	17	23	3.07857	23	2.19297	18.6667	216	14.4002	216	306	17.372	306	248	16.4516	248	16.0746	256.667
>804	CCCTTTTGGCTCCAAGGCCCGG	22	3.76999	2.52822	77	48	56.3333	5.225	2.92453	3.04638	3.91263e-13	5.09534	4.64849e-06	2.31303e-06	2.74707e-09	21	1.83653	21	9	1.11233	9	10	1.33851	10	1.42912	13.3333	58	3.86673	58	86	4.88232	86	65	4.31192	65	4.35366	69.6667
>805	CCGAACCTAACCTGGCCC	18	4.3585	2.25311	66	36	48	21.5714	2.93185	11.8135	1.09349e-13	20.042	4.01009e-06	6.4644e-07	8.22443e-10	2	0.174907	2	3	0.370777	3	2	0.267702	2	0.271129	2.33333	68	4.53341	68	45	2.5547	45	38	2.52082	38	3.20298	50.3333
>806	CCGAACCTAACCTGGCCCC	19	8.19962	4.62268	124	74	104.333	21.8667	6.35828	13.3951	5.71699e-15	21.2764	8.69195e-06	3.37972e-08	5.13635e-11	9	0.787084	9	5	0.617962	5	1	0.133851	1	0.512966	5	125	8.33348	125	124	7.03962	124	79	5.24064	79	6.87125	109.333
>807	CCGAACTACTCGACCCTTC	19	1.6667	0.945009	25	17	20	13	1.20325	8.08425	8.58015e-11	11.9138	1.66129e-06	0.000507234	4.12721e-07	3	0.262361	3	2	0.247185	2	0	0	0	0.169849	1.66667	25	1.6667	25	21	1.19219	21	19	1.26041	19	1.3731	21.6667
>808	CCGAAGTCGTCTTGCCCAAG	20	671.616	363.313	12596	5846	9211	9.94851	523.343	5.54398	2.98526e-10	9.64454	0.000762853	0.0017648	1.29289e-06	1160	101.446	1160	1364	168.58	1364	564	75.4919	564	115.173	1029.33	10555	703.679	10555	13160	747.108	13160	7006	464.759	7006	638.515	10240.3
>809	CCGAAGTCGTCTTGCCCAAGA	21	26.3682	13.3143	507	273	357.667	5.11111	17.5946	2.74226	2.12185e-09	4.85455	2.92818e-05	0.0125438	7.8252e-06	75	6.55903	75	113	13.966	113	73	9.77112	73	10.0987	87	406	27.0671	406	580	32.9273	580	348	23.0854	348	27.6933	444.667
>810	CCGAAGTCGTCTTGCCCAAGAC	22	77.3646	64.9656	1430	1113	1254.33	8.33528	70.317	4.63399	2.59966e-179	8.09613	0.000103811	1.53684e-172	1.7076e-173	191	16.7037	191	171	21.1343	171	151	20.2115	151	19.3498	171	1411	94.0683	1411	1581	89.7552	1581	1284	85.1771	1284	89.6668	1425.33
>811	CCGAAGTCGTCTTGCCCAAGACC	23	50.0141	41.1583	879	776	816.333	7.29563	44.7243	3.99833	1.06441e-172	7.05203	6.74345e-05	6.29245e-166	5.72041e-167	129	11.2815	129	130	16.067	130	130	17.4006	130	14.9164	129.667	906	60.401	906	1008	57.2253	1008	924	61.2956	924	59.6407	946
>812	CCGAAGTCGTCTTGCCCAAGACCC	24	32.6181	22.2395	548	480	502.333	6.34397	27.1622	3.55693	4.19871e-137	6.17074	4.15832e-05	2.48216e-130	1.65477e-131	105	9.18264	105	98	12.1121	98	79	10.5742	79	10.623	94	627	41.8007	627	578	32.8137	578	584	38.741	584	37.7851	596.333
>813	CCGACCTACCCGACCCTTCGGCCG	24	10.5908	5.62394	230	118	163.667	4.40972	7.9414	2.50321	1.42903e-13	4.30126	1.34515e-05	8.44798e-07	1.06398e-09	63	5.50959	63	49	6.05603	49	32	4.28323	32	5.28295	48	167	11.1335	167	262	14.874	262	206	13.6655	206	13.2243	211.667
>814	CCGACCTACTAGACCCTTCGGCCG	24	12.6023	7.28727	260	152	188.333	4.71711	9.49217	2.73648	6.65517e-11	4.65202	1.55502e-05	0.000393434	3.27044e-07	74	6.47158	74	50	6.17962	50	28	3.74783	28	5.46634	50.6667	202	13.4669	202	288	16.3501	288	227	15.0586	227	14.9585	239
>815	CCGACCTACTCGACCCCTCGGCCG	24	34.1771	19.4751	731	398	540.667	5.04489	27.5044	2.8771	8.65037e-18	4.95098	4.4516e-05	5.11385e-11	1.12392e-13	182	15.9166	182	124	15.3255	124	95	12.7158	95	14.6526	133.667	522	34.8006	522	826	46.893	826	675	44.7777	675	42.1571	674.333
>816	CCGACCTACTCGACCCCTTGGCCG	24	50.4261	18.0233	1005	360	675.667	6.36243	36.1387	3.65451	2.37015e-09	6.28122	5.55076e-05	0.0140116	8.62253e-06	187	16.3539	187	105	12.9772	105	86	11.5112	86	13.6141	126	465	31.0005	465	1091	61.9373	1091	849	56.3203	849	49.7527	801.667
>817	CCGACCTACTCGACCCGGCCG	21	34.7631	16.9068	626	289	486	8.5544	27.0874	4.71175	1.78736e-19	8.20625	3.98798e-05	1.05664e-12	2.85578e-15	69	6.03431	69	72	8.89866	72	52	6.96025	52	7.29774	64.3333	358	23.8671	358	678	38.4908	678	615	40.7974	615	34.3851	550.333
>818	CCGACCTACTCGACCCTACGGCCG	24	4.10737	3.07953	90	59	66	4.6	3.28909	2.65692	4.18409e-14	4.4878	5.44324e-06	2.47351e-07	3.38837e-10	27	2.36125	27	15	1.85389	15	13	1.74006	13	1.98507	18.3333	74	4.93342	74	103	5.84743	103	76	5.04163	76	5.27416	84.3333
>819	CCGACCTACTCGACCCTGCCG	21	1.8634	1.52458	34	24	26.3333	12.2857	1.56136	7.74247	7.32664e-13	11.4781	2.18132e-06	4.33129e-06	4.92193e-09	5	0.437269	5	1	0.123592	1	1	0.133851	1	0.231571	2.33333	26	1.73336	26	35	1.98699	35	25	1.65843	25	1.79293	28.6667
>820	CCGACCTACTCGACCCTT	18	2582.09	741.841	40084	13314	24726.7	11.4656	1466.38	6.6814	5.15407e-10	11.5563	0.00208052	0.00304694	2.1397e-06	3409	298.13	3409	1585	195.894	1585	2094	280.284	2094	258.103	2362.67	41669	2777.98	41669	24191	1373.35	24191	15408	1022.12	15408	1724.49	27089.3
>821	CCGACCTACTCGACCCTTC	19	1706.18	651.951	26675	11110	18382.3	13.0146	1092.57	7.4367	6.5203e-18	12.9229	0.00154004	3.85461e-11	8.60404e-14	1986	173.683	1986	1268	156.715	1268	1336	178.825	1336	169.741	1530	27943	1862.9	27943	19348	1098.41	19348	12446	825.634	12446	1262.31	19912.3
>822	CCGACCTACTCGACCCTTCCGCCG	24	7.07977	3.78102	141	70	94.6667	6.68	5.07225	3.76283	4.22366e-13	6.4856	7.80788e-06	2.49691e-06	2.94794e-09	22	1.92398	22	16	1.97748	16	12	1.60621	12	1.83589	16.6667	95	6.33344	95	153	8.68599	153	86	5.70501	86	6.90814	111.333
>823	CCGACCTACTCGACCCTTCG	20	700.278	290.285	11654	4618	8971	15.2246	528.269	8.40734	5.07477e-14	14.7621	0.000746376	3.00006e-07	4.04026e-10	680	59.4685	680	755	93.3123	755	457	61.1699	457	71.3169	630.667	11396	759.746	11396	12111	687.555	12111	5298	351.455	5298	599.586	9601.67
>824	CCGACCTACTCGACCCTTCGG	21	47.2011	18.2792	1071	501	797	3.69257	35.2674	2.06377	6.25504e-12	3.60964	6.57558e-05	3.6978e-05	3.6182e-08	356	31.1335	356	281	34.7295	281	251	33.5966	251	33.1532	296	1175	78.3347	1175	1322	75.0515	1322	782	51.8757	782	68.4206	1093
>825	CCGACCTACTCGACCCTTCGGCCA	24	275.589	182.194	5631	3443	3973	4.9943	204.697	2.93925	5.73978e-09	5.02428	0.00032984	0.0339319	1.94787e-05	1605	140.363	1605	807	99.7391	807	572	76.5627	572	105.555	994.667	4450	296.672	4450	6203	352.151	6203	4250	281.933	4250	310.252	4967.67
>826	CCGACCTACTCGACCCTTCGGCCC	24	41.8362	30.9397	908	595	670	4.6413	33.6062	2.69428	6.61739e-14	4.62147	5.55157e-05	3.91201e-07	5.18834e-10	277	24.2247	277	149	18.4153	149	126	16.8652	126	19.8351	184	784	52.2676	784	1034	58.7014	1034	744	49.3549	744	53.4413	854
>827	CCGACCTACTCGACCCTTCGGCCT	24	39.0798	30.2692	816	559	619.333	5.25172	32.2978	3.06688	2.01074e-14	5.2395	5.13607e-05	1.18869e-07	1.69329e-10	224	19.5896	224	119	14.7075	119	94	12.582	94	15.6264	145.667	707	47.1341	707	910	51.6617	910	678	44.9767	678	47.9242	765
>828	CCGACCTACTCGACCCTTCGGCTG	24	21.4373	10.3032	455	222	314.333	4.57197	15.5611	2.633	2.91841e-11	4.51024	2.58896e-05	0.000172528	1.51873e-07	128	11.1941	128	79	9.76381	79	57	7.6295	57	9.52913	88	301	20.067	301	512	29.0668	512	394	26.1369	394	25.0902	402.333
>829	CCGACCTACTCGACCCTTCGGTCG	24	18.4822	5.73141	301	111	225.333	7.69307	12.5179	4.38863	1.49136e-10	7.48032	1.84903e-05	0.000881648	6.83978e-07	45	3.93542	45	34	4.20214	34	22	2.94472	22	3.69409	33.6667	145	9.66683	145	309	17.5423	309	323	21.4269	323	16.212	259
>830	CCGACCTACTCGACCCTTGGGCCG	24	5.82307	3.05796	115	63	87.6667	5.61404	4.5955	3.20816	1.11341e-15	5.46591	7.21962e-06	6.58214e-09	1.11373e-11	27	2.36125	27	13	1.6067	13	17	2.27547	17	2.08114	19	80	5.33342	80	128	7.26671	128	112	7.42977	112	6.67664	106.667
>831	CCGACCTACTCGACCTCGGCCG	22	12.1553	6.05904	233	99	160	8.5	8.82878	4.64387	2.48204e-12	8.11462	1.31268e-05	1.46731e-05	1.54291e-08	22	1.92398	22	27	3.337	27	15	2.00776	15	2.42291	21.3333	121	8.0668	121	248	14.0792	248	175	11.609	175	11.2517	181.333
>832	CCGACCTACTCGACCTTTCGGCC	23	1.70963	1.05502	29	24	26.3333	4.29167	1.23112	2.31644	1.44531e-09	4.11938	2.16698e-06	0.00854427	5.50888e-06	7	0.612176	7	8	0.98874	8	9	1.20466	9	0.935192	8	32	2.13337	32	36	2.04376	36	35	2.3218	35	2.16631	34.3333
>833	CCGACCTACTCGACCTTTCGGCCG	24	184.726	70.0576	3581	1398	2653.67	6.30733	140.969	3.52983	3.46119e-15	6.12291	0.000217383	2.04615e-08	3.23183e-11	620	54.2213	620	472	58.3357	472	408	54.6112	408	55.7227	500	1870	124.669	1870	3989	226.46	3989	3602	238.947	3602	196.692	3153.67
>834	CCGACCTACTCGACTCTTCG	20	1.28451	0.888238	20	16	18	10	1.03502	5.50144	1.08819e-10	9.22475	1.49012e-06	0.000643307	5.12187e-07	2	0.174907	2	2	0.247185	2	2	0.267702	2	0.229931	2	18	1.20002	18	20	1.13542	20	22	1.45942	22	1.26495	20
>835	CCGACCTACTCGCCCCTTCGGCCG	24	2.83956	1.87951	57	41	46.3333	3.78	2.16021	2.19455	4.46105e-13	3.67522	3.8137e-06	2.63724e-06	3.09535e-09	24	2.09889	24	15	1.85389	15	11	1.47236	11	1.80838	16.6667	56	3.7334	56	68	3.86044	68	65	4.31192	65	3.96859	63
>836	CCGACCTACTTGACCCTTCGGCC	23	3.37383	1.37693	80	42	61.3333	3.16471	2.45515	1.77556	1.38658e-10	3.06987	5.01267e-06	0.000819707	6.40396e-07	35	3.06088	35	25	3.08981	25	25	3.34627	25	3.16566	28.3333	67	4.46674	67	105	5.96097	105	97	6.43472	97	5.62081	89.6667
>837	CCGACCTACTTGACCCTTCGGCCG	24	67.6238	31.4179	1324	613	975.333	5.57188	51.3182	3.23804	7.02693e-11	5.53628	8.03577e-05	0.000415412	3.43032e-07	327	28.5974	327	166	20.5164	166	147	19.6761	147	22.9299	213.333	779	51.9342	779	1471	83.5104	1471	1316	87.2999	1316	74.2481	1188.67
>838	CCGACCTATTCGACCCTTCGGCCG	24	67.5069	25.1893	1200	523	933.333	6.14706	49.6141	3.46874	1.60776e-15	5.99292	7.65617e-05	9.50461e-09	1.57622e-11	235	20.5516	235	158	19.5276	158	151	20.2115	151	20.0969	181.333	681	45.4008	681	1351	76.6978	1351	1312	87.0345	1312	69.711	1114.67
>839	CCGACCTGCTCGACCCTTCGGCCG	24	5.86312	2.53798	125	56	85.6667	4.67143	4.24863	2.67202	2.60094e-10	4.55779	7.03885e-06	0.0015376	1.1415e-06	33	2.88597	33	21	2.59544	21	16	2.14161	16	2.54101	23.3333	77	5.13342	77	141	8.00473	141	109	7.23076	109	6.78964	109
>840	CCGACTCGACCCTTCGGCCG	20	4.32113	3.46415	82	57	65	11.8333	3.77708	6.70312	8.63861e-25	11.3154	5.37743e-06	5.10689e-18	2.23987e-20	8	0.69963	8	5	0.617962	5	5	0.669255	5	0.662282	6	62	4.1334	62	87	4.93909	87	64	4.24559	64	4.43936	71
>841	CCGACTTACTCGACCCTT	18	1.77234	1.57581	33	27	29.3333	6.86667	1.60056	3.84401	8.30252e-14	6.5528	2.42585e-06	4.90821e-07	6.35778e-10	6	0.524722	6	4	0.49437	4	5	0.669255	5	0.562782	5	34	2.26671	34	37	2.10053	37	32	2.12279	32	2.16334	34.3333
>842	CCGAGAGATTGGAGGGTGCC	20	17.8063	9.18583	125	99	-108	-5	-14.0081	-9.41164	1.76636e-09	-5.23939	-9.49299e-06	0.0104422	6.62997e-06	124	10.8443	124	140	17.3029	140	141	18.873	141	15.6734	135	16	1.06668	16	40	2.27085	40	25	1.65843	25	1.66532	27
>843	CCGATCTACTCGACCCTTCGGCC	23	3.00609	1.77947	58	36	44	3.12903	1.70183	1.71201	1.54678e-10	3.02463	3.59991e-06	0.000914411	7.08845e-07	21	1.83653	21	15	1.85389	15	26	3.48012	26	2.39018	20.6667	57	3.80006	57	64	3.63335	64	73	4.84262	73	4.09201	64.6667
>844	CCGATCTACTCGACCCTTCGGCCG	24	168.01	63.02	3357	1270	2399	6.56182	128.806	3.71329	1.39451e-12	6.40755	0.000196789	8.24395e-06	9.03941e-09	570	49.8486	570	423	52.2796	423	301	40.2891	301	47.4725	431.333	1693	112.869	1693	3658	207.669	3658	3140	208.299	3140	176.279	2830.33
>845	CCGATGATGATAACTCGACG	20	1.25923	1.07406	21	17	19	12.4	1.1176	7.03082	8.20143e-12	11.3106	1.57405e-06	4.84845e-05	4.67502e-08	2	0.174907	2	2	0.247185	2	1	0.133851	1	0.185314	1.66667	19	1.26669	19	22	1.24897	22	21	1.39308	21	1.30291	20.6667
>846	CCGATGATTCATGATAACTCG	21	300.594	98.2676	4800	1796	3716.67	9.492	211.03	5.3215	6.17654e-12	9.36398	0.000309759	3.65139e-05	3.57979e-08	555	48.5368	555	341	42.145	341	417	55.8158	417	48.8326	437.667	5141	342.739	5141	5109	290.044	5109	2213	146.804	2213	259.862	4154.33
>847	CCGATGATTCATGATAACTCGACG	24	2161.58	823.187	35946	16190	27924	7.54264	1550.05	4.32807	5.72612e-12	7.54175	0.00232816	3.38512e-05	3.33509e-08	6180	540.464	6180	2909	359.531	2909	3715	497.256	3715	465.75	4268	37816	2521.11	37816	38855	2205.84	38855	19905	1320.44	19905	2015.8	32192
>848	CCGATGATTCATGATAACTTG	21	3.57305	1.99218	70	36	47.6667	7.21739	2.58204	4.03407	1.03801e-11	6.93243	3.9275e-06	6.13644e-05	5.81653e-08	10	0.874537	10	6	0.741555	6	7	0.936956	7	0.851016	7.66667	43	2.86672	43	76	4.31461	76	47	3.11785	47	3.43306	55.3333
>849	CCGATGATTTATGATAACTCG	21	2.58357	1.50836	40	32	35.3333	9.15385	2.02037	5.03219	4.03453e-17	8.69547	2.92896e-06	2.38509e-10	4.84775e-13	4	0.349815	4	5	0.617962	5	4	0.535404	4	0.50106	4.33333	44	2.93338	44	36	2.04376	36	39	2.58715	39	2.52143	39.6667
>850	CCGCACATCTGGGCCGCT	18	23.518	14.3041	361	237	312	12.4146	18.1282	6.64904	8.03668e-13	11.74	2.58674e-05	4.75105e-06	5.35028e-09	20	1.74907	20	41	5.06729	41	21	2.81087	21	3.20908	27.3333	379	25.2671	379	381	21.6298	381	258	17.115	258	21.3373	339.333
>851	CCGCCCTGCCATAGTCGCG	19	8.01307	3.7043	123	65	95.3333	10.8621	5.5153	5.93722	3.13494e-15	10.4256	7.93669e-06	1.85329e-08	2.94173e-11	9	0.787084	9	11	1.35952	11	9	1.20466	9	1.11709	9.66667	132	8.80015	132	109	6.18806	109	74	4.90896	74	6.63239	105
>852	CCGCCCTGCCATAGTCGCGAG	21	37.519	22.3663	574	376	468.333	11.2555	27.1333	6.02293	2.69607e-21	10.7423	3.89077e-05	1.59384e-14	4.98074e-17	36	3.14833	36	45	5.56166	45	56	7.49565	56	5.40188	45.6667	610	40.6674	610	511	29.0101	511	421	27.928	421	32.5351	514
>853	CCGCCTAAGAGCTTTCGCCC	20	11.8887	8.55113	242	141	179.333	5.89091	9.34699	3.24902	3.28489e-12	5.66637	1.47689e-05	1.94193e-05	1.99377e-08	38	3.32324	38	48	5.93244	48	24	3.21242	24	4.15603	36.6667	203	13.5336	203	266	15.1011	266	179	11.8744	179	13.503	216
>854	CCGGACCTGTGCTGATTGACA	21	23.7552	14.1464	561	322	397.333	3.75926	18.108	2.15081	8.66408e-13	3.71157	3.28252e-05	5.12195e-06	5.755e-09	201	17.5782	201	126	15.5727	126	105	14.0543	105	15.7351	144	510	34.0006	510	666	37.8096	666	448	29.7191	448	33.8431	541.333
>855	CCGGACCTGTGCTGATTGACAT	22	5.98406	3.43542	116	64	77.6667	6.29545	4.15827	3.63739	4.80144e-11	6.17266	6.41409e-06	0.000283847	2.4184e-07	23	2.01144	23	9	1.11233	9	12	1.60621	12	1.57666	14.6667	76	5.06675	76	125	7.09639	125	76	5.04163	76	5.73493	92.3333
>856	CCGGACGGGGGACGGACCGGGA	22	2.40129	1.8456	45	33	36	5.90909	1.83597	3.07753	7.41643e-12	5.63373	2.96792e-06	4.38438e-05	4.25255e-08	5	0.437269	5	6	0.741555	6	11	1.47236	11	0.883728	7.33333	41	2.73338	41	50	2.83856	50	39	2.58715	39	2.7197	43.3333
>857	CCGGAGGACGACAACCAATGC	21	5.72752	2.66398	125	88	98.6667	2.75148	3.54346	1.56864	2.06602e-13	2.69329	8.0954e-06	1.22137e-06	1.5116e-09	76	6.64648	76	39	4.82011	39	54	7.22795	54	6.23151	56.3333	142	9.46683	142	164	9.31047	164	159	10.5476	159	9.77497	155
>858	CCGGAGTCCAAGGGCAAG	18	1.20002	0.886489	21	14	16.6667	11	0.969309	6.32895	3.13584e-09	10.0429	1.38065e-06	0.0185382	1.11676e-05	2	0.174907	2	3	0.370777	3	0	0	0	0.181895	1.66667	18	1.20002	18	21	1.19219	21	16	1.0614	16	1.1512	18.3333
>859	CCGGCCCGGACCCTGTCGCC	20	246.936	154.56	1480	899	-1109.67	-1.8591	-190.92	-3.33299	6.19035e-10	-1.91081	-9.80239e-05	0.00365956	2.52383e-06	2670	233.502	2670	2156	266.465	2156	2378	318.298	2378	272.755	2401.33	1428	95.2016	1428	1257	71.3613	1257	1190	78.9414	1190	81.8348	1291.67
>860	CCGGCCGGGGGACGGACCG	19	8.11574	1.10079	142	109	122	2.7346	4.0883	1.50254	2.33926e-09	2.63129	9.93401e-06	0.013829	8.52066e-06	65	5.68449	65	80	9.8874	80	66	8.83416	66	8.13535	70.3333	207	13.8002	207	175	9.93495	175	195	12.9358	195	12.2237	192.333
>861	CCGGCCGGGGGACGGACCGGGA	22	1908.56	1393.44	36840	26153	29906.3	6.00385	1559.48	3.26111	1.19091e-22	5.72868	0.00245532	7.04031e-16	2.47898e-18	5600	489.741	5600	6925	855.878	6925	5405	723.464	5405	689.694	5976.67	31753	2116.9	31753	42245	2398.3	42245	33651	2232.32	33651	2249.17	35883
>862	CCGGCCGGGGGACGGACCGGGAA	23	67.3044	33.7735	1196	915	1038.33	3.68072	46.0742	2.04441	1.16136e-79	3.56131	8.51032e-05	6.86562e-73	1.80674e-74	416	36.3808	416	379	46.8416	379	367	49.1233	367	44.1152	387.333	1294	86.2681	1294	1420	80.615	1420	1563	103.685	1563	90.1894	1425.67
>863	CCGGCCGGGGGACGGACCGGGAAT	24	1.78001	1.04144	36	28	32	2.95918	1.17705	1.62876	7.95067e-10	2.8655	2.62107e-06	0.0047002	3.16725e-06	17	1.48671	17	15	1.85389	15	17	2.27547	17	1.87202	16.3333	49	3.26672	49	51	2.89533	51	45	2.98518	45	3.04908	48.3333
>864	CCGGCCGGGGGACGGACCGGGAATC	25	1.97139	1.39565	36	30	31	3.73529	1.3597	2.03047	8.00269e-10	3.60365	2.54984e-06	0.00473096	3.18583e-06	11	0.961991	11	8	0.98874	8	15	2.00776	15	1.3195	11.3333	44	2.93338	44	42	2.38439	42	41	2.71983	41	2.6792	42.3333
>865	CCGGCCGGGGGACGGACCGGGG	22	5.47005	1.81283	105	42	76.6667	5.6	3.8914	3.02123	6.23977e-09	5.37461	6.32629e-06	0.0368877	2.09828e-05	16	1.39926	16	17	2.10107	17	17	2.27547	17	1.92527	16.6667	100	6.66678	100	121	6.86931	121	59	3.9139	59	5.81666	93.3333
>866	CCGGCCTACTCGACCCTTCGGCCG	24	8.62875	4.29336	171	82	116.667	5.66667	6.09177	3.23296	4.84323e-11	5.52295	9.60317e-06	0.000286318	2.43054e-07	34	2.97343	34	27	3.337	27	14	1.87391	14	2.72811	25	109	7.26679	109	185	10.5027	185	131	8.69018	131	8.81988	141.667
>867	CCGGCGCCGGACGTCTGGTTGGTG	24	1.25923	0.8195	20	14	17.3333	9.66667	1.00285	5.67606	1.08024e-09	8.92827	1.43402e-06	0.00638609	4.20691e-06	3	0.262361	3	2	0.247185	2	1	0.133851	1	0.214466	2	16	1.06668	16	21	1.19219	21	21	1.39308	21	1.21732	19.3333
>868	CCGGCGCGAACACAGTGGTCTCTG	24	4.43275	2.86311	85	50	66.6667	8.69231	3.77505	5.02255	1.04041e-18	8.38775	5.5015e-06	6.15059e-12	1.51461e-14	13	1.1369	13	6	0.741555	6	7	0.936956	7	0.93847	8.66667	57	3.80006	57	91	5.16617	91	78	5.17431	78	4.71352	75.3333
>869	CCGGCTCCGGCTCCGCGCACCT	22	12.9807	5.25052	240	99	162.667	8.28358	8.87318	4.43136	2.17056e-12	7.91652	1.34107e-05	1.28317e-05	1.36073e-08	21	1.83653	21	23	2.84263	23	23	3.07857	23	2.58591	22.3333	172	11.4669	172	261	14.8173	261	122	8.09315	122	11.4591	185
>870	CCGGCTCCGGCTCCGCGCACCTG	23	11.4909	6.81261	217	126	155.333	6.48235	8.14033	3.47988	2.16311e-16	6.20838	1.27674e-05	1.27877e-09	2.39022e-12	27	2.36125	27	27	3.337	27	31	4.14938	31	3.28254	28.3333	154	10.2668	154	244	13.8522	244	153	10.1496	153	11.4229	183.667
>871	CCGGGCACTACGGTGAGACGTG	22	13.7759	7.68052	237	126	187.333	11.6038	10.723	6.09716	4.73319e-12	11.0358	1.55267e-05	2.79812e-05	2.79254e-08	14	1.22435	14	13	1.6067	13	26	3.48012	26	2.10373	17.6667	225	15.0003	225	250	14.1928	250	140	9.28722	140	12.8268	205
>872	CCGGGCGGAAGACATTGTC	19	55.3312	40.9932	443	311	-347	-3.06958	-47.4344	-5.44884	4.33905e-42	-3.15207	-3.00051e-05	2.56512e-35	3.44326e-37	593	51.8601	593	474	58.5828	474	477	63.8469	477	58.0966	514.667	163	10.8669	163	150	8.51567	150	190	12.6041	190	10.6622	167.667
>873	CCGGGGGACGGACCGGGA	18	381.921	188.91	6058	3407	4494.33	7.60608	251.499	4.25247	1.03672e-23	7.41843	0.000374559	6.12877e-17	2.42244e-19	745	65.153	745	648	80.0879	648	648	86.7354	648	77.3255	680.333	6706	447.074	6706	4763	270.401	4763	4055	268.998	4055	328.824	5174.67
>874	CCGGGGGACGGACCGGGAA	19	42.34	20.6737	785	620	666	3.55826	29.3128	1.99671	1.04668e-28	3.46957	5.494e-05	6.18766e-22	3.94118e-24	298	26.0612	298	242	29.9094	242	241	32.2581	241	29.4096	260.333	1026	68.4012	1026	891	50.5831	891	862	57.1827	862	58.7223	926.333
>875	CCGGGGGACGGACCGGGAATC	21	2.79513	1.14327	46	30	35.6667	5.11538	1.83093	2.84928	4.59263e-12	4.91569	2.94074e-06	2.71503e-05	2.72392e-08	9	0.787084	9	9	1.11233	9	8	1.07081	8	0.990075	8.66667	40	2.66671	40	39	2.21407	39	54	3.58221	54	2.821	44.3333
>876	CCGGGGGACGGACCGGGAATCG	22	1.85744	1.27505	28	21	23.6667	24.6667	1.44383	13.196	2.46786e-15	21.4807	1.96267e-06	1.45893e-08	2.36072e-11	1	0.0874537	1	0	0	0	2	0.267702	2	0.118385	1	22	1.46669	22	24	1.36251	24	28	1.85744	28	1.56221	24.6667
>877	CCGGGTCGTGTTTTCGGCAT	20	1.39308	1.16151	22	19	19.6667	15.75	1.17239	8.67554	3.78796e-12	14.1064	1.63029e-06	2.23934e-05	2.28271e-08	1	0.0874537	1	3	0.370777	3	0	0	0	0.152744	1.33333	20	1.33336	20	22	1.24897	22	21	1.39308	21	1.32513	21
>878	CCGGTGAAGTGTTCGGATCGCGGCG	25	410.482	367.441	7474	6095	6472.33	10.4995	376.931	6.14412	1.39088e-22	10.551	0.000537481	8.2225e-16	2.84516e-18	1072	93.7504	1072	393	48.5719	393	579	77.4997	579	73.274	681.333	6674	444.941	6674	7867	446.619	7867	6920	459.054	6920	450.205	7153.67
>879	CCGGTGAAGTTCGGATCGCGGCG	23	2.18913	0.932834	34	15	26.6667	27.6667	1.62576	16.7964	4.44468e-10	24.1274	2.19858e-06	0.00262756	1.86352e-06	2	0.174907	2	0	0	0	1	0.133851	1	0.102919	1	16	1.06668	16	34	1.93022	34	33	2.18913	33	1.72868	27.6667
>880	CCGGTTGCCGTCGTCGAC	18	62.1738	36.3034	478	203	-326.667	-2.72232	-45.9674	-4.78604	4.3824e-09	-2.77825	-2.80956e-05	0.0259075	1.5195e-05	623	54.4837	623	400	49.437	400	526	70.4056	526	58.1088	516.333	197	13.1336	197	145	8.23182	145	227	15.0586	227	12.1413	189.667
>881	CCGTAGCGCTGTGGGCCT	18	35.2472	25.8268	577	427	510.667	11.2133	29.8681	6.50037	1.65191e-36	11.0869	4.24628e-05	9.76563e-30	1.02796e-31	73	6.38412	73	39	4.82011	39	38	5.08634	38	5.43019	50	601	40.0674	601	615	34.9143	615	466	30.9132	466	35.2983	560.667
>882	CCGTAGCGCTGTGGGCCTGGCCC	23	14.9815	7.49059	273	124	182	11.5	10.2868	6.04199	1.45869e-12	10.9223	1.50025e-05	8.62334e-06	9.42441e-09	15	1.31181	15	14	1.73029	14	23	3.07857	23	2.04022	17.3333	172	11.4669	172	287	16.2933	287	139	9.22088	139	12.327	199.333
>883	CCGTAGCGCTGTGGGCCTGGCCCG	24	47.7198	21.1803	893	354	540.667	10.9509	30.6817	6.2351	1.64672e-11	10.8177	4.45184e-05	9.73494e-05	8.92295e-08	82	7.17121	82	42	5.19088	42	39	5.22019	39	5.86076	54.3333	396	26.4005	396	932	52.9107	932	457	30.3161	457	36.5424	595
>884	CCGTAGCGCTGTGGGCCTGGCCCGG	25	1.89002	1.26638	38	21	28	6.25	1.47333	3.42564	2.16349e-10	5.96475	2.31157e-06	0.00127899	9.63821e-07	6	0.524722	6	4	0.49437	4	6	0.803106	6	0.607399	5.33333	31	2.0667	31	42	2.38439	42	27	1.79111	27	2.08073	33.3333
>885	CCGTCCTAGTCTCAACCATAAACG	24	12.4017	9.29934	208	179	193.333	6.8	10.4492	3.71611	7.10265e-85	6.58395	1.59847e-05	4.19888e-78	1.23497e-79	32	2.79852	32	35	4.32574	35	33	4.41708	33	3.84711	33.3333	228	15.2003	228	240	13.6251	240	212	14.0635	212	14.2963	226.667
>886	CCGTCGGGAGGACCGGCTGCCCG	23	1.79111	1.00002	31	15	24	73	1.47581	36.8229	1.32512e-11	51.6924	1.98134e-06	7.83375e-05	7.28044e-08	0	0	0	1	0.123592	1	0	0	0	0.0411975	0.333333	15	1.00002	15	31	1.75991	31	27	1.79111	27	1.51701	24.3333
>887	CCGTGAATGATGGATCCGTCTATG	24	6.74219	3.59439	127	65	88	7.13953	4.86165	4.22401	1.85769e-09	7.06884	7.27084e-06	0.0109821	6.92442e-06	25	2.18634	25	7	0.865147	7	11	1.47236	11	1.50795	14.3333	76	5.06675	76	134	7.60733	134	97	6.43472	97	6.3696	102.333
>888	CCGTGGAGACCTGGGCTC	18	114.649	59.2982	2453	2087	2092	3.05973	84.9887	1.76223	6.36507e-12	3.01896	0.000172773	3.76285e-05	3.67465e-08	1359	118.85	1359	1003	123.963	1003	685	91.6879	685	111.5	1015.67	3095	206.337	3095	3138	178.148	3138	3090	204.982	3090	196.489	3107.67
>889	CCGTGGAGACCTGGGCTCG	19	114.539	83.1215	2077	1367	1634.33	13.9709	95.3494	7.51714	9.24835e-29	13.2886	0.000135014	5.46735e-22	3.50471e-24	110	9.61991	110	156	19.2804	156	112	14.9913	112	14.6305	126	1615	107.669	1615	2187	124.159	2187	1479	98.1128	1479	109.98	1760.33
>890	CCGTGGGCCGTGGAGACCTGGGC	23	6.93214	2.92771	108	55	81.6667	6.83333	4.39289	3.68612	1.99206e-09	6.45217	6.6898e-06	0.0117765	7.39264e-06	11	0.961991	11	20	2.47185	20	11	1.47236	11	1.6354	14	66	4.40008	66	102	5.79066	102	119	7.89414	119	6.02829	95.6667
>891	CCGTGGGCTCGGGGGTCCCGGC	22	2.171	1.33129	34	24	29.3333	7.28571	1.6015	3.95339	1.84477e-13	6.91907	2.42255e-06	1.09058e-06	1.35982e-09	4	0.349815	4	6	0.741555	6	4	0.535404	4	0.542258	4.66667	28	1.8667	28	36	2.04376	36	38	2.52082	38	2.14376	34
>892	CCGTTGTAGTCTAGGTGG	18	2.74466	1.02557	48	32	35.6667	3.97222	1.71201	2.30098	2.06557e-09	3.87141	2.95252e-06	0.0122111	7.64147e-06	17	1.48671	17	8	0.98874	8	11	1.47236	11	1.31594	12	56	3.7334	56	44	2.49793	44	43	2.8525	43	3.02794	47.6667
>893	CCTAAACGATGTCTACTAGT	20	22.5061	16.1012	246	100	-148.667	-3.84076	-18.5401	-6.61986	5.58595e-13	-3.85377	-1.24461e-05	3.30225e-06	3.81322e-09	293	25.6239	293	156	19.2804	156	154	20.613	154	21.8391	201	54	3.60006	54	56	3.17918	56	47	3.11785	47	3.29903	52.3333
>894	CCTAACCCGGGGAGATGGCTAG	22	3.38358	2.32346	53	42	46	12.5	2.71353	6.94495	5.50447e-22	11.8466	3.81842e-06	3.25408e-15	1.05996e-17	4	0.349815	4	5	0.617962	5	3	0.401553	3	0.456443	4	56	3.7334	56	48	2.72502	48	46	3.05151	46	3.16998	50
>895	CCTAATCGACCCTTCGGCCG	20	28.9971	15.889	542	268	377.667	11.1161	21.7519	6.41338	1.97195e-16	10.9916	3.12816e-05	1.16576e-09	2.18716e-12	56	4.89741	56	33	4.07855	33	23	3.07857	23	4.01818	37.3333	379	25.2671	379	565	32.0757	565	301	19.9675	301	25.7701	415
>896	CCTACCCGACCCTTCGGCCG	20	3.21149	2.13176	62	35	45	6.625	2.41682	3.70337	4.07605e-11	6.35209	3.71415e-06	0.000240964	2.07907e-07	9	0.787084	9	11	1.35952	11	4	0.535404	4	0.894002	8	49	3.26672	49	66	3.7469	66	44	2.91884	44	3.31082	53
>897	CCTACTAGACCCTTCGGCCG	20	2.30731	1.16276	42	19	30.6667	9.36364	1.74675	5.40697	5.39212e-10	8.84251	2.52776e-06	0.00318766	2.22914e-06	5	0.437269	5	5	0.617962	5	1	0.133851	1	0.396361	3.66667	24	1.60003	24	43	2.44116	43	36	2.38814	36	2.14311	34.3333
>898	CCTACTCAACCCTTCGGCCG	20	2.21407	1.42033	39	24	29.6667	9.9	1.74076	6.31283	7.91436e-10	9.49185	2.46222e-06	0.00467874	3.15492e-06	7	0.612176	7	3	0.370777	3	0	0	0	0.327651	3.33333	33	2.20004	33	39	2.21407	39	27	1.79111	27	2.06841	33
>899	CCTACTCCAGCGGACCATCAC	21	4.33341	2.36703	65	36	54.6667	83	3.4034	49.3789	1.14981e-17	68.709	4.55482e-06	6.79733e-11	1.48413e-13	1	0.0874537	1	1	0.123592	1	0	0	0	0.0703487	0.666667	65	4.33341	65	64	3.63335	64	37	2.45448	37	3.47375	55.3333
>900	CCTACTCCAGCGGACCATCACT	22	16.9352	9.81473	260	158	218.333	16.9756	13.0918	9.66143	2.10314e-23	16.6098	1.81824e-05	1.24332e-16	4.80045e-19	19	1.66162	19	7	0.865147	7	15	2.00776	15	1.51151	13.6667	267	17.8003	267	256	14.5334	256	173	11.4763	173	14.6034	232
>901	CCTACTCCAGCGGACCATCACTT	23	2.42514	1.58974	37	26	32.3333	11.7778	1.87033	6.29053	5.27919e-13	11.0167	2.68238e-06	3.12091e-06	3.61635e-09	2	0.174907	2	5	0.617962	5	2	0.267702	2	0.353524	3	39	2.60004	39	39	2.21407	39	28	1.85744	28	2.22385	35.3333
>902	CCTACTCGACCATTCGGCCG	20	4.04878	1.78287	74	34	55	7.6	3.05989	4.41022	1.74987e-09	7.42914	4.5703e-06	0.0103447	6.58899e-06	13	1.1369	13	5	0.617962	5	7	0.936956	7	0.897273	8.33333	70	4.66675	70	79	4.48492	79	41	2.71983	41	3.95717	63.3333
>903	CCTACTCGACCCCTCGGCCG	20	8.25581	6.71703	159	111	130.333	10.3095	7.52578	5.93958	2.98472e-45	9.98092	1.07772e-05	1.76448e-38	2.63355e-40	20	1.74907	20	12	1.48311	12	10	1.33851	10	1.52356	14	123	8.20014	123	169	9.59432	169	141	9.35356	141	9.04934	144.333
>904	CCTACTCGACCCCTCGGCCGG	21	1.92976	0.929742	31	21	26	4.3913	1.22245	2.35948	1.32014e-09	4.20603	2.13757e-06	0.00780429	5.06115e-06	6	0.524722	6	10	1.23592	10	7	0.936956	7	0.899201	7.66667	28	1.8667	28	36	2.04376	36	37	2.45448	37	2.12165	33.6667
>905	CCTACTCGACCCCTTGGCCG	20	4.13702	3.09595	68	49	59	18.7	3.51256	9.67343	4.25016e-31	17.5329	4.88529e-06	2.51257e-24	1.9941e-26	2	0.174907	2	3	0.370777	3	5	0.669255	5	0.40498	3.33333	52	3.46673	52	70	3.97398	70	65	4.31192	65	3.91754	62.3333
>906	CCTACTCGACCCTCGGCCG	19	13.8152	7.39734	261	124	185	9.28358	10.4413	5.25248	7.08338e-16	9.00003	1.52329e-05	4.18749e-09	7.29527e-12	29	2.53616	29	25	3.08981	25	13	1.74006	13	2.45534	22.3333	149	9.9335	149	274	15.5553	274	199	13.2011	199	12.8966	207.333
>907	CCTACTCGACCCTTCAGCCG	20	3.64107	2.79644	71	48	56	8	3.09878	4.42686	6.8897e-21	7.67387	4.62629e-06	4.07299e-14	1.21946e-16	9	0.787084	9	8	0.98874	8	7	0.936956	7	0.90426	8	56	3.7334	56	78	4.42815	78	58	3.84756	58	4.00304	64
>908	CCTACTCGACCCTTCGACCG	20	4.02244	2.85882	79	50	56.3333	6.12121	3.05101	3.65039	6.99335e-11	6.0059	4.66101e-06	0.000413426	3.41675e-07	19	1.66162	19	8	0.98874	8	6	0.803106	6	1.15116	11	59	3.9334	59	85	4.82555	85	58	3.84756	58	4.20217	67.3333
>909	CCTACTCGACCCTTCGCCCG	20	3.34313	1.92143	51	31	40	11.9091	2.39213	7.57828	6.00591e-10	11.5858	3.33643e-06	0.00355052	2.45371e-06	8	0.69963	8	1	0.123592	1	2	0.267702	2	0.363641	3.66667	52	3.46673	52	46	2.61147	46	33	2.18913	33	2.75578	43.6667
>910	CCTACTCGACCCTTCGGCC	19	486.047	216.338	8257	4353	6356.67	5.28732	333.63	3.08865	6.82022e-11	5.30434	0.000530583	0.000403192	3.34599e-07	2224	194.497	2224	1265	156.345	1265	959	128.363	959	159.735	1482.67	9216	614.41	9216	8684	493.001	8684	5618	372.683	5618	493.365	7839.33
>911	CCTACTCGACCCTTCGGCCA	20	19.327	8.10579	303	136	214.333	10.597	12.616	6.37556	4.40254e-10	10.6944	1.79624e-05	0.00260265	1.84847e-06	38	3.32324	38	16	1.97748	16	13	1.74006	13	2.34693	22.3333	316	21.067	316	242	13.7386	242	152	10.0833	152	14.963	236.667
>912	CCTACTCGACCCTTCGGCCG	20	29249.8	17522.6	547782	299832	399296	10.192	22924.5	5.91108	1.63044e-14	10.1639	0.0331129	9.6387e-08	1.38848e-10	64988	5683.44	64988	41349	5110.43	41349	23981	3209.88	23981	4667.92	43439.3	415263	27684.7	415263	571763	32459.6	571763	341181	22633	341181	27592.4	442736
>913	CCTACTCGACCCTTCGGCCGA	21	4.29904	2.17031	85	48	65.3333	3.9697	3.10575	2.30701	7.77971e-09	3.91451	5.41953e-06	0.0459914	2.5565e-05	33	2.88597	33	17	2.10107	17	16	2.14161	16	2.37622	22	96	6.40011	96	101	5.73389	101	65	4.31192	65	5.48197	87.3333
>914	CCTACTCGACCCTTCGGCCGG	21	5308.79	3383.28	109688	64174	79633.7	4.62394	3957.24	2.64528	2.81186e-09	4.54322	0.00656732	0.0166229	1.00986e-05	29170	2551.03	29170	24839	3069.91	24839	11914	1594.7	11914	2405.21	21974.3	89013	5934.3	89013	121602	6903.49	121602	94209	6249.57	94209	6362.45	101608
>915	CCTACTCGACCCTTCGGCCGGCA	23	147.359	90.2095	3375	2312	2688	3.12322	110.172	1.79402	6.17455e-16	3.08218	0.00022143	3.65022e-09	6.39267e-12	1737	151.907	1737	1123	138.794	1123	938	125.552	938	138.751	1266	3435	229.004	3435	4313	244.854	4313	4114	272.912	4114	248.923	3954
>916	CCTACTCGACCCTTCGGCCGGCATC	25	7.03684	4.37337	169	108	127.667	3.26627	5.13109	1.80322	8.61114e-18	3.16529	1.04453e-05	5.09066e-11	1.12129e-13	63	5.50959	63	52	6.42681	52	54	7.22795	54	6.38812	56.3333	162	10.8002	162	221	12.5464	221	169	11.211	169	11.5192	184
>917	CCTACTCGACCCTTCGGCTG	20	2.25194	1.24544	37	28	29.3333	5.19048	1.57154	3.15029	1.87057e-11	5.01004	2.42369e-06	0.000110583	1.0053e-07	12	1.04944	12	6	0.741555	6	3	0.401553	3	0.730851	7	34	2.26671	34	35	1.98699	35	40	2.65349	40	2.3024	36.3333
>918	CCTACTCGACCCTTCGGTCG	20	3.26248	1.32769	54	30	45.6667	4.91429	2.26573	2.69721	4.93698e-12	4.71707	3.74917e-06	2.9186e-05	2.90697e-08	12	1.04944	12	12	1.48311	12	11	1.47236	11	1.33497	11.6667	42	2.80005	42	65	3.69012	65	65	4.31192	65	3.6007	57.3333
>919	CCTACTCGACCCTTGGCCG	19	11.0666	7.94285	198	129	164	10.6471	9.48985	6.07411	6.18845e-36	10.3041	1.35475e-05	3.65843e-29	3.69538e-31	22	1.92398	22	19	2.34826	19	10	1.33851	10	1.87025	17	148	9.86684	148	208	11.8084	208	187	12.4051	187	11.3601	181
>920	CCTACTCGACCCTTGGCCGG	20	2.58127	1.27962	44	23	32.6667	5.45455	1.71433	3.10341	6.32202e-11	5.2342	2.6908e-06	0.00037374	3.12491e-07	9	0.787084	9	8	0.98874	8	5	0.669255	5	0.815026	7.33333	31	2.0667	31	40	2.27085	40	49	3.25053	49	2.52936	40
>921	CCTACTCGACCCTTTGGCCG	20	39.249	26.6475	735	429	584	13.6957	34.2033	7.60711	1.73045e-42	13.2298	4.81612e-05	1.02299e-35	1.42082e-37	53	4.63505	53	47	5.80885	47	38	5.08634	38	5.17674	46	476	31.7339	476	773	43.8841	773	641	42.5222	641	39.3801	630
>922	CCTACTCGACCCTTTGGCCGG	21	9.51312	3.45539	169	69	128	5.68293	6.57775	3.10274	9.17261e-10	5.41717	1.04549e-05	0.00542258	3.61746e-06	27	2.36125	27	33	4.07855	33	22	2.94472	22	3.12817	27.3333	96	6.40011	96	191	10.8433	191	179	11.8744	179	9.70592	155.333
>923	CCTACTCGACCTCGGCCG	18	4.51723	3.25456	85	51	66	12	3.82797	6.70565	2.2153e-22	11.4383	5.4525e-06	1.30962e-15	4.4244e-18	7	0.612176	7	7	0.865147	7	4	0.535404	4	0.670909	6	58	3.86673	58	89	5.05263	89	69	4.57727	69	4.49888	72
>924	CCTACTCGACCTTCGGCCG	19	6.6883	3.52932	111	67	82.6667	5.67925	4.46327	3.3585	1.17883e-14	5.55695	6.82914e-06	6.96893e-08	1.02334e-10	27	2.36125	27	16	1.97748	16	10	1.33851	10	1.89241	17.6667	83	5.53343	83	97	5.5068	97	121	8.02681	121	6.35568	100.333
>925	CCTACTCGACCTTTCGGCCG	20	88.6116	50.3431	1418	868	1198	10.3109	69.2991	5.94269	1.27155e-26	10.1962	9.89247e-05	7.51706e-20	3.91513e-22	188	16.4413	188	86	10.629	86	112	14.9913	112	14.0205	128.667	980	65.3344	980	1504	85.3838	1504	1496	99.2406	1496	83.3196	1326.67
>926	CCTACTCGACCTTTCGGCCGG	21	22.7798	8.54314	390	196	269.333	4.20635	13.115	2.41322	1.25046e-11	4.13633	2.2194e-05	7.39238e-05	6.90232e-08	115	10.0572	115	54	6.67399	54	83	11.1096	83	9.28027	84	279	18.6003	279	337	19.1319	337	444	29.4538	444	22.3953	353.333
>927	CCTACTCGACTCTTCGGCCG	20	7.83412	4.79544	147	81	113.333	9.94737	6.53085	5.86177	1.05348e-16	9.73504	9.35268e-06	6.22788e-10	1.20462e-12	21	1.83653	21	8	0.98874	8	9	1.20466	9	1.34331	12.6667	90	6.0001	90	155	8.79953	155	133	8.82286	133	7.87416	126
>928	CCTACTCGACTTTCGGCCG	19	1.19407	0.800014	18	12	15.3333	24	0.947019	17.2432	9.68644e-10	19.9287	1.26992e-06	0.00572634	3.79479e-06	2	0.174907	2	0	0	0	0	0	0	0.0583025	0.666667	12	0.800014	12	18	1.02188	18	18	1.19407	18	1.00532	16
>929	CCTAGAGGTTGTCTGACAGAC	21	22.0878	12.6309	495	282	350.667	3.82796	16.3538	2.22773	5.86181e-09	3.82711	2.91275e-05	0.0346533	1.98359e-05	192	16.7911	192	90	11.1233	90	90	12.0466	90	13.3203	124	467	31.1339	467	585	33.2111	585	372	24.6775	372	29.6742	474.667
>930	CCTAGTCGACCCTTCGGCCG	20	14.1194	8.93421	265	146	197.333	11.963	11.4352	6.75027	8.40009e-24	11.613	1.63388e-05	4.96589e-17	1.97059e-19	23	2.01144	23	19	2.34826	19	12	1.60621	12	1.98863	18	204	13.6002	204	277	15.7256	277	165	10.9457	165	13.4238	215.333
>931	CCTAGTCGACCCTTCGGCCGG	21	3.49119	1.88394	71	35	48.6667	6.21429	2.57078	3.48887	1.53113e-11	5.981	4.00542e-06	9.05163e-05	8.33483e-08	12	1.04944	12	9	1.11233	9	7	0.936956	7	1.03291	9.33333	44	2.93338	44	78	4.42815	78	52	3.44954	52	3.60369	58
>932	CCTATTCGACCCTTCGGCCG	20	29.4753	20.9039	564	346	426	10.3971	24.4729	5.96137	5.22971e-30	10.2078	3.51984e-05	3.09165e-23	2.25668e-25	65	5.68449	65	38	4.69651	38	33	4.41708	33	4.9327	45.3333	384	25.6004	384	597	33.8924	597	433	28.724	433	29.4056	471.333
>933	CCTCAGCGACGGACCGGGCC	20	29.0432	19.1892	204	139	-170.667	-2.70667	-24.4498	-4.89327	5.20407e-17	-2.79611	-1.49216e-05	3.0765e-10	6.1163e-13	293	25.6239	293	283	34.9767	283	236	31.5888	236	30.7298	270.667	89	5.93343	89	114	6.47191	114	97	6.43472	97	6.28002	100
>934	CCTCAGGATAGCTGGAGCCC	20	83.8235	49.445	507	258	-366	-2.0233	-59.3919	-3.60887	7.30701e-09	-2.08136	-3.21372e-05	0.0431969	2.42e-05	820	71.7121	820	592	73.1668	592	759	101.593	759	82.1572	723.667	334	22.267	334	313	17.7694	313	426	28.2597	426	22.7654	357.667
>935	CCTCATTTTGGCTCCAAGGCCCG	23	6.45857	4.42208	102	88	92	9.11765	5.28022	5.17582	1.04044e-34	8.82373	7.62857e-06	6.15081e-28	5.80265e-30	15	1.31181	15	6	0.741555	6	13	1.74006	13	1.26447	11.3333	108	7.20012	108	101	5.73389	101	101	6.70006	101	6.54469	103.333
>936	CCTCCCGGCAGACGCACCA	19	4.0133	1.61359	65	41	49.3333	5.11111	2.52436	2.82291	6.36129e-12	4.90519	4.06429e-06	3.76061e-05	3.67465e-08	11	0.961991	11	15	1.85389	15	10	1.33851	10	1.3848	12	57	3.80006	57	52	2.9521	52	75	4.9753	75	3.90915	61.3333
>937	CCTCCCTTGGCTCCAAGGCCCG	22	2.59624	1.384	40	24	30	13.8571	1.79291	7.83006	6.81071e-14	12.8659	2.48371e-06	4.02629e-07	5.31875e-10	3	0.262361	3	1	0.123592	1	3	0.401553	3	0.262502	2.33333	27	1.80003	27	29	1.64636	29	41	2.71983	41	2.05541	32.3333
>938	CCTCCCTTTGGCTCCAAGGCCCG	23	13.7263	9.41816	255	158	206	10.9677	11.913	6.21277	7.88831e-34	10.6541	1.70088e-05	4.66334e-27	4.20121e-29	28	2.4487	28	14	1.73029	14	20	2.67702	20	2.28534	20.6667	178	11.8669	178	269	15.2714	269	233	15.4566	233	14.1983	226.667
>939	CCTCCGACCTGGTCGCCGGCT	21	1.30574	0.932834	23	15	18	14.5	1.07887	9.1689	1.83193e-10	13.0457	1.49057e-06	0.00108299	8.28604e-07	3	0.262361	3	0	0	0	1	0.133851	1	0.132071	1.33333	16	1.06668	16	23	1.30574	23	19	1.26041	19	1.21094	19.3333
>940	CCTCCGGTTGCCGTCGTCGAC	21	77.4534	43.0463	589	139	-354.333	-1.92274	-58.4252	-3.41486	5.72679e-10	-1.96258	-3.0669e-05	0.00338551	2.35596e-06	929	81.2445	929	538	66.4928	538	748	100.12	748	82.6193	738.333	340	22.6671	340	413	23.4465	413	399	26.4686	399	24.194	384
>941	CCTCCGGTTGCCGTCGTCGACA	22	98.5579	74.2069	748	351	-504	-2.02717	-81.0201	-3.61496	0	-2.08137	-4.40251e-05	0	0	1177	102.933	1177	857	105.919	857	950	127.158	950	112.003	994.667	429	28.6005	429	506	28.7262	506	537	35.6231	537	30.9833	490.667
>942	CCTCCTGGGAAGTCCTCGTG	20	9.4012	2.24127	201	126	165	2.48649	4.55268	1.35561	2.44512e-10	2.39741	1.33815e-05	0.00144548	1.08028e-06	109	9.53246	109	108	13.348	108	116	15.5267	116	12.8024	111	284	18.9337	284	309	17.5423	309	235	15.5893	235	17.3551	276
>943	CCTCCTTGGCTCCAAGGCCCG	21	15.3299	11.6617	287	188	229.333	10.6901	13.0995	5.80146	1.10631e-37	10.2854	1.89299e-05	6.54016e-31	7.10887e-33	24	2.09889	24	20	2.47185	20	27	3.61398	27	2.72824	23.6667	212	14.1336	212	307	17.4287	307	240	15.9209	240	15.8278	253
>944	CCTCCTTTGGCTCCAAGGCCCG	22	44.5119	31.8944	707	503	629	15.188	37.2279	8.26109	5.72676e-78	14.602	5.19487e-05	3.38549e-71	8.46373e-73	44	3.84796	44	37	4.57292	37	52	6.96025	52	5.12705	44.3333	547	36.4673	547	744	42.2377	744	729	48.3599	729	42.355	673.333
>945	CCTCCTTTTGGCTCCAAGGCCC	22	53.3961	48.4357	964	788	856.667	11.5761	50.1341	6.63653	1.04168e-179	11.3087	7.09416e-05	6.15812e-173	7.69766e-174	110	9.61991	110	72	8.89866	72	61	8.16491	61	8.89449	81	860	57.3343	860	1025	58.1904	1025	928	61.561	928	59.0286	937.667
>946	CCTCCTTTTGGCTCCAAGGCCCA	23	4.61956	2.91531	81	47	63.3333	12.875	3.76163	8.00608	7.09756e-11	12.6702	5.27023e-06	0.000419587	3.45908e-07	11	0.961991	11	2	0.247185	2	3	0.401553	3	0.53691	5.33333	73	4.86675	73	83	4.71201	83	50	3.31686	50	4.29854	68.6667
>947	CCTCCTTTTGGCTCCAAGGCCCG	23	5352.34	4555.2	94514	75477	83552.7	11.9267	4897.57	6.81372	7.52795e-101	11.8042	0.00693743	4.45031e-94	1.64826e-95	10421	911.355	10421	5828	720.297	5828	6691	895.597	6691	842.416	7646.67	91088	6072.64	91088	100342	5696.53	100342	82168	5450.8	82168	5739.99	91199.3
>948	CCTCCTTTTGGCTCCAAGGCCCGG	24	349.907	250.729	7691	5594	6160	3.94878	288.201	2.24986	7.33466e-20	3.90491	0.000509729	4.33604e-13	1.23534e-15	2838	248.194	2838	1502	185.636	1502	1927	257.931	1927	230.587	2089	8033	535.542	8033	9193	521.897	9193	7521	498.923	7521	518.787	8249
>949	CCTCCTTTTGGCTCCAAGGCCCT	23	1.75285	1.20835	28	24	23.3333	6.83333	1.32878	4.28224	5.74294e-10	6.54688	1.93524e-06	0.00339506	2.36014e-06	8	0.69963	8	2	0.247185	2	2	0.267702	2	0.404839	4	30	2.00003	30	26	1.47605	26	26	1.72477	26	1.73362	27.3333
>950	CCTCCTTTTGGCTCCAAGGCCTG	23	18.0836	9.11906	289	165	213.667	6.93519	11.9824	4.14478	1.60881e-10	6.94268	1.76974e-05	0.000951084	7.34428e-07	61	5.33468	61	19	2.34826	19	28	3.74783	28	3.81025	36	193	12.8669	193	248	14.0792	248	308	20.4319	308	15.7927	249.667
>951	CCTCCTTTTGGCTCCAATGCCCG	23	1.74311	0.781014	27	19	22	7	1.23783	4.13714	5.65607e-10	6.66241	1.82325e-06	0.0033437	2.33173e-06	6	0.524722	6	1	0.123592	1	4	0.535404	4	0.394573	3.66667	28	1.8667	28	23	1.30574	23	26	1.72477	26	1.6324	25.6667
>952	CCTCCTTTTGGCTCTAAGGCCCG	23	7.80967	5.3724	119	84	101.667	20.0625	6.1187	10.5855	4.01904e-39	19.0043	8.41288e-06	2.37594e-32	2.79523e-34	4	0.349815	4	4	0.49437	4	8	1.07081	8	0.638331	5.33333	88	5.86677	88	110	6.24483	110	123	8.15948	123	6.75703	107
>953	CCTCCTTTTGGCTTCAAGGCCCG	23	5.85584	2.72121	90	44	67	14.4	3.99167	8.20316	1.39297e-15	13.7279	5.52939e-06	8.23481e-09	1.37018e-11	7	0.612176	7	2	0.247185	2	6	0.803106	6	0.554156	5	50	3.33339	50	74	4.20107	74	92	6.10303	92	4.54583	72
>954	CCTCCTTTTTGCTCCAAGGCCCG	23	2.52121	1.32086	42	24	33.3333	6.55556	1.80938	3.68323	5.4402e-11	6.29388	2.76501e-06	0.000321609	2.714e-07	7	0.612176	7	6	0.741555	6	5	0.669255	5	0.674329	6	47	3.13339	47	41	2.32762	41	30	1.99012	30	2.48371	39.3333
>955	CCTCGTCGGCTGCGCACACACC	22	14.1	10.0922	99	48	-64	-1.80335	-11.1573	-3.21071	3.53034e-09	-1.85114	-5.63783e-06	0.0208704	1.24599e-05	168	14.6922	168	125	15.4491	125	138	18.4714	138	16.2042	143.667	69	4.60008	69	77	4.37138	77	93	6.16937	93	5.04694	79.6667
>956	CCTCGTCGGCTGCGCACACACCT	23	17.4703	14.2319	157	91	-105.333	-2.58	-14.9911	-4.51877	1.45769e-13	-2.63763	-9.08648e-06	8.61742e-07	1.08259e-09	210	18.3653	210	153	18.9097	153	153	20.4792	153	19.2514	172	62	4.1334	62	53	3.00887	53	85	5.63867	85	4.26031	66.6667
>957	CCTCGTTTTGGCTCCAAGGCCCG	23	2.59624	1.91644	42	35	37.3333	11.1818	2.19244	6.55648	1.72429e-19	10.5901	3.09317e-06	1.01935e-12	2.77752e-15	6	0.524722	6	1	0.123592	1	4	0.535404	4	0.394573	3.66667	39	2.60004	39	43	2.44116	43	41	2.71983	41	2.58701	41
>958	CCTCTCCTTTTGGCTCCAAGGCCCG	25	5.5542	2.10567	85	35	65	13.1875	3.76702	6.90137	1.0792e-09	12.301	5.33416e-06	0.00637995	4.20563e-06	4	0.349815	4	4	0.49437	4	8	1.07081	8	0.638331	5.33333	39	2.60004	39	83	4.71201	83	89	5.90402	89	4.40536	70.3333
>959	CCTCTTTTTGGCTCCAAGGCCCG	23	7.48427	4.10754	118	78	92.3333	9.39394	5.35096	5.44287	1.73965e-24	9.10362	7.63988e-06	1.02843e-17	4.28514e-20	16	1.39926	16	6	0.741555	6	11	1.47236	11	1.20439	11	89	5.93343	89	97	5.5068	97	124	8.22582	124	6.55535	103.333
>960	CCTGCTCCAGCGAACCACCATCTT	24	5.08909	3.41029	91	53	66	17.5	3.9193	9.95721	4.22733e-16	16.5369	5.45851e-06	2.49908e-09	4.51912e-12	5	0.437269	5	6	0.741555	6	1	0.133851	1	0.437558	4	60	4.00007	60	92	5.22295	92	58	3.84756	58	4.35686	70
>961	CCTGCTGACACCTTTCGAAGCACT	24	6.72673	4.1231	137	77	104.333	5.40845	5.30953	2.97215	2.64265e-18	5.20788	8.57202e-06	1.56226e-11	3.69329e-14	25	2.18634	25	26	3.2134	26	20	2.67702	20	2.69226	23.6667	102	6.80012	102	157	8.91307	157	125	8.29216	125	8.00178	128
>962	CCTGGACGGGGTCGACGGGCG	21	70.959	42.3593	1271	848	1032.33	3.90798	47.6573	2.1898	1.8098e-14	3.83035	8.53858e-05	1.0699e-07	1.53377e-10	429	37.5177	429	242	29.9094	242	394	52.7373	394	40.0548	355	1513	100.868	1513	1407	79.877	1407	1242	82.3909	1242	87.7121	1387.33
>963	CCTGGACGGGGTCTATGGCCG	21	1.37197	1.13284	23	18	20.3333	16.25	1.20671	8.72723	6.49123e-13	14.5485	1.68479e-06	3.83743e-06	4.37563e-09	1	0.0874537	1	2	0.247185	2	1	0.133851	1	0.156163	1.33333	19	1.26669	19	24	1.36251	24	22	1.45942	22	1.36287	21.6667
>964	CCTGGATCGTCGGAGCGAA	19	4.74338	2.83995	127	66	89.3333	3	3.41701	1.68623	6.25742e-10	2.91944	7.32202e-06	0.00369921	2.54416e-06	54	4.7225	54	48	5.93244	48	32	4.28323	32	4.97939	44.6667	129	8.60015	129	159	9.02661	159	114	7.56245	114	8.3964	134
>965	CCTTCCTTTTGGCTCCAAGGCCCG	24	4.97828	3.96263	76	62	70.6667	20.2727	4.25219	10.7947	1.02654e-37	19.0856	5.85498e-06	6.06858e-31	6.66877e-33	3	0.262361	3	3	0.370777	3	5	0.669255	5	0.434131	3.66667	65	4.33341	65	79	4.48492	79	79	5.24064	79	4.68632	74.3333
>966	CCTTCGGACACTACCAAGCAGAT	23	5.27925	2.69901	112	55	78.3333	4.61538	3.92375	2.69409	3.23433e-09	4.53865	6.45258e-06	0.0191204	1.14768e-05	34	2.97343	34	17	2.10107	17	14	1.87391	14	2.31614	21.6667	72	4.80008	72	126	7.15316	126	102	6.7664	102	6.23988	100
>967	CCTTCTTTTGGCTCCAAGGCCCG	23	5.53309	3.57305	85	62	72.3333	13.7647	4.27881	7.47674	1.06922e-33	13.1043	5.98895e-06	6.32091e-27	5.64367e-29	5	0.437269	5	6	0.741555	6	6	0.803106	6	0.660643	5.66667	68	4.53341	68	76	4.31461	76	90	5.97035	90	4.93946	78
>968	CCTTGGGCCGGGTCGGCCGGTC	22	8.72833	3.51482	296	203	225.333	2.22464	4.83176	1.2315	1.14547e-19	2.15831	1.82383e-05	6.77166e-13	1.87062e-15	204	17.8406	204	176	21.7523	176	172	23.0224	172	20.8717	184	379	25.2671	379	468	26.5689	468	381	25.2745	381	25.7035	409.333
>969	CCTTGGGGTTGTAGGACG	18	3.51785	2.239	30	15	-23.6667	-11.1429	-2.75597	-19.9347	6.15218e-11	-10.8916	-2.02231e-06	0.000363699	3.04351e-07	31	2.71107	31	29	3.58418	29	18	2.40932	18	2.90152	26	3	0.200003	3	3	0.170313	3	1	0.0663373	1	0.145551	2.33333
>970	CCTTTGAAGACAAACCCT	18	1.85022	1.2304	29	22	25.6667	6.92308	1.39042	3.75615	1.74467e-11	6.5797	2.12425e-06	0.00010314	9.41055e-08	4	0.349815	4	4	0.49437	4	5	0.669255	5	0.50448	4.33333	33	2.20004	33	31	1.75991	31	26	1.72477	26	1.8949	30
>971	CCTTTGGCTCCAAGGCCCG	19	2.72282	2.22927	46	36	40.3333	11.0833	2.31025	5.82562	5.67757e-20	10.4724	3.33773e-06	3.35641e-13	9.64486e-16	3	0.262361	3	3	0.370777	3	6	0.803106	6	0.478748	4	39	2.60004	39	49	2.78179	49	45	2.98518	45	2.789	44.3333
>972	CCTTTTGGCTCCAAGGCACG	20	1.89494	1.26463	35	23	27.6667	7.38462	1.49149	3.90678	9.98591e-12	6.98388	2.28349e-06	5.90338e-05	5.61692e-08	3	0.262361	3	6	0.741555	6	4	0.535404	4	0.513107	4.33333	27	1.80003	27	38	2.1573	38	31	2.05646	31	2.0046	32
>973	CCTTTTGGCTCCAAGGCCC	19	3.1949	1.21221	58	31	43	4.14634	2.08937	2.36511	3.10165e-09	4.02563	3.55927e-06	0.018336	1.10725e-05	16	1.39926	16	15	1.85389	15	10	1.33851	10	1.53055	13.6667	68	4.53341	68	46	2.61147	46	56	3.71489	56	3.61992	56.6667
>974	CCTTTTGGCTCCAAGGCCCG	20	392.61	192.53	6568	3596	4694	6.30595	257.08	3.63599	4.19783e-18	6.26759	0.000392338	2.48163e-11	5.6788e-14	1184	103.545	1184	753	93.0652	753	717	95.9711	717	97.5272	884.667	7285	485.675	7285	5102	289.646	5102	4349	288.501	4349	354.607	5578.67
>975	CCTTTTGGCTCCAAGGCCCGG	21	11.0169	6.99265	270	216	223.333	2.74026	8.12543	1.57739	5.79929e-17	2.69863	1.84122e-05	3.42837e-10	6.76207e-13	176	15.3919	176	112	13.8424	112	97	12.9835	97	14.0726	128.333	360	24.0004	360	367	20.835	367	328	21.7586	328	22.198	351.667
>976	CCTTTTTGGCTCCAAGGCCCG	21	1.59209	0.88803	24	17	19	15.25	1.16148	9.79441	4.90276e-11	13.7329	1.57568e-06	0.000289837	2.45624e-07	3	0.262361	3	0	0	0	1	0.133851	1	0.132071	1.33333	19	1.26669	19	18	1.02188	18	24	1.59209	24	1.29355	20.3333
>977	CGAAAATGGATGGCGCTG	18	25.3883	19.6725	200	100	-135.667	-2.01496	-21.6984	-3.55422	1.32346e-15	-2.06573	-1.18441e-05	7.8239e-09	1.30834e-11	321	28.0727	321	261	32.2576	261	226	30.2503	226	30.1935	269.333	126	8.40014	126	121	6.86931	121	154	10.2159	154	8.49513	133.667
>978	CGAAATGCGATACCTGGTGTG	21	2.52958	0.544679	52	37	45.3333	2.56322	1.4193	1.4288	8.23833e-11	2.48852	3.70224e-06	0.000487026	3.97248e-07	31	2.71107	31	27	3.337	27	29	3.88168	29	3.30991	29	78	5.20009	78	66	3.7469	66	79	5.24064	79	4.72921	74.3333
>979	CGAAGTCGTCTTGCCCAA	18	53.7331	29.087	1309	576	839.667	3.31313	34.0986	1.83645	4.33781e-09	3.20561	6.84805e-05	0.0256439	1.50492e-05	416	36.3808	416	406	50.1786	406	267	35.7382	267	40.7658	363	982	65.4678	982	1576	89.4713	1576	1050	69.6541	1050	74.8644	1202.67
>980	CGAAGTCGTCTTGCCCAAG	19	329.842	185.666	7284	3419	4810.33	4.05936	219.365	2.23482	7.05076e-11	3.90994	0.000392949	0.000416821	3.43911e-07	1717	150.158	1717	1829	226.051	1829	1171	156.739	1171	177.649	1572.33	5136	342.406	5136	8455	480	8455	5557	368.636	5557	397.014	6382.67
>981	CGAAGTCGTCTTGCCCAAGAC	21	17.255	8.79622	367	247	308	2.91701	11.4594	1.63322	2.9968e-34	2.83285	2.51565e-05	1.77162e-27	1.62534e-29	185	16.1789	185	160	19.7748	160	137	18.3376	137	18.0971	160.667	407	27.1338	407	495	28.1017	495	504	33.434	504	29.5565	468.667
>982	CGAAGTCGTCTTGCCGAA	18	4.62723	3.15491	111	75	88	2.70323	2.94721	1.50284	2.27837e-12	2.63005	7.19888e-06	1.3469e-05	1.42379e-08	60	5.24722	60	37	4.57292	37	58	7.76335	58	5.86117	51.6667	138	9.20016	138	148	8.40213	148	133	8.82286	133	8.80838	139.667
>983	CGAATAATGAAACCGGCGCC	20	4.75959	3.60946	87	57	71	22.3	4.27808	12.4372	7.21097e-27	20.982	5.88933e-06	4.26292e-20	2.27964e-22	4	0.349815	4	3	0.370777	3	3	0.401553	3	0.374048	3.33333	73	4.86675	73	90	5.1094	90	60	3.98024	60	4.65213	74.3333
>984	CGAATAATGAAACCGGCGCCG	21	8.74645	5.10478	169	84	117.333	8.33333	6.49779	4.63774	2.5764e-15	8.04507	9.68499e-06	1.52309e-08	2.4487e-11	19	1.66162	19	18	2.22466	18	11	1.47236	11	1.78622	16	118	7.8668	118	180	10.2188	180	102	6.7664	102	8.284	133.333
>985	CGACCAGCAAACGGAGGGC	19	11.8197	5.25052	224	119	179.667	4.26667	8.48908	2.36066	1.02217e-13	4.13786	1.48192e-05	6.04276e-07	7.73721e-10	60	5.24722	60	57	7.04477	57	48	6.42484	48	6.23895	55	256	17.067	256	272	15.4418	272	176	11.6754	176	14.728	234.667
>986	CGACCAGCAAACGGAGGGCT	20	17.1849	9.85766	390	195	288.667	3.73186	12.7397	2.06443	4.38393e-10	3.60737	2.37021e-05	0.00259165	1.84328e-06	113	9.88227	113	125	15.4491	125	79	10.5742	79	11.9685	105.667	406	27.0671	406	469	26.6257	469	308	20.4319	308	24.7082	394.333
>987	CGACCCACGTTAGGGGCGC	19	5.65029	2.55714	86	42	59.6667	15.9167	3.59815	8.82439	2.11987e-12	15.1311	4.99115e-06	1.25321e-05	1.33462e-08	4	0.349815	4	4	0.49437	4	4	0.535404	4	0.459863	4	90	6.0001	90	55	3.12241	55	46	3.05151	46	4.05801	63.6667
>988	CGACCCACGTTAGGGGCGCT	20	13.9257	7.59601	212	124	166.667	14.1579	9.84061	7.54656	3.02896e-18	13.5318	1.38788e-05	1.79063e-11	4.20336e-14	10	0.874537	10	11	1.35952	11	17	2.27547	17	1.50317	12.6667	222	14.8003	222	181	10.2756	181	135	8.95553	135	11.3438	179.333
>989	CGACCTACTCGACCATTCGGCCG	23	1.58025	1.05568	29	22	25	4.125	1.18839	2.32687	1.85997e-09	3.97327	2.05831e-06	0.0109956	6.92854e-06	10	0.874537	10	6	0.741555	6	8	1.07081	8	0.895633	8	30	2.00003	30	34	1.93022	34	35	2.3218	35	2.08402	33
>990	CGACCTACTCGACCCTTAGGCCG	23	42.8041	33.6421	811	555	631.333	10.8135	36.5098	6.22578	2.71851e-31	10.6509	5.22554e-05	1.60711e-24	1.3173e-26	92	8.04574	92	59	7.29196	59	42	5.62174	42	6.98648	64.3333	614	40.934	614	853	48.4258	853	620	41.1291	620	43.4963	695.667
>991	CGACCTACTCGACCCTTAGGCCGG	24	9.26369	5.03533	163	98	133.667	5.45556	6.99346	3.12289	1.52919e-19	5.31094	1.10074e-05	9.0401e-13	2.46997e-15	40	3.49815	40	30	3.70777	30	20	2.67702	20	3.29431	30	128	8.53348	128	183	10.3891	183	180	11.9407	180	10.2878	163.667
>992	CGACCTACTCGACCCTTC	18	96.7888	33.9117	1550	608	1012	7.58568	56.8806	4.30294	1.49904e-11	7.50139	8.47498e-05	8.86188e-05	8.17517e-08	191	16.7037	191	115	14.2131	115	155	20.7469	155	17.2212	153.667	1665	111.002	1665	1069	60.6884	1069	763	50.6153	763	74.1019	1165.67
>993	CGACCTACTCGACCCTTCG	19	46.1745	20.3799	759	347	606.667	10.1457	34.7528	5.69826	7.57368e-17	9.93323	5.04767e-05	4.47734e-10	8.76192e-13	81	7.08375	81	67	8.2807	67	51	6.8264	51	7.39695	66.3333	795	53.0009	795	810	45.9846	810	414	27.4636	414	42.1497	673
>994	CGACCTACTCGACCCTTCGACCG	23	2.77826	1.73027	56	32	39.3333	6.36364	2.09583	3.59899	2.46898e-11	6.11967	3.24291e-06	0.000145959	1.30204e-07	10	0.874537	10	6	0.741555	6	6	0.803106	6	0.806399	7.33333	38	2.53338	38	62	3.51981	62	40	2.65349	40	2.90223	46.6667
>995	CGACCTACTCGACCCTTCGG	20	11.3338	5.29685	256	123	192.667	3.34959	7.99268	1.86533	1.64199e-10	3.25526	1.5837e-05	0.000970697	7.47265e-07	93	8.1332	93	88	10.8761	88	65	8.70031	65	9.23655	82	292	19.467	292	321	18.2235	321	211	13.9972	211	17.2292	274.667
>996	CGACCTACTCGACCCTTCGGACG	23	8.6436	7.5113	196	153	157.333	3.59341	7.19667	2.10299	4.41032e-13	3.56059	1.30162e-05	2.60726e-06	3.06375e-09	93	8.1332	93	46	5.68525	46	43	5.75559	43	6.52468	60.6667	199	13.2669	199	239	13.5683	239	216	14.3289	216	13.7213	218
>997	CGACCTACTCGACCCTTGGGCCGG	24	3.50735	3.06748	74	51	59.6667	5.36585	3.08032	3.01706	3.61165e-19	5.1836	4.92124e-06	2.1351e-12	5.56016e-15	16	1.39926	16	16	1.97748	16	9	1.20466	9	1.52713	13.6667	67	4.46674	67	83	4.71201	83	70	4.64361	70	4.60745	73.3333
>998	CGACCTACTCGACCTCGGCCG	21	1.92378	1.13232	30	19	24.3333	11.4286	1.44066	7.13071	8.14406e-12	10.6741	2.01312e-06	4.81453e-05	4.64723e-08	5	0.437269	5	0	0	0	2	0.267702	2	0.23499	2.33333	21	1.40002	21	30	1.70313	30	29	1.92378	29	1.67565	26.6667
>999	CGACGACGTCGAGTTGGCG	19	9.31906	3.9666	168	118	132.667	3.74483	6.20018	2.17286	1.78281e-10	3.68264	1.0987e-05	0.00105394	8.07621e-07	65	5.68449	65	52	6.42681	52	28	3.74783	28	5.28638	48.3333	196	13.0669	196	170	9.6511	170	177	11.7417	177	11.4866	181
>1000	CGACGACGTCGAGTTGGCGGCG	22	24.0592	14.1626	511	257	359.667	4.86738	17.7151	2.68861	5.63287e-16	4.69852	2.94856e-05	3.32999e-09	5.873e-12	104	9.09519	104	102	12.6064	102	73	9.77112	73	10.4909	93	359	23.9337	359	584	33.1544	584	415	27.53	415	28.206	452.667
>1001	CGACTTCTCTTTCCACTGAGTG	22	1.64948	1.20947	37	25	29.3333	3.93333	1.32905	2.16828	8.57378e-10	3.79207	2.41247e-06	0.00506857	3.40172e-06	11	0.961991	11	9	1.11233	9	10	1.33851	10	1.13761	10	37	2.46671	37	46	2.61147	46	35	2.3218	35	2.46666	39.3333
>1002	CGACTTCTCTTTCCACTGAGTGT	23	4.6464	3.37696	89	72	76	3.65116	3.22555	1.95858	6.47377e-16	3.51748	6.22639e-06	3.82711e-09	6.67907e-12	25	2.18634	25	25	3.08981	25	36	4.81863	36	3.36493	28.6667	97	6.46678	97	114	6.47191	114	103	6.83274	103	6.59048	104.667
>1003	CGAGAGCTTGTAACCCAA	18	189.68	135.806	3443	2392	2972.33	4.6954	147.81	2.63489	1.00694e-20	4.5703	0.000245606	5.95276e-14	1.77165e-16	920	80.4574	920	884	109.256	884	609	81.5152	609	90.4095	804.333	4052	270.138	4052	4002	227.198	4002	3276	217.321	3276	238.219	3776.67
>1004	CGAGAGCTTGTAACCCATG	19	30.4244	10.0034	540	243	373.333	4.01887	17.8482	2.31309	4.31713e-09	3.97569	3.1088e-05	0.0255216	1.49863e-05	164	14.3424	164	124	15.3255	124	83	11.1096	83	13.5925	123.667	623	41.534	623	501	28.4423	501	367	24.3458	367	31.4407	497
>1005	CGAGAGCTTGTAACCCGAG	19	112.074	39.6579	1881	830	1243.33	4.64258	62.2494	2.60987	4.80677e-11	4.53422	0.000103507	0.000284162	2.4184e-07	375	32.7952	375	357	44.1225	357	292	39.0845	292	38.6674	341.333	2173	144.869	2173	1394	79.139	1394	1187	78.7423	1187	100.917	1584.67
>1006	CGAGCGCAAGTGAAATACCACTACT	25	1.98284	1.82944	39	29	31.3333	6.52941	1.67391	3.57373	6.398e-12	6.2199	2.58648e-06	3.78231e-05	3.68647e-08	5	0.437269	5	9	1.11233	9	3	0.401553	3	0.650385	5.66667	34	2.26671	34	42	2.38439	42	35	2.3218	35	2.3243	37
>1007	CGAGCGCAAGTGAAATACCAGTACT	25	1.75991	1.33233	31	22	25	13.5	1.44088	6.67221	6.31511e-13	12.3657	2.06932e-06	3.73331e-06	4.26664e-09	0	0	0	4	0.49437	4	2	0.267702	2	0.254024	2	24	1.60003	24	31	1.75991	31	26	1.72477	26	1.6949	27
>1008	CGAGGGAAAGATGAAAAGGAC	21	16.7237	11.2741	186	74	-108.333	-4.53261	-13.0883	-7.74268	4.19974e-10	-4.54562	-9.04061e-06	0.00248277	1.77594e-06	208	18.1904	208	105	12.9772	105	104	13.9205	104	15.0294	139	22	1.46669	22	30	1.70313	30	40	2.65349	40	1.94111	30.6667
>1009	CGAGGTGTAGCGCAGTCTGG	20	21.9332	15.7095	428	295	356.333	5.6886	18.4542	3.1225	1.37841e-29	5.48806	2.93845e-05	8.14875e-23	5.61983e-25	77	6.73394	77	84	10.3818	84	67	8.96801	67	8.69457	76	430	28.6672	430	495	28.1017	495	372	24.6775	372	27.1488	432.333
>1010	CGAGTTGGAGCACGCCTGTC	20	55.6838	43.9821	508	290	-364.333	-3.41814	-47.9649	-6.00173	9.39455e-27	-3.48793	-3.11687e-05	5.55379e-20	2.93851e-22	640	55.9704	640	433	53.5156	433	472	63.1776	472	57.5545	515	143	9.5335	143	132	7.49379	132	177	11.7417	177	9.58966	150.667
>1011	CGATCCGGGCGGAAGACATTGTC	23	19.4874	16.8664	204	100	-133.667	-3.12169	-17.9092	-5.53207	1.14714e-18	-3.18769	-1.14441e-05	6.78159e-12	1.6564e-14	251	21.9509	251	170	21.0107	170	169	22.6208	169	21.8608	196.667	47	3.13339	47	73	4.14429	73	69	4.57727	69	3.95165	63
>1012	CGATGAGTAGGAGGGCGCGGCGGC	24	29.0885	16.4304	204	169	-172.667	-3.29204	-23.7361	-5.92422	1.46258e-10	-3.42231	-1.51891e-05	0.000864634	6.71821e-07	242	21.1638	242	262	32.3812	262	240	32.1242	240	28.5564	248	71	4.73341	71	58	3.29273	58	97	6.43472	97	4.82029	75.3333
>1013	CGATGATTCATGATAACTCGACG	23	377.642	150.096	6638	3168	5158.67	4.99381	264.187	2.87983	1.1993e-10	4.98694	0.00043006	0.000708993	5.59584e-07	1860	162.664	1860	1049	129.649	1049	966	129.3	966	140.537	1291.67	7604	506.942	7604	7530	427.487	7530	4217	279.744	4217	404.724	6450.33
>1014	CGCAAATTACCCAATCCTG	19	7.10829	3.20151	163	84	126.333	2.73853	4.29139	1.52171	1.53479e-09	2.66856	1.03618e-05	0.00907326	5.83489e-06	84	7.34611	84	59	7.29196	59	75	10.0388	75	8.22563	72.6667	216	14.4002	216	222	12.6032	222	159	10.5476	159	12.517	199
>1015	CGCAAATTACCCAATCCTGAC	21	2.58396	2.01285	54	40	46.3333	3.67308	2.0349	2.03036	2.22963e-15	3.55555	3.80712e-06	1.3181e-08	2.16081e-11	19	1.66162	19	15	1.85389	15	18	2.40932	18	1.97494	17.3333	58	3.86673	58	69	3.91721	69	64	4.24559	64	4.00984	63.6667
>1016	CGCATTTATTAGATAAAAGGCT	22	10.1961	4.02227	161	71	121.667	9.29545	6.97561	5.36215	7.48762e-11	9.11462	1.01422e-05	0.000442646	3.6342e-07	20	1.74907	20	16	1.97748	16	8	1.07081	8	1.59912	14.6667	169	11.2669	169	153	8.68599	153	87	5.77134	87	8.57473	136.333
>1017	CGCATTTATTAGATAAAAGGCTGAC	25	5.64214	2.36697	100	54	70.6667	4.11765	3.44	2.38849	5.69426e-09	4.06031	5.88261e-06	0.0336628	1.93353e-05	32	2.79852	32	18	2.22466	18	18	2.40932	18	2.4775	22.6667	118	7.8668	118	90	5.1094	90	72	4.77628	72	5.9175	93.3333
>1018	CGCCAATTTTTGGAAGGCCCTG	22	2.63902	1.60106	50	30	39.3333	7.21053	2.16754	4.11942	1.56661e-13	6.93814	3.2572e-06	9.26135e-07	1.16057e-09	9	0.787084	9	4	0.49437	4	6	0.803106	6	0.694853	6.33333	47	3.13339	47	54	3.06564	54	36	2.38814	36	2.86239	45.6667
>1019	CGCCCCCAAGGGCCCGTGCCA	21	3.61287	2.7697	78	55	63.3333	4.51852	3.13972	2.59265	6.12775e-18	4.39624	5.22893e-06	3.62255e-11	8.1223e-14	25	2.18634	25	15	1.85389	15	14	1.87391	14	1.97138	18	82	5.46676	82	92	5.22295	92	70	4.64361	70	5.1111	81.3333
>1020	CGCCCCCAAGGGCCCGTGCCATG	23	4.00778	2.81132	78	47	59.6667	6.96667	3.19705	3.76443	4.83429e-17	6.67793	4.9172e-06	2.85789e-10	5.69301e-13	10	0.874537	10	8	0.98874	8	12	1.60621	12	1.1565	10	57	3.80006	57	86	4.88232	86	66	4.37826	66	4.35355	69.6667
>1021	CGCCCGTGTCGGTAACACA	19	12.4111	5.96373	218	133	163.667	4.27333	7.91172	2.39722	4.97334e-13	4.15151	1.35451e-05	2.94009e-06	3.42668e-09	54	4.7225	54	57	7.04477	57	39	5.22019	39	5.66249	50	257	17.1336	257	197	11.1839	197	187	12.4051	187	13.5742	213.667
>1022	CGCCCGTGTCGGTAACACAACCC	23	18.2654	4.67126	330	194	271	2.75594	9.10638	1.51365	6.74433e-17	2.65273	2.19638e-05	3.98705e-10	7.83311e-13	156	13.6428	156	151	18.6625	151	156	20.8807	156	17.7287	154.333	350	23.3337	350	445	25.2632	445	481	31.9082	481	26.835	425.333
>1023	CGCCCGTGTCGGTAACACAACCCTC	25	5.70076	4.80603	171	119	134	2.70339	4.60979	1.52483	4.6919e-22	2.63177	1.09552e-05	2.77372e-15	9.09415e-18	95	8.30811	95	81	10.011	81	60	8.03106	60	8.78338	78.6667	200	13.3336	200	231	13.1141	231	207	13.7318	207	13.3932	212.667
>1024	CGCCCTGTAGGAATTTGCCGGCA	23	3.60006	1.52576	54	23	39	118	2.43986	55.6846	1.74986e-11	84.3027	3.26262e-06	0.000103447	9.42995e-08	0	0	0	0	0	0	1	0.133851	1	0.044617	0.333333	54	3.60006	54	41	2.32762	41	23	1.52576	23	2.48448	39.3333
>1025	CGCCGAGGACTCGCTCTCCG	20	1.40002	0.871467	23	14	19	29.5	1.14779	14.3753	1.40664e-11	24.3474	1.57781e-06	8.31568e-05	7.6997e-08	0	0	0	1	0.123592	1	1	0.133851	1	0.0858145	0.666667	21	1.40002	21	23	1.30574	23	15	0.995059	15	1.23361	19.6667
>1026	CGCCGTGGAGACCTGGGC	18	7.22598	3.69842	118	66	88.3333	5.64912	4.61744	3.11878	4.25566e-10	5.43902	7.32119e-06	0.00251582	1.79573e-06	18	1.57417	18	25	3.08981	25	14	1.87391	14	2.1793	19	132	8.80015	132	106	6.01774	106	84	5.57233	84	6.79674	107.333
>1027	CGCCGTGGAGACCTGGGCT	19	7.75528	4.39907	122	98	104.333	5.40845	5.29522	2.88839	1.80076e-09	5.10686	8.55486e-06	0.0106456	6.74626e-06	16	1.39926	16	34	4.20214	34	21	2.81087	21	2.80409	23.6667	119	7.93347	119	127	7.20994	127	138	9.15454	138	8.09932	128
>1028	CGCCGTGGAGACCTGGGCTCG	21	2.43336	1.59951	37	25	32	17	1.8986	8.95866	9.25927e-15	15.5468	2.64587e-06	5.47381e-08	8.14555e-11	1	0.0874537	1	4	0.49437	4	1	0.133851	1	0.238558	2	26	1.73336	26	38	2.1573	38	38	2.52082	38	2.13716	34
>1029	CGCCTGGGCGTTGCACTG	18	2.11258	1.12656	32	18	24	19	1.45149	10.2947	1.81848e-10	17.0426	2.00041e-06	0.00107504	8.23151e-07	1	0.0874537	1	2	0.247185	2	1	0.133851	1	0.156163	1.33333	33	2.20004	33	24	1.36251	24	19	1.26041	19	1.60765	25.3333
>1030	CGCCTGGGCGTTGCACTGCTGCC	23	2.70568	1.7983	44	34	38	7.33333	2.11812	4.18179	5.36325e-17	7.03447	3.14765e-06	3.1706e-10	6.29086e-13	8	0.69963	8	4	0.49437	4	6	0.803106	6	0.665702	6	48	3.20005	48	44	2.49793	44	40	2.65349	40	2.78383	44
>1031	CGCCTGTAGCTCAGTGGG	18	1.94275	1.33938	43	33	37.3333	3.03636	1.45206	1.70523	2.561e-11	2.94608	3.06249e-06	0.000151399	1.34457e-07	22	1.92398	22	16	1.97748	16	17	2.27547	17	2.05898	18.3333	58	3.86673	58	59	3.3495	59	50	3.31686	50	3.51103	55.6667
>1032	CGCGAGCTTGTAACCCGA	18	27.8249	10.8088	500	215	332.667	4.03343	15.8132	2.28767	3.07554e-09	3.95319	2.76562e-05	0.0181817	1.09859e-05	129	11.2815	129	118	14.5839	118	82	10.9758	82	12.2804	109.667	582	38.8007	582	412	23.3897	412	333	22.0903	333	28.0936	442.333
>1033	CGCGAGGGAAAGATGAAAAGGACT	24	34.5827	27.8099	375	159	-226	-3.06079	-29.9253	-5.3179	8.14051e-12	-3.10239	-1.91207e-05	4.81243e-05	4.64723e-08	461	40.3162	461	276	34.1115	276	270	36.1398	270	36.8558	335.667	86	5.73343	86	111	6.3016	111	132	8.75652	132	6.93052	109.667
>1034	CGCGCAAATTACCCAATCCTG	21	14.4755	9.39908	307	210	243	3.89286	10.8666	2.12987	2.4475e-26	3.75873	1.99125e-05	1.44689e-19	7.38211e-22	87	7.60848	87	82	10.1346	82	83	11.1096	83	9.61756	84	293	19.5337	293	389	22.084	389	299	19.8348	299	20.4842	327
>1035	CGCGCCTGTAGCTCAGCG	18	4.9428	1.3782	87	41	63	4.20339	3.07718	2.3859	4.98474e-09	4.08724	5.22312e-06	0.0294683	1.71527e-05	22	1.92398	22	21	2.59544	21	16	2.14161	16	2.22035	19.6667	103	6.86678	103	62	3.51981	62	83	5.50599	83	5.29753	82.6667
>1036	CGCGCGCTACGGCTTTGACCT	21	6.76053	3.72979	148	79	101.667	4.50575	4.88005	2.50246	4.56538e-13	4.36613	8.34764e-06	2.69892e-06	3.15664e-09	35	3.06088	35	27	3.337	27	25	3.34627	25	3.24805	29	106	7.06679	106	173	9.82141	173	113	7.49611	113	8.1281	130.667
>1037	CGCGCTACACTGATGTATTCAACG	24	281.138	116.316	5433	2027	3265.67	6.99939	172.749	3.80293	4.48697e-10	6.7291	0.000267979	0.00265256	1.87859e-06	590	51.5977	590	615	76.0094	615	428	57.2882	428	61.6318	544.333	2952	196.803	2952	5861	332.736	5861	2617	173.605	2617	234.381	3810
>1038	CGCGCTACACTGATGTATTCAACGA	25	24.1302	8.8615	458	169	312.333	7.99254	17.2341	4.48901	2.11898e-10	7.87936	2.59118e-05	0.00125268	9.45419e-07	61	5.33468	61	28	3.46059	28	45	6.02329	45	4.93952	44.6667	371	24.7338	371	486	27.5908	486	214	14.1962	214	22.1736	357
>1039	CGCGCTACGGCTTTGACC	18	7.17778	4.36179	134	80	98.3333	6.9	5.22911	3.69667	3.96137e-13	6.57094	8.09196e-06	2.34185e-06	2.77799e-09	14	1.22435	14	22	2.71903	22	14	1.87391	14	1.9391	16.6667	103	6.86678	103	148	8.40213	148	94	6.2357	94	7.16821	115
>1040	CGCGCTACGGCTTTGACCT	19	19.1596	13.5053	366	216	270	8.78846	15.1201	4.89038	1.68973e-16	8.48418	2.22866e-05	9.9892e-10	1.89189e-12	39	3.4107	39	44	5.43807	44	21	2.81087	21	3.88655	34.6667	272	18.1336	272	387	21.9704	387	255	16.916	255	19.0067	304.667
>1041	CGCGGCGAGAGCGGGTCGCCG	21	329.613	51.3575	6388	5457	5873	2.37605	149.117	1.30341	2.33382e-15	2.27765	0.000472394	1.37969e-08	2.25807e-11	4135	361.621	4135	4637	573.098	4637	4032	539.687	4032	491.469	4268	9592	639.478	9592	10411	591.044	10411	10420	691.234	10420	640.585	10141
>1042	CGCGGGTGACCCGGGTTCG	19	1.78355	1.28127	28	27	26	5.58824	1.33632	3.00693	2.32848e-10	5.32644	2.14594e-06	0.00137653	1.03421e-06	4	0.349815	4	9	1.11233	9	4	0.535404	4	0.66585	5.66667	32	2.13337	32	32	1.81668	32	31	2.05646	31	2.00217	31.6667
>1043	CGCGGTGCGGAAGCAATTTG	20	1.91258	1.65726	33	26	28.3333	15.1667	1.66856	7.99436	5.03337e-15	13.933	2.34873e-06	2.97558e-08	4.60616e-11	1	0.0874537	1	4	0.49437	4	1	0.133851	1	0.238558	2	30	2.00003	30	34	1.93022	34	27	1.79111	27	1.90712	30.3333
>1044	CGCTACGGCTTTGACCTAACGGCCT	25	2.35424	1.8961	45	30	35.6667	8.13333	1.96685	4.38139	2.4266e-15	7.7365	2.94701e-06	1.43454e-08	2.33258e-11	5	0.437269	5	3	0.370777	3	7	0.936956	7	0.581668	5	35	2.33337	35	48	2.72502	48	39	2.58715	39	2.54851	40.6667
>1045	CGCTGCGGGCCTGGTCCGGCTG	22	12.3085	10.3821	197	176	187.667	15.8158	11.2059	8.79332	8.89023e-99	15.2534	1.55547e-05	5.25565e-92	1.81229e-93	14	1.22435	14	12	1.48311	12	12	1.60621	12	1.43789	12.6667	188	12.5335	188	209	11.8652	209	204	13.5328	204	12.6438	200.333
>1046	CGCTGCGGGCCTGGTCCGGCTGT	23	3.31569	1.89035	51	36	43.3333	11	2.55809	6.34321	5.74083e-16	10.4539	3.59575e-06	3.39381e-09	5.97502e-12	5	0.437269	5	7	0.865147	7	1	0.133851	1	0.478756	4.33333	50	3.33339	50	41	2.32762	41	52	3.44954	52	3.03685	47.6667
>1047	CGCTGCGGGCCTGGTCCGGCTGTG	24	47.0809	37.7597	737	699	712.667	18.104	43.0358	10.1672	4.61907e-213	17.5844	5.91309e-05	2.73066e-206	6.82665e-207	48	4.19778	48	41	5.06729	41	36	4.81863	36	4.69457	41.6667	740	49.3342	740	750	42.5784	750	773	51.2787	773	47.7304	754.333
>1048	CGCTGCGGGCCTGGTCCGGCTGTGC	25	17.2897	14.5027	279	260	267	13.3231	15.7044	7.22597	1.45494e-120	12.8762	2.21275e-05	8.60121e-114	4.3006e-115	20	1.74907	20	20	2.47185	20	25	3.34627	25	2.5224	21.6667	280	18.667	280	299	16.9746	299	287	19.0388	287	18.2268	288.667
>1049	CGCTGTGGGCCTGGCCCG	18	11.6612	7.53876	186	124	154.333	12.575	9.12145	7.16011	1.36473e-29	12.2263	1.28464e-05	8.0679e-23	5.60271e-25	17	1.48671	17	12	1.48311	12	11	1.47236	11	1.48073	13.3333	197	13.1336	197	170	9.6511	170	136	9.02187	136	10.6022	167.667
>1050	CGCTGTGGGCCTGGCCCGG	19	5.92931	4.54699	100	73	87.3333	7.89474	4.8767	4.42414	1.41853e-24	7.62133	7.23391e-06	8.38591e-18	3.54817e-20	14	1.22435	14	16	1.97748	16	8	1.07081	8	1.42421	12.6667	105	7.00012	105	108	6.13128	108	87	5.77134	87	6.30092	100
>1051	CGCTGTGGGCCTGGCCCGGT	20	3.19954	1.94789	55	30	43.6667	19.7143	2.61075	10.7522	1.75909e-13	18.223	3.6268e-06	1.03992e-06	1.29873e-09	2	0.174907	2	4	0.49437	4	1	0.133851	1	0.267709	2.33333	50	3.33339	50	56	3.17918	56	32	2.12279	32	2.87846	46
>1052	CGCTGTGGGCCTGGCCCGGTCGTG	24	4.45477	3.74202	82	60	68.6667	16.8462	4.10166	9.59946	2.25114e-35	15.9803	5.68748e-06	1.33081e-28	1.29205e-30	6	0.524722	6	3	0.370777	3	4	0.535404	4	0.476968	4.33333	64	4.26674	64	85	4.82555	85	70	4.64361	70	4.57863	73
>1053	CGCTGTGGGCCTGGCCCGGTCGTGC	25	18.8813	14.3541	302	274	283.667	10.0532	16.4396	5.7177	1.02553e-118	9.78697	2.35242e-05	6.06266e-112	2.75576e-113	41	3.5856	41	22	2.71903	22	31	4.14938	31	3.48467	31.3333	324	21.6004	324	316	17.9397	316	305	20.2329	305	19.9243	315
>1054	CGGAAGGCCGTAGGTTCG	18	62.803	31.1232	1164	496	811	12.5857	46.6842	6.8406	3.89007e-12	12.0415	6.70682e-05	2.2997e-05	2.33709e-08	68	5.94685	68	95	11.7413	95	47	6.29099	47	7.99305	70	868	57.8677	868	1211	68.7499	1211	564	37.4142	564	54.6772	881
>1055	CGGAAGGTCGTAGGTTCG	18	3.04799	2.27533	49	36	42.6667	9	2.43224	5.07314	1.76261e-19	8.57961	3.52891e-06	1.042e-12	2.83153e-15	6	0.524722	6	7	0.865147	7	3	0.401553	3	0.597141	5.33333	42	2.80005	42	50	2.83856	50	52	3.44954	52	3.02938	48
>1056	CGGACAAGGGGAATCCGACTGT	22	10.1783	7.17691	85	40	-63.3333	-3.53333	-8.2751	-6.18996	1.30444e-13	-3.60657	-5.44574e-06	7.71146e-07	9.7367e-10	106	9.2701	106	92	11.3705	92	67	8.96801	67	9.86954	88.3333	27	1.80003	27	21	1.19219	21	27	1.79111	27	1.59444	25
>1057	CGGACAAGGGGAATCCGACTGTT	23	41.357	35.8636	396	139	-245	-2.02368	-38.5502	-3.55169	1.28956e-10	-2.06128	-2.11046e-05	0.000762352	5.98863e-07	623	54.4837	623	449	55.493	449	381	50.9972	381	53.658	484.333	227	15.1336	227	249	14.136	249	242	16.0536	242	15.1077	239.333
>1058	CGGACTGTTGGCCTGGGCTTGTGT	24	1.93131	1.29216	34	30	30.3333	5.33333	1.60113	3.1113	2.05071e-12	5.13306	2.50591e-06	1.21232e-05	1.2966e-08	10	0.874537	10	7	0.865147	7	4	0.535404	4	0.758363	7	37	2.46671	37	38	2.1573	38	37	2.45448	37	2.3595	37.3333
>1059	CGGAGCGGCCGTCGGTGC	18	54.2328	30.9061	360	255	-303.667	-3.66374	-40.7832	-6.66741	8.16613e-20	-3.80449	-2.65173e-05	4.82758e-13	1.37147e-15	430	37.6051	430	373	46.1	373	450	60.2329	450	47.9793	417.667	90	6.0001	90	118	6.699	118	134	8.88919	134	7.1961	114
>1060	CGGAGGAAGACTCGGCATG	19	4.60161	1.73672	75	32	58.3333	7.03448	3.18051	3.93305	2.21215e-09	6.82523	4.84846e-06	0.0130776	8.11266e-06	12	1.04944	12	7	0.865147	7	10	1.33851	10	1.08437	9.66667	82	5.46676	82	80	4.54169	80	42	2.78617	42	4.26487	68
>1061	CGGAGGAAGACTCGGCATGAAGGCC	25	5.90125	3.81909	95	79	83.6667	7.78378	4.72697	4.50533	1.6635e-39	7.52953	6.9237e-06	9.83414e-33	1.19929e-34	18	1.57417	18	7	0.865147	7	12	1.60621	12	1.34851	12.3333	91	6.06677	91	95	5.39326	95	102	6.7664	102	6.07548	96
>1062	CGGAGTGTGCCCTCGGCCATGGTC	24	1.8667	1.81668	32	28	29.3333	NaN	1.84694	NaN	3.77948e-23	232.579	2.43621e-06	2.23432e-16	8.33702e-19	0	0	0	0	0	0	0	0	0	0	0	28	1.8667	28	32	1.81668	32	28	1.85744	28	1.84694	29.3333
>1063	CGGAGTGTGCCCTCGGCCATGGTCC	25	7.03175	3.3495	106	59	77.3333	233	4.9424	170.543	1.96136e-22	166.622	6.41846e-06	1.1595e-15	3.97088e-18	1	0.0874537	1	0	0	0	0	0	0	0.0291512	0.333333	68	4.53341	68	59	3.3495	59	106	7.03175	106	4.97155	77.6667
>1064	CGGATATCTCGGCTCTCG	18	21.1555	12.03	129	84	-108	-2.31174	-16.468	-4.15314	8.31843e-12	-2.38649	-9.50966e-06	4.91761e-05	4.73303e-08	199	17.4033	199	207	25.5836	207	165	22.0854	165	21.6908	190.333	88	5.86677	88	78	4.42815	78	81	5.37332	81	5.22275	82.3333
>1065	CGGATTTCGGTGAGGCGGATTC	22	6.81207	3.92826	139	76	93.3333	5	4.76402	2.90711	4.41539e-10	4.92194	7.70458e-06	0.00261025	1.85255e-06	36	3.14833	36	20	2.47185	20	14	1.87391	14	2.49803	23.3333	96	6.40011	96	153	8.68599	153	101	6.70006	101	7.26205	116.667
>1066	CGGCAACGGATATCTCGGC	19	33.1189	23.0359	288	150	-200	-3.33463	-26.51	-5.83376	1.62476e-11	-3.40199	-1.71192e-05	9.60509e-05	8.8201e-08	353	30.8712	353	229	28.3027	229	275	36.809	275	31.9943	285.667	79	5.26676	79	65	3.69012	65	113	7.49611	113	5.48433	85.6667
>1067	CGGCAACGGATATCTCGGCT	20	24.7	21.8636	247	123	-159	-2.44109	-22.8631	-4.26214	1.35918e-22	-2.48879	-1.36599e-05	8.03509e-16	2.78996e-18	348	30.4339	348	233	28.7971	233	227	30.3842	227	29.8717	269.333	104	6.93345	104	101	5.73389	101	126	8.3585	126	7.00861	110.333
>1068	CGGCAACGGATATCTCGGCTCTC	23	19.6166	12.6572	170	77	-116.333	-3.58519	-15.2544	-6.37411	1.42642e-10	-3.671	-9.96881e-06	0.000843255	6.5623e-07	199	17.4033	199	124	15.3255	124	161	21.55	161	18.0929	161.333	29	1.93337	29	47	2.66824	47	59	3.9139	59	2.8385	45
>1069	CGGCAACGGATATCTCGGCTCTCG	24	205.872	104.759	1526	662	-1106.67	-3.48503	-146.365	-6.15247	1.38965e-10	-3.56075	-9.47112e-05	0.000821521	6.41312e-07	1896	165.812	1896	1065	131.626	1065	1695	226.877	1695	174.772	1552	403	26.8671	403	370	21.0053	370	563	37.3479	563	28.4068	445.333
>1070	CGGCAACGGATATCTCGGCTCTCGC	25	31.3366	14.6597	210	144	-175	-3.21519	-24.598	-5.96858	2.59619e-10	-3.37429	-1.55497e-05	0.00153479	1.14026e-06	228	19.9395	228	270	33.37	270	264	35.3366	264	29.5487	254	60	4.00007	60	93	5.27972	93	84	5.57233	84	4.95071	79
>1071	CGGCATCTGCAGACAACCCCT	21	7.82064	4.30486	141	71	100.333	16.8421	5.88682	9.0532	7.77892e-18	15.9738	8.29743e-06	4.59867e-11	1.01741e-13	6	0.524722	6	7	0.865147	7	6	0.803106	6	0.730992	6.33333	96	6.40011	96	147	8.34536	147	77	5.10797	77	6.61781	106.667
>1072	CGGCCGGGGGACGGACCGGGA	21	69.7348	20.5561	1183	894	999	3.25169	40.0433	1.77964	7.33772e-16	3.11132	8.12886e-05	4.33785e-09	7.53098e-12	414	36.2059	414	474	58.5828	474	443	59.296	443	51.3616	443.667	1337	89.1349	1337	1394	79.139	1394	1597	105.941	1597	91.4048	1442.67
>1073	CGGCGAGAGCGGGTCGCCGC	20	2.60943	1.01311	48	42	42	2.77465	1.42798	1.52338	6.62731e-09	2.68084	3.42926e-06	0.0391787	2.20974e-05	22	1.92398	22	29	3.58418	29	20	2.67702	20	2.72839	23.6667	68	4.53341	68	65	3.69012	65	64	4.24559	64	4.15637	65.6667
>1074	CGGCGAGAGCGGGTCGCCGCG	21	99.3384	62.8858	1701	1214	1423	4.17162	66.645	2.2927	3.85604e-10	3.99707	0.000116884	0.00227958	1.63645e-06	420	36.7306	420	586	72.4252	586	340	45.5093	340	51.555	448.667	2041	136.069	2041	1940	110.136	1940	1634	108.395	1634	118.2	1871.67
>1075	CGGCGGAGGAAGACTCGGCA	20	54.5045	23.8778	850	391	582.333	12.4183	34.575	7.04234	1.44834e-17	12.2404	4.87666e-05	8.56219e-11	1.85329e-13	63	5.50959	63	38	4.69651	38	52	6.96025	52	5.72212	51	888	59.201	888	569	32.3028	569	443	29.3874	443	40.2971	633.333
>1076	CGGCGGAGGAAGACTCGGCATG	22	4.80983	2.03961	73	40	52.6667	18.5556	3.24301	11.109	2.51308e-13	17.6984	4.40365e-06	1.48566e-06	1.82066e-09	5	0.437269	5	1	0.123592	1	3	0.401553	3	0.320805	3	74	4.93342	74	43	2.44116	43	50	3.31686	50	3.56381	55.6667
>1077	CGGCTACCACATCCAAGGAAG	21	46.9937	18.3243	951	550	728	3.71304	31.1065	1.99263	6.12066e-10	3.53163	5.93437e-05	0.00361836	2.49714e-06	228	19.9395	228	308	38.0665	308	269	36.0059	269	31.3373	268.333	991	66.0678	991	1179	66.9332	1179	819	54.3302	819	62.4437	996.333
>1078	CGGCTCTCGCATCGATGAAGAAC	23	8.19428	2.69144	194	155	167.333	1.83806	0.438416	1.01926	7.8678e-12	1.78364	1.34011e-05	4.65122e-05	4.50699e-08	217	18.9775	217	179	22.1231	179	203	27.1717	203	22.7574	199.667	358	23.8671	358	373	21.1756	373	370	24.5448	370	23.1958	367
>1079	CGGCTGTGATGCGCAACGGTA	21	8.25445	3.10127	188	119	151.667	2.60211	5.01052	1.46957	5.21942e-14	2.54127	1.24409e-05	3.08557e-07	4.1417e-10	113	9.88227	113	74	9.14584	74	97	12.9835	97	10.6706	94.6667	261	17.4003	261	216	12.2626	216	262	17.3804	262	15.6811	246.333
>1080	CGGGAAAAGGATTGGCTC	18	37.6638	27.289	328	110	-193	-1.89907	-31.7706	-3.33999	7.38273e-09	-1.92959	-1.66173e-05	0.0436446	2.43961e-05	524	45.8258	524	326	40.2912	326	373	49.9264	373	45.3478	407.667	232	15.4669	232	216	12.2626	216	196	13.0021	196	13.5772	214.667
>1081	CGGGAGCAAGTGAAATACCACTACT	25	4.10442	2.58209	75	43	53	9.36842	2.93291	4.89343	3.8146e-12	8.85569	4.36653e-06	2.25508e-05	2.29408e-08	5	0.437269	5	5	0.617962	5	9	1.20466	9	0.753297	6.33333	48	3.20005	48	80	4.54169	80	50	3.31686	50	3.6862	59.3333
>1082	CGGGCCGCCGCACATCTGGGCCG	23	34.7823	13.1856	850	512	631.667	2.53317	20.471	1.45077	3.6849e-17	2.48801	5.1737e-05	2.17841e-10	4.44573e-13	548	47.9247	548	368	45.482	368	320	42.8323	320	45.413	412	880	58.6677	880	1081	61.3696	1081	1170	77.6146	1170	65.884	1043.67
>1083	CGGGCCGCCGCACATCTGGGCCGCT	25	101.393	31.3283	2258	1236	1564.33	2.59031	53.1227	1.49187	3.60357e-09	2.55456	0.000128413	0.0213033	1.26956e-05	1350	118.063	1350	814	100.604	814	787	105.341	787	108.003	983.667	2050	136.669	2050	2549	144.71	2549	3045	201.997	3045	161.125	2548
>1084	CGGGCCGCTGCACAACTGGGCC	22	57.4857	35.5745	960	715	841.667	5.25801	42.453	2.84693	1.27854e-16	4.99577	6.89093e-05	7.55835e-10	1.44796e-12	171	14.9546	171	242	29.9094	242	180	24.0932	180	22.9857	197.667	895	59.6677	895	1131	64.2082	1131	1092	72.4403	1092	65.4387	1039.33
>1085	CGGGCCGCTGCACAACTGGGCCG	23	25.5088	14.3723	430	296	361	4.64646	17.7714	2.57112	6.39055e-35	4.48238	2.96451e-05	3.77791e-28	3.59801e-30	102	8.92028	102	106	13.1008	106	89	11.9127	89	11.3113	99	398	26.5338	398	463	26.285	463	519	34.429	519	29.0826	460
>1086	CGGGCCGCTGCACAACTGGGCCGCT	25	12.7935	6.18291	211	170	182	4	8.33605	2.18345	6.74181e-25	3.85498	1.49326e-05	3.98556e-18	1.77927e-20	57	4.98486	57	57	7.04477	57	68	9.10186	68	7.04383	60.6667	227	15.1336	227	233	13.2277	233	268	17.7784	268	15.3799	242.667
>1087	CGGGCCGCTGCACTCCTTGAC	21	3.05318	1.55491	66	31	44	4.66667	2.14728	2.61063	1.58411e-09	4.50269	3.61365e-06	0.00936478	6.01077e-06	15	1.31181	15	12	1.48311	12	9	1.20466	9	1.33319	12	43	2.86672	43	75	4.25784	75	50	3.31686	50	3.48047	56
>1088	CGGGCCGCTGCACTCCTTGACCGCT	25	4.08821	1.87283	96	52	69.6667	3.27174	2.94758	1.88146	1.70126e-10	3.19628	5.71787e-06	0.00100573	7.71268e-07	43	3.76051	43	28	3.46059	28	21	2.81087	21	3.34399	30.6667	80	5.33342	80	117	6.64222	117	104	6.89908	104	6.29158	100.333
>1089	CGGGCCTGGTCCGGCTGTGCT	21	3.77922	2.65692	83	55	65	3.78571	2.87141	2.07474	2.35899e-15	3.65312	5.33023e-06	1.39457e-08	2.27499e-11	23	2.01144	23	28	3.46059	28	19	2.54317	19	2.67173	23.3333	78	5.20009	78	102	5.79066	102	85	5.63867	85	5.54314	88.3333
>1090	CGGGCGCAAGCGAAATACCACTACT	25	0.933349	0.597035	14	9	12.3333	NaN	0.77506	NaN	2.17631e-09	98.511	1.02581e-06	0.0128657	8.01105e-06	0	0	0	0	0	0	0	0	0	0	0	14	0.933349	14	14	0.794796	14	9	0.597035	9	0.77506	12.3333
>1091	CGGGCGCAAGTGAAATACCACTAAT	25	5.76309	3.66261	112	59	78.6667	8.375	4.35019	4.62177	1.76391e-15	8.03224	6.4819e-06	1.04277e-08	1.72359e-11	12	1.04944	12	12	1.48311	12	8	1.07081	8	1.20112	10.6667	71	4.73341	71	120	6.81254	120	77	5.10797	77	5.55131	89.3333
>1092	CGGGCGCAAGTGAAATACCACTAC	24	120.025	59.2796	2292	1257	1639.67	5.35695	81.7602	2.8668	4.82232e-14	5.08034	0.000133961	2.85082e-07	3.85767e-10	329	28.7723	329	435	53.7627	435	365	48.8556	365	43.7969	376.333	1622	108.135	1622	2621	148.797	2621	1805	119.739	1805	125.557	2016
>1093	CGGGCGCAAGTGAAATACCACTACT	25	2590.33	1671.93	48359	30437	37660.7	7.91783	2062.73	4.27002	6.54626e-27	7.55859	0.00310247	3.86996e-20	2.08062e-22	5054	441.991	5054	5767	712.758	5767	5511	737.652	5511	630.801	5444	39953	2663.58	39953	53413	3032.32	53413	35948	2384.69	35948	2693.53	43104.7
>1094	CGGGCGCAAGTGAAATACCACTATT	25	1.97925	1.05904	30	18	24.6667	13.3333	1.43796	6.94253	1.31492e-10	12.2476	2.04853e-06	0.000777343	6.09752e-07	1	0.0874537	1	3	0.370777	3	2	0.267702	2	0.241978	2	31	2.0667	31	29	1.64636	29	20	1.32675	20	1.67994	26.6667
>1095	CGGGCGCAAGTGAAATATCACTACT	25	3.82943	1.52924	59	31	46	7.57143	2.4941	3.95398	1.10679e-11	7.13637	3.78115e-06	6.54302e-05	6.17266e-08	4	0.349815	4	9	1.11233	9	8	1.07081	8	0.844318	7	39	2.60004	39	57	3.23596	57	63	4.17925	63	3.33842	53
>1096	CGGGCGGAAGACATTGTC	18	95.0489	42.2878	681	376	-480.333	-3.35073	-66.1705	-6.11235	9.71471e-10	-3.51616	-4.26736e-05	0.00574305	3.80335e-06	620	54.2213	620	860	106.29	860	574	76.8304	574	79.1138	684.667	179	11.9335	179	198	11.2407	198	236	15.6556	236	12.9433	204.333
>1097	CGGGCGTAAGTGAAATACCACTACT	25	9.72429	4.60315	171	81	134.667	10.1818	7.67775	5.64655	4.74922e-18	9.77319	1.10713e-05	2.8076e-11	6.3377e-14	17	1.48671	17	14	1.73029	14	13	1.74006	13	1.65236	14.6667	95	6.33344	95	184	10.4459	184	169	11.211	169	9.33011	149.333
>1098	CGGGCTCAAGTGAAATACCACTACT	25	2.39695	1.50526	42	33	35.3333	4.3125	1.71903	2.43938	7.11384e-12	4.16343	2.91334e-06	4.20549e-05	4.08697e-08	12	1.04944	12	14	1.73029	14	6	0.803106	6	1.19428	10.6667	48	3.20005	48	45	2.5547	45	45	2.98518	45	2.91331	46
>1099	CGGGGTGTGGACTGTTGTC	19	58.4887	48.1427	508	243	-311	-2.02415	-49.4358	-3.56544	4.815e-11	-2.07112	-2.69789e-05	0.000284649	2.42048e-07	761	66.5523	761	526	65.0097	526	557	74.555	557	68.7056	614.667	253	16.867	253	283	16.0662	283	375	24.8765	375	19.2699	303.667
>1100	CGGGTTCGGGTTCGTCACCT	20	10.4841	6.98724	182	130	152	5.70103	7.8047	3.06447	1.26724e-09	5.38824	1.24462e-05	0.00749156	4.87266e-06	25	2.18634	25	47	5.80885	47	25	3.34627	25	3.78049	32.3333	155	10.3335	155	207	11.7516	207	191	12.6704	191	11.5852	184.333
>1101	CGGTACTGTCTGCTGATGTCC	21	19.9261	13.3279	138	88	-110	-2.47321	-16.1436	-4.40071	4.50481e-13	-2.54676	-9.60786e-06	2.66311e-06	3.12205e-09	205	17.928	205	192	23.7298	192	157	21.0146	157	20.8908	184.667	69	4.60008	69	67	3.80367	67	88	5.83768	88	4.74714	74.6667
>1102	CGGTAGAACGCGGGTCTCC	19	27.3483	12.1795	439	324	392	5.17021	20.0024	2.82423	3.87594e-19	4.95944	3.23209e-05	2.29134e-12	5.95154e-15	84	7.34611	84	93	11.4941	93	105	14.0543	105	10.9649	94	518	34.5339	518	417	23.6736	417	523	34.6944	523	30.9673	486
>1103	CGGTAGAACGTGTGTCTCC	19	2.8525	1.12537	43	21	34.3333	35.3333	2.14785	17.4673	3.10423e-11	30.5248	2.8618e-06	0.000183513	1.61259e-07	0	0	0	1	0.123592	1	2	0.267702	2	0.130431	1	41	2.73338	41	22	1.24897	22	43	2.8525	43	2.27828	35.3333
>1104	CGGTCAACGAGTCGGGTTGTT	21	15.3124	11.1973	125	72	-99.3333	-4.725	-12.4311	-8.30175	4.46479e-16	-4.82227	-8.53168e-06	2.63945e-09	4.76436e-12	147	12.8557	147	134	16.5614	134	97	12.9835	97	14.1335	126	33	2.20004	33	22	1.24897	22	25	1.65843	25	1.70248	26.6667
>1105	CGGTGCGTTGGCCTACCATCTCCCC	25	1.75485	1.4636	35	26	30	5.09091	1.51911	2.82917	1.25971e-11	4.88675	2.47364e-06	7.44703e-05	6.94686e-08	8	0.69963	8	8	0.98874	8	6	0.803106	6	0.830492	7.33333	34	2.26671	34	41	2.32762	41	37	2.45448	37	2.3496	37.3333
>1106	CGTAAACCAAGCTGCTGAGAGTC	23	5.02649	2.68773	91	48	71.3333	9.23077	3.97976	4.89788	2.12256e-16	8.75853	5.86888e-06	1.2548e-09	2.3498e-12	7	0.612176	7	9	1.11233	9	10	1.33851	10	1.02101	8.66667	57	3.80006	57	98	5.56357	98	85	5.63867	85	5.00077	80
>1107	CGTAACAAGGTTTCCGTAGGT	21	41.3234	33.1317	677	553	612	11.4914	35.8758	6.6181	1.0309e-53	11.3142	5.07113e-05	6.09439e-47	1.08828e-48	84	7.34611	84	36	4.44933	36	55	7.3618	55	6.38575	58.3333	608	40.534	608	713	40.4778	713	690	45.7727	690	42.2615	670.333
>1108	CGTAACAAGGTTTCCGTAGGTG	22	118.159	86.0902	2077	1509	1709.67	6.58715	94.7114	3.95484	5.14951e-09	6.70653	0.000142134	0.0304424	1.76683e-05	540	47.225	540	162	20.022	162	216	28.9118	216	32.0529	306	1725	115.002	1725	2239	127.111	2239	2083	138.181	2083	126.764	2015.67
>1109	CGTACCGCCCTGCCATAGTCGCG	23	4.26468	2.03553	74	35	57.6667	11.1765	3.34291	6.41217	8.11285e-12	10.7746	4.79385e-06	4.79608e-05	4.63838e-08	8	0.69963	8	5	0.617962	5	4	0.535404	4	0.617665	5.66667	72	4.80008	72	78	4.42815	78	40	2.65349	40	3.96057	63.3333
>1110	CGTACCGCCCTGCCATAGTCGCGA	24	4.5529	3.78421	76	58	67.6667	26.375	4.12124	14.5701	6.20588e-41	24.6049	5.61761e-06	3.66873e-34	4.58592e-36	3	0.262361	3	2	0.247185	2	3	0.401553	3	0.3037	2.66667	72	4.80008	72	78	4.42815	78	61	4.04657	61	4.42494	70.3333
>1111	CGTACCGCCCTGCCATAGTCGCGAG	25	29.7891	21.3523	456	338	398	18.3043	23.9743	10.0433	2.83644e-66	17.6984	3.31133e-05	1.67682e-59	3.64526e-61	23	2.01144	23	21	2.59544	21	25	3.34627	25	2.65105	23	477	31.8005	477	425	24.1277	425	361	23.9478	361	26.6253	421
>1112	CGTAGCGCTGTGGGCCTGGCCCG	23	6.90263	3.72618	126	69	99.6667	6.24561	5.37602	3.6112	5.69203e-15	6.09326	8.20845e-06	3.36496e-08	5.12171e-11	28	2.4487	28	15	1.85389	15	14	1.87391	14	2.05884	19	84	5.6001	84	140	7.94796	140	132	8.75652	132	7.43486	118.667
>1113	CGTCACAGGACCAGAAGAAGCCCG	24	1.52576	1.26669	25	19	22.3333	NaN	1.40391	NaN	2.68202e-17	177.18	1.8534e-06	1.58553e-10	3.27589e-13	0	0	0	0	0	0	0	0	0	0	0	19	1.26669	19	25	1.41928	25	23	1.52576	23	1.40391	22.3333
>1114	CGTCCCGCCGGATCTGCC	18	1.74612	1.46463	36	24	28.6667	6.375	1.53066	3.54873	5.64036e-13	6.08434	2.36703e-06	3.33442e-06	3.84593e-09	6	0.524722	6	6	0.741555	6	4	0.535404	4	0.60056	5.33333	30	2.00003	30	40	2.27085	40	32	2.12279	32	2.13122	34
>1115	CGTCCTCAGCGACGGACCGGGC	22	68.0349	39.5516	433	362	-386	-3.12088	-53.7948	-5.6791	1.03497e-24	-3.24512	-3.38959e-05	6.11846e-18	2.6602e-20	573	50.111	573	548	67.7287	548	583	78.0351	583	65.2916	568	150	10.0002	150	186	10.5594	186	210	13.9308	210	11.4968	182
>1116	CGTCCTCAGCGACGGACCGGGCC	23	212.838	141.73	1668	1243	-1319	-3.62924	-175.993	-6.66391	1.29345e-09	-3.77645	-0.000114845	0.00764651	4.96205e-06	1987	173.771	1987	1726	213.321	1726	1749	234.105	1749	207.066	1820.67	319	21.267	319	703	39.9101	703	483	32.0409	483	31.0727	501.667
>1117	CGTCTGACTTGGGTATAG	18	18.6831	10.92	129	104	-111.333	-3.31944	-15.2267	-5.97631	2.76839e-12	-3.42965	-9.74556e-06	1.63659e-05	1.71013e-08	159	13.9051	159	170	21.0107	170	149	19.9438	149	18.2866	159.333	58	3.86673	58	41	2.32762	41	45	2.98518	45	3.05984	48
>1118	CGTGAGCTTGTAACCCGA	18	177.575	102.721	2979	1870	2251.33	5.56351	118.17	3.10808	5.38617e-09	5.36961	0.000186489	0.0318414	1.84055e-05	497	43.4645	497	670	82.807	670	313	41.8953	313	56.0556	493.333	3292	219.47	3292	2575	146.186	2575	2367	157.02	2367	174.225	2744.67
>1119	CGTGAGCTTGTAACCCGAG	19	63.5547	27.8844	1044	496	730	6.82447	40.3765	3.90086	1.2578e-14	6.72347	6.0949e-05	7.43576e-08	1.08584e-10	156	13.6428	156	130	16.067	130	90	12.0466	90	13.9188	125.333	1134	75.6013	1134	806	45.7575	806	626	41.5271	626	54.2953	855.333
>1120	CGTGGAGACCTGGGCTCG	18	511.02	443.41	9888	7020	8169	9.43034	464.262	5.24817	3.40353e-24	9.11215	0.000675503	2.01207e-17	8.21253e-20	1055	92.2637	1055	1199	148.187	1199	653	87.4047	653	109.285	969	8798	586.543	8798	10541	598.425	10541	8075	535.674	8075	573.547	9138
>1121	CGTGGCCTACTCGACCCTTCGGCCG	25	1.97694	1.19951	36	19	26.3333	20.75	1.57544	11.9316	3.50826e-12	18.5532	2.17597e-06	2.07398e-05	2.1228e-08	2	0.174907	2	1	0.123592	1	1	0.133851	1	0.144117	1.33333	20	1.33336	20	37	2.10053	37	26	1.72477	26	1.71955	27.6667
>1122	CGTGTGAACCGAAGTCGT	18	7.51851	3.0324	136	80	96.6667	4.25843	4.7325	2.42761	2.17483e-11	4.16594	8.02865e-06	0.00012857	1.15852e-07	36	3.14833	36	29	3.58418	29	24	3.21242	24	3.31498	29.6667	160	10.6668	160	110	6.24483	110	109	7.23076	109	8.04748	126.333
>1123	CGTGTGGAACAAAAGGGTAAAAGCT	25	30.3371	21.874	262	124	-172	-2.66452	-24.3008	-4.70957	4.31356e-09	-2.72919	-1.48126e-05	0.0255005	1.49827e-05	339	29.6468	339	222	27.4375	222	265	35.4705	265	30.8516	275.333	77	5.13342	77	98	5.56357	98	135	8.95553	135	6.55084	103.333
>1124	CGTTGCCGTAGCGCTGTG	18	1.65022	0.821417	27	18	21.6667	7.5	1.22073	4.26355	1.18677e-09	7.09943	1.79771e-06	0.00701585	4.58553e-06	4	0.349815	4	3	0.370777	3	3	0.401553	3	0.374048	3.33333	30	2.00003	30	21	1.19219	21	24	1.59209	24	1.59477	25
>1125	CGTTGCCGTAGCGCTGTGGG	20	25.1726	12.9983	449	237	362.333	6.17619	19.3172	3.4727	3.55821e-17	6.03764	3.00548e-05	2.10351e-10	4.30166e-13	85	7.43357	85	71	8.77507	71	54	7.22795	54	7.8122	70	486	32.4006	486	503	28.5559	503	308	20.4319	308	27.1294	432.333
>1126	CGTTGCCGTAGCGCTGTGGGC	21	114.282	55.5332	2605	1198	1714	3.52554	74.1111	1.98644	5.7858e-09	3.43872	0.000140427	0.034204	1.96124e-05	850	74.3357	850	750	92.6944	750	436	58.359	436	75.1297	678.667	1948	129.869	1948	3041	172.641	3041	2189	145.212	2189	149.241	2392.67
>1127	CGTTGCCGTAGCGCTGTGGGCCTG	24	3.30569	2.53633	53	43	48.3333	9.05556	2.76315	5.15073	5.74207e-22	8.67902	4.00547e-06	3.39454e-15	1.10212e-17	8	0.69963	8	4	0.49437	4	6	0.803106	6	0.665702	6	57	3.80006	57	57	3.23596	57	49	3.25053	49	3.42885	54.3333
>1128	CGTTTTCTTGCTGGGGCGGACACG	24	3.33646	0.80633	62	40	47.6667	3.23438	2.06934	1.88882	7.09107e-09	3.17429	3.94213e-06	0.0419203	2.35111e-05	31	2.71107	31	14	1.73029	14	19	2.54317	19	2.32818	21.3333	76	5.06675	76	59	3.3495	59	72	4.77628	72	4.39751	69
>1129	CTAAAGCGTCTCTGAGGCCCT	21	9.72422	7.91727	165	151	151	6.45783	8.34992	3.84121	1.28455e-22	6.38527	1.25382e-05	7.59386e-16	2.6552e-18	45	3.93542	45	20	2.47185	20	18	2.40932	18	2.93886	27.6667	182	12.1335	182	183	10.3891	183	171	11.3437	171	11.2888	178.667
>1130	CTAAGATGAGCTCAACGAGA	20	27.4445	15.6758	178	84	-134.333	-2.54406	-19.5897	-4.53043	3.22522e-12	-2.60954	-1.16692e-05	1.90665e-05	1.96158e-08	251	21.9509	251	177	21.8759	177	236	31.5888	236	25.1385	221.333	93	6.20011	93	73	4.14429	73	95	6.30204	95	5.54881	87
>1131	CTAAGGATGCCTAACCGCCGCACC	24	7.88512	4.38182	147	79	106	7.91304	5.77515	4.26445	1.82126e-16	7.58391	8.73992e-06	1.07668e-09	2.03147e-12	15	1.31181	15	15	1.85389	15	16	2.14161	16	1.7691	15.3333	108	7.20012	108	162	9.19693	162	94	6.2357	94	7.54425	121.333
>1132	CTAAGGATGCCTAACCGCCGCACCG	25	16.5006	12.5504	307	202	242.667	14.4815	14.2586	8.02454	5.61652e-40	13.9957	2.00875e-05	3.32032e-33	4.09916e-35	21	1.83653	21	16	1.97748	16	17	2.27547	17	2.02982	18	240	16.0003	240	323	18.3371	323	219	14.5279	219	16.2884	260.667
>1133	CTAATACCGGATACGCGAACCG	22	4.44933	2.14161	36	16	-25.3333	-77	-2.90684	-154.608	9.11882e-10	-58.4731	-2.19262e-06	0.00539078	3.60346e-06	25	2.18634	25	36	4.44933	36	16	2.14161	16	2.92576	25.6667	0	0	0	1	0.0567711	1	0	0	0	0.0189237	0.333333
>1134	CTAATACGTGCAACAAACCCCGACT	25	3.62424	2.35593	75	45	59	3.95	2.64464	2.14339	5.12742e-15	3.81097	4.83933e-06	3.03118e-08	4.67775e-11	20	1.74907	20	16	1.97748	16	24	3.21242	24	2.31299	20	65	4.33341	65	91	5.16617	91	81	5.37332	81	4.95763	79
>1135	CTACACGACCCTTCGGCCG	19	5.99856	4.342	109	68	88.3333	14.9474	5.23673	8.51711	3.84512e-24	14.3242	7.32751e-06	2.27313e-17	9.24035e-20	8	0.69963	8	8	0.98874	8	3	0.401553	3	0.696641	6.33333	96	6.40011	96	112	6.35837	112	76	5.04163	76	5.93337	94.6667
>1136	CTACAGGGCGCGCGCTACGGCTTTG	25	4.33925	2.20484	85	76	75	2.93966	2.69956	1.60345	1.6608e-12	2.83378	6.11755e-06	9.81814e-06	1.06719e-08	35	3.06088	35	47	5.80885	47	34	4.55093	34	4.47355	38.6667	111	7.40013	111	119	6.75577	119	111	7.36344	111	7.17311	113.667
>1137	CTACGCGACCCTTCGGCCG	19	2.99902	1.88469	50	31	41	11.25	2.40788	6.77588	5.28799e-14	10.7659	3.4054e-06	3.12611e-07	4.17929e-10	7	0.612176	7	3	0.370777	3	2	0.267702	2	0.416885	4	49	3.26672	49	52	2.9521	52	34	2.25547	34	2.82476	45
>1138	CTACGGCTTTGACCTAACGGCC	22	42.9891	37.4835	890	653	717	6.61619	39.0086	3.79482	1.51804e-35	6.52053	5.93122e-05	8.97419e-29	8.86295e-31	179	15.6542	179	106	13.1008	106	98	13.1174	98	13.9575	127.667	759	50.6009	759	988	56.0899	988	787	52.2074	787	52.9661	844.667
>1139	CTACGGCTTTGACCTAACGGCCT	23	154.076	122.343	3046	2087	2472.33	8.65428	138.997	4.85027	7.34317e-120	8.43468	0.000204126	4.34107e-113	2.06718e-114	396	34.6317	396	295	36.4598	295	278	37.2106	278	36.1007	323	2382	158.803	2382	3324	188.707	3324	2680	177.784	2680	175.098	2795.33
>1140	CTACGGCTTTGACCTAACGGCCTC	24	2.27533	0.806795	37	20	30.3333	6.35294	1.66469	3.5802	1.38317e-09	6.08424	2.5161e-06	0.00817688	5.28906e-06	6	0.524722	6	6	0.741555	6	5	0.669255	5	0.645177	5.66667	42	2.80005	42	26	1.47605	26	40	2.65349	40	2.30986	36
>1141	CTACGGCTTTGACCTAACGGCCTCC	25	2.46516	1.4258	40	27	30.3333	5.55	1.65477	3.39942	3.72387e-09	5.41168	2.52107e-06	0.0220144	1.30727e-05	12	1.04944	12	5	0.617962	5	3	0.401553	3	0.689653	6.66667	43	2.86672	43	36	2.04376	36	32	2.12279	32	2.34442	37
>1142	CTACTCAACCCTTCGGCCG	19	1.02188	0.72971	18	11	14	43	0.865829	30.7013	2.29819e-09	30.9137	1.16199e-06	0.0135862	8.39175e-06	1	0.0874537	1	0	0	0	0	0	0	0.0291512	0.333333	14	0.933349	14	18	1.02188	18	11	0.72971	11	0.89498	14.3333
>1143	CTACTCCAGCGGACCATCACT	21	2.88614	2.22546	53	37	41.3333	7.88889	2.23549	4.07257	1.02428e-11	7.46949	3.41141e-06	6.05522e-05	5.75591e-08	4	0.349815	4	4	0.49437	4	10	1.33851	10	0.727565	6	44	2.93338	44	57	3.23596	57	41	2.71983	41	2.96306	47.3333
>1144	CTACTCGACCCCTCGGCCG	19	1.45574	0.93171	27	15	20.6667	9.85714	1.18334	5.62853	5.30654e-10	9.17494	1.7117e-06	0.00313707	2.19683e-06	3	0.262361	3	3	0.370777	3	1	0.133851	1	0.255663	2.33333	23	1.53336	23	28	1.58959	28	18	1.19407	18	1.43901	23
>1145	CTACTCGACCCTTCGACCG	19	1.67644	1.21818	26	19	23	14.8	1.36765	8.24646	3.5584e-13	13.5055	1.90888e-06	2.10363e-06	2.52233e-09	2	0.174907	2	1	0.123592	1	2	0.267702	2	0.188734	1.66667	27	1.80003	27	26	1.47605	26	21	1.39308	21	1.55639	24.6667
>1146	CTACTCGACCCTTCGGCCG	19	5946.51	4052.77	110369	67224	85695.3	11.966	5015.11	7.02022	2.16691e-15	12.0086	0.00711879	1.28101e-08	2.10347e-11	12199	1066.85	12199	7103	877.878	7103	4142	554.411	4142	833.045	7814.67	91692	6112.9	91692	114511	6500.92	114511	74327	4930.65	74327	5848.16	93510
>1147	CTACTCGACCCTTCGGCCGG	20	673.885	468.328	13860	9324	10866.3	5.05208	559.963	2.92344	6.01563e-13	5.009	0.000900626	3.55626e-06	4.08297e-09	3783	330.838	3783	2723	336.542	2723	1539	205.997	1539	291.125	2681.67	13198	879.882	13198	15399	874.219	15399	12047	799.165	12047	851.089	13548
>1148	CTACTCGACCCTTCGGCCGGCA	22	22.4363	13.7718	544	459	448	2.54128	15.0344	1.47578	6.29001e-10	2.5233	3.70244e-05	0.00371847	2.55562e-06	422	36.9055	422	228	28.1791	228	222	29.7149	222	31.5998	290.667	687	45.8008	687	766	43.4867	766	763	50.6153	763	46.6343	738.667
>1149	CTACTCGACCCTTCGGCCT	19	1.35085	0.945009	21	16	18.3333	8.85714	1.03144	4.75687	3.26366e-10	8.23002	1.51651e-06	0.00192938	1.40523e-06	2	0.174907	2	2	0.247185	2	3	0.401553	3	0.274548	2.33333	18	1.20002	18	21	1.19219	21	23	1.52576	23	1.30599	20.6667
>1150	CTACTCGACCCTTGGCCG	18	2.58598	1.69179	40	26	31.6667	12.875	1.86334	7.03205	1.01853e-13	11.9666	2.61897e-06	6.02125e-07	7.71956e-10	2	0.174907	2	5	0.617962	5	1	0.133851	1	0.308907	2.66667	28	1.8667	28	34	1.93022	34	41	2.71983	41	2.17225	34.3333
>1151	CTACTCGACCCTTTGGCCG	19	7.29434	5.32557	124	85	107.333	13.88	6.32871	7.75544	4.77771e-51	13.3096	8.87549e-06	2.82444e-44	4.95516e-46	10	0.874537	10	7	0.865147	7	8	1.07081	8	0.936831	8.33333	93	6.20011	93	131	7.43702	131	123	8.15948	123	7.26554	115.667
>1152	CTACTCGACCTTTCGGCCG	19	16.6815	9.78986	267	167	225.333	10.6571	13.076	6.09442	2.36491e-32	10.3664	1.85974e-05	1.39807e-25	1.1848e-27	32	2.79852	32	18	2.22466	18	20	2.67702	20	2.56673	23.3333	187	12.4669	187	274	15.5553	274	285	18.9061	285	15.6428	248.667
>1153	CTACTGGCGCTTCCAAAGGCGAAG	24	1.30574	0.958445	23	15	17.6667	11.6	1.02916	6.65798	9.19794e-10	10.5777	1.4623e-06	0.00543756	3.62504e-06	2	0.174907	2	3	0.370777	3	0	0	0	0.181895	1.66667	17	1.13335	17	23	1.30574	23	18	1.19407	18	1.21105	19.3333
>1154	CTACTTGACCCTTCGGCCG	19	3.44601	1.60156	55	30	40.3333	6.7619	2.25127	4.0304	9.83035e-12	6.52422	3.32996e-06	5.81142e-05	5.53996e-08	11	0.961991	11	7	0.865147	7	3	0.401553	3	0.742897	7	37	2.46671	37	47	2.66824	47	58	3.84756	58	2.99417	47.3333
>1155	CTACTTTTGGCTCCAAGGCCAG	22	3.25351	2.26413	50	39	44.6667	9.93333	2.53487	5.23239	7.31169e-21	9.42584	3.69464e-06	4.32246e-14	1.29029e-16	3	0.262361	3	7	0.865147	7	5	0.669255	5	0.598921	5	44	2.93338	44	52	2.9521	52	53	3.51588	53	3.13379	49.6667
>1156	CTACTTTTGGCTCCAAGGCCCG	22	3.47647	2.05528	53	32	42	16.75	2.55842	10.8128	1.03203e-11	16.0091	3.50253e-06	6.10105e-05	5.78847e-08	6	0.524722	6	1	0.123592	1	1	0.133851	1	0.260722	2.66667	54	3.60006	54	47	2.66824	47	33	2.18913	33	2.81915	44.6667
>1157	CTACTTTTGGCTCCAAGGCCGG	22	1.33583	1.05834	21	18	18.6667	10.3333	1.10368	6.45245	8.73965e-11	9.56	1.54611e-06	0.000516663	4.1971e-07	4	0.349815	4	1	0.123592	1	1	0.133851	1	0.202419	2	19	1.26669	19	21	1.19219	21	22	1.45942	22	1.3061	20.6667
>1158	CTAGAGGTTGTCTGACAGAC	20	3.27209	2.0441	80	51	60.6667	3.49315	2.63496	1.97694	3.49155e-14	3.40107	4.99142e-06	2.0641e-07	2.85492e-10	32	2.79852	32	19	2.34826	19	22	2.94472	22	2.69717	24.3333	83	5.53343	83	99	5.62034	99	73	4.84262	73	5.33213	85
>1159	CTAGGATAAGTGGGAGCCCT	20	11.634	4.41401	195	93	144.667	5.38384	7.61106	3.12766	1.40558e-09	5.35433	1.20698e-05	0.0083094	5.36783e-06	49	4.28523	49	24	2.96622	24	26	3.48012	26	3.57719	33	219	14.6002	219	195	11.0704	195	119	7.89414	119	11.1883	177.667
>1160	CTATTCGACCCTTCGGCCG	19	3.14903	2.39798	59	40	46.6667	9.23529	2.68523	5.52383	3.77553e-18	8.86757	3.85939e-06	2.23198e-11	5.14282e-14	10	0.874537	10	3	0.370777	3	4	0.535404	4	0.593573	5.66667	44	2.93338	44	62	3.51981	62	51	3.3832	51	3.2788	52.3333
>1161	CTATTGTCGTCCAGCCCGG	19	3.23243	2.11573	64	38	44	5.88889	2.34547	3.46332	7.66349e-10	5.74211	3.63524e-06	0.00453043	3.06317e-06	15	1.31181	15	6	0.741555	6	6	0.803106	6	0.952156	9	45	3.00005	45	70	3.97398	70	44	2.91884	44	3.29762	53
>1162	CTATTGTGTTGGCCTTCGG	19	12.2465	9.08278	126	48	-73.3333	-2.50685	-10.3107	-4.31907	6.16167e-09	-2.53748	-6.23948e-06	0.036426	2.07437e-05	166	14.5173	166	101	12.4828	101	99	13.2512	99	13.4171	122	51	3.40006	51	40	2.27085	40	55	3.64855	55	3.10648	48.6667
>1163	CTCAGCGACGGACCGGGCCCAAGTC	25	4.9638	3.40639	38	26	-32.3333	-6.70588	-3.92956	-11.8075	4.59384e-12	-6.78505	-2.78178e-06	2.71575e-05	2.72392e-08	42	3.67306	42	42	5.19088	42	30	4.01553	30	4.29316	38	4	0.266671	4	4	0.227085	4	9	0.597035	9	0.363597	5.66667
>1164	CTCAGGATAGCTGGAGCCC	19	75.5884	41.2561	446	251	-350	-2.31414	-53.3542	-4.14346	1.60507e-10	-2.38493	-3.06854e-05	0.000948874	7.33287e-07	673	58.8564	673	515	63.6501	515	661	88.4755	661	70.3273	616.333	264	17.6003	264	227	12.8871	227	308	20.4319	308	16.9731	266.333
>1165	CTCCAATGAACCACCATTT	19	4.33135	2.50866	69	41	54	7.23077	2.99675	4.10753	3.18999e-11	6.97254	4.48281e-06	0.000188583	1.65176e-07	10	0.874537	10	12	1.48311	12	4	0.535404	4	0.96435	8.66667	73	4.86675	73	64	3.63335	64	51	3.3832	51	3.9611	62.6667
>1166	CTCCAGGACGTCTGCGTGGCCG	22	1.35284	0.785608	22	16	19	6.7	1.04293	3.76298	2.3366e-09	6.33505	1.57246e-06	0.0138133	8.51621e-06	4	0.349815	4	2	0.247185	2	4	0.535404	4	0.377468	3.33333	24	1.60003	24	20	1.13542	20	23	1.52576	23	1.4204	22.3333
>1167	CTCCATTGTCGTCCAGCCCGG	21	6.67407	4.45336	142	77	102.333	4.6988	5.01958	2.61531	1.7361e-11	4.54208	8.42084e-06	0.000102633	9.3729e-08	31	2.71107	31	34	4.20214	34	18	2.40932	18	3.10751	27.6667	122	8.13347	122	160	9.08338	160	108	7.16443	108	8.12709	130
>1168	CTCCATTTGGCTCCAAGGCCCG	22	6.34318	3.53181	96	69	80.3333	13.6842	4.8807	8.58759	2.22267e-09	13.6599	6.7056e-06	0.0131398	8.14114e-06	13	1.1369	13	1	0.123592	1	5	0.669255	5	0.643249	6.33333	97	6.46678	97	74	4.20107	74	89	5.90402	89	5.52395	86.6667
>1169	CTCCCGGCAGATGCACCA	18	2.87103	0.878188	44	19	33.6667	12.2222	2.0225	6.86406	4.29485e-09	11.5051	2.80866e-06	0.0253899	1.49265e-05	3	0.262361	3	3	0.370777	3	3	0.401553	3	0.344897	3	47	3.13339	47	22	1.24897	22	41	2.71983	41	2.36739	36.6667
>1170	CTCCCGTAGCTCAGTTGG	18	21.7932	9.29001	341	148	269	12.3662	15.666	6.86361	1.1454e-10	11.9391	2.23832e-05	0.00067713	5.35704e-07	25	2.18634	25	32	3.95496	32	14	1.87391	14	2.67174	23.6667	355	23.6671	355	350	19.8699	350	173	11.4763	173	18.3378	292.667
>1171	CTCCCTTGGCTCCAAGGCCCG	21	1.30574	0.999502	23	16	18.3333	19.3333	1.08404	9.53495	2.04855e-11	16.8057	1.51895e-06	0.000121104	1.09597e-07	0	0	0	2	0.247185	2	1	0.133851	1	0.127012	1	17	1.13335	17	23	1.30574	23	18	1.19407	18	1.21105	19.3333
>1172	CTCCCTTTGGCTCCAAGGCCCG	22	12.0888	6.90623	190	140	168.667	12.5	10.0849	7.27329	4.74671e-33	12.2025	1.40257e-05	2.80612e-26	2.41907e-28	21	1.83653	21	9	1.11233	9	14	1.87391	14	1.60759	14.6667	197	13.1336	197	154	8.74276	154	199	13.2011	199	11.6925	183.333
>1173	CTCCCTTTTGGCTCCAAGGCCCG	23	1.97694	1.40433	36	22	26.6667	9	1.47854	4.73035	1.89091e-10	8.44773	2.20183e-06	0.00111785	8.52108e-07	3	0.262361	3	1	0.123592	1	6	0.803106	6	0.396353	3.33333	25	1.6667	25	37	2.10053	37	28	1.85744	28	1.87489	30
>1174	CTCCGCGCACCTGCTGACACCT	22	5.02629	3.7996	94	87	88.6667	4.5	4.33786	2.51476	1.7096e-28	4.36544	7.30893e-06	1.01067e-21	6.27744e-24	29	2.53616	29	23	2.84263	23	24	3.21242	24	2.86374	25.3333	111	7.40013	111	117	6.64222	117	114	7.56245	114	7.2016	114
>1175	CTCCGTTTGGCTCCAAGGCCCG	22	2.61953	1.46686	41	25	31.3333	11.4444	1.84743	6.55032	2.01344e-12	10.8098	2.60801e-06	1.19029e-05	1.2744e-08	4	0.349815	4	2	0.247185	2	3	0.401553	3	0.332851	3	43	2.86672	43	32	1.81668	32	28	1.85744	28	2.18028	34.3333
>1176	CTCCTACCGATTGAATGGTCCGGTG	25	21.2414	8.55371	353	215	262.333	4.62673	13.019	2.56797	1.45343e-14	4.49258	2.17479e-05	8.59226e-08	1.24345e-10	75	6.55903	75	64	7.90992	64	78	10.4404	78	8.30311	72.3333	417	27.8005	417	290	16.4636	290	297	19.7022	297	21.3221	334.667
>1177	CTCCTCCTTTTGGCTCCAAGGCCCG	25	10.0987	5.80086	160	92	133.667	10.3256	7.657	5.66804	3.38854e-21	9.92308	1.10151e-05	2.00321e-14	6.24052e-17	16	1.39926	16	9	1.11233	9	18	2.40932	18	1.6403	14.3333	108	7.20012	108	167	9.48078	167	169	11.211	169	9.2973	148
>1178	CTCCTGAGCGGTTACCTGAGCAA	23	3.73876	2.27407	120	72	83.6667	2.53988	2.55959	1.42105	3.49085e-11	2.47284	6.82359e-06	0.000206369	1.79764e-07	67	5.8594	67	46	5.68525	46	50	6.69255	50	6.07907	54.3333	122	8.13347	122	166	9.42401	166	126	8.3585	126	8.63866	138
>1179	CTCCTTGGCTCCAAGGCCCG	20	11.4913	8.45184	181	142	159.333	11.1702	9.24432	6.06822	4.70997e-54	10.7578	1.31831e-05	2.7844e-47	5.15629e-49	15	1.31181	15	12	1.48311	12	20	2.67702	20	1.82398	15.6667	157	10.4668	157	175	9.93495	175	193	12.8031	193	11.0683	175
>1180	CTCCTTTGGCTCCAAGGCCCG	21	26.824	20.6096	455	341	401.333	9.30345	22.6731	5.03837	7.20611e-74	8.95715	3.31244e-05	4.26004e-67	1.0143e-68	46	4.02287	46	42	5.19088	42	57	7.6295	57	5.61442	48.3333	387	25.8004	387	497	28.2153	497	465	30.8468	465	28.2875	449.667
>1181	CTCCTTTGGCTCCAAGGCCCGG	22	2.48456	0.994349	46	26	35.6667	4.34375	1.64595	2.30676	7.00696e-10	4.14976	2.92286e-06	0.00414231	2.82174e-06	8	0.69963	8	13	1.6067	13	11	1.47236	11	1.25956	10.6667	37	2.46671	37	54	3.06564	54	48	3.18419	48	2.90551	46.3333
>1182	CTCCTTTTGGCTCCAAGACCCG	22	2.30731	1.54392	42	25	31.3333	14.4286	1.85604	8.61868	1.01707e-13	13.4433	2.59551e-06	6.01263e-07	7.71839e-10	4	0.349815	4	2	0.247185	2	1	0.133851	1	0.243617	2.33333	31	2.0667	31	43	2.44116	43	27	1.79111	27	2.09966	33.6667
>1183	CTCCTTTTGGCTCCAAGGCCC	21	31.8481	26.2163	528	481	498	10.7647	29.0557	6.16763	8.32491e-162	10.4993	4.12977e-05	4.92145e-155	4.10121e-156	67	5.8594	67	49	6.05603	49	37	4.95248	37	5.62264	51	552	36.8006	552	565	32.0757	565	530	35.1588	530	34.6784	549
>1184	CTCCTTTTGGCTCCAAGGCCCG	22	4562.2	3150.93	72550	53988	62190	10.1943	3619.24	5.87932	1.5292e-35	10.1546	0.00518091	9.04021e-29	8.86295e-31	9513	831.947	9513	4823	596.087	4823	5956	797.216	5956	741.75	6764	77373	5158.29	77373	69545	3948.15	69545	59944	3976.52	59944	4360.99	68954
>1185	CTCCTTTTGGCTCCAAGGCCCGG	23	293.523	169.431	5307	4272	4528.67	4.21867	220.201	2.41658	5.19737e-29	4.17572	0.000375869	3.07253e-22	2.0214e-24	1892	165.462	1892	1059	130.884	1059	1270	169.991	1270	155.446	1407	6366	424.407	6366	5899	334.893	5899	5542	367.641	5542	375.647	5935.67
>1186	CTCCTTTTGGCTCCAAGGCCCGGTT	25	7.13096	2.74757	125	72	95	3.87879	4.35265	2.14009	5.36576e-11	3.74504	7.81077e-06	0.000317208	2.67913e-07	33	2.88597	33	26	3.2134	26	40	5.35404	40	3.81781	33	128	8.53348	128	105	5.96097	105	151	10.0169	151	8.17046	128
>1187	CTCCTTTTGGCTCCAAGGCCGG	22	1.74986	0.865372	32	15	24	13	1.40474	7.44716	2.70345e-09	12.0471	1.99213e-06	0.015982	9.75108e-06	3	0.262361	3	1	0.123592	1	2	0.267702	2	0.217885	2	28	1.8667	28	33	1.87345	33	17	1.12773	17	1.62263	26
>1188	CTCCTTTTGGCTCCAAGGCCTG	22	8.27755	4.23706	136	95	101.333	5.67692	5.53743	3.42506	5.12453e-11	5.64842	8.41006e-06	0.000302948	2.56084e-07	37	3.23579	37	13	1.6067	13	15	2.00776	15	2.28342	21.6667	110	7.33346	110	110	6.24483	110	149	9.88425	149	7.82085	123
>1189	CTCCTTTTGGCTCTAAGGCCCG	22	6.48013	3.86261	102	66	84.3333	10.7308	4.92314	6.22687	2.8589e-26	10.3494	6.9708e-06	1.6901e-19	8.53587e-22	13	1.1369	13	5	0.617962	5	8	1.07081	8	0.94189	8.66667	74	4.93342	74	98	5.56357	98	107	7.09809	107	5.86503	93
>1190	CTCCTTTTGGCTTCAAGGCCCG	22	4.18224	2.63902	64	43	52.3333	11.4667	3.01439	5.94828	7.02831e-19	10.8307	4.32419e-06	4.15493e-12	1.04923e-14	3	0.262361	3	4	0.49437	4	8	1.07081	8	0.60918	5	47	3.13339	47	58	3.29273	58	67	4.4446	67	3.62357	57.3333
>1191	CTCCTTTTGGCTTCAAGGCCCGG	23	1.33336	0.929833	21	15	17.6667	9.83333	1.02883	5.87489	1.15216e-09	9.09331	1.46378e-06	0.00681125	4.47226e-06	3	0.262361	3	3	0.370777	3	0	0	0	0.211046	2	20	1.33336	20	21	1.19219	21	18	1.19407	18	1.23987	19.6667
>1192	CTCGCCGAACCTAACCTGGCCC	22	3.798	3.10883	66	56	58.6667	9	3.3747	5.28525	3.50901e-31	8.6484	4.85802e-06	2.07442e-24	1.67292e-26	11	0.961991	11	7	0.865147	7	4	0.535404	4	0.787514	7.33333	65	4.33341	65	70	3.97398	70	63	4.17925	63	4.16221	66
>1193	CTCGCCGAACCTAACCTGGCCCC	23	21.4807	18.3315	384	338	354.333	8.08667	19.8143	4.48658	2.82058e-126	7.8434	2.93108e-05	1.66744e-119	9.26357e-121	54	4.7225	54	51	6.30322	51	45	6.02329	45	5.683	50	389	25.9338	389	429	24.3548	429	395	26.2032	395	25.4973	404.333
>1194	CTCGCCGAACCTAACCTGGCCCCT	24	16.3875	7.96829	296	181	240.333	4.0812	11.2902	2.28491	6.05867e-28	3.95845	1.97136e-05	3.58171e-21	2.13197e-23	91	7.95829	91	72	8.89866	72	71	9.50342	71	8.78679	78	253	16.867	253	335	19.0183	335	367	24.3458	367	20.077	318.333
>1195	CTCGCCGAACCTAACCTGGCCCCTC	25	2.75138	0.620413	55	36	44.3333	2.75	1.55638	1.54056	2.81346e-09	2.67148	3.63418e-06	0.0166324	1.00986e-05	28	2.4487	28	23	2.84263	23	25	3.34627	25	2.8792	25.3333	78	5.20009	78	61	3.46304	61	70	4.64361	70	4.43558	69.6667
>1196	CTCGGCAACGGATATCTCGGC	21	26.6549	19.4589	236	105	-159.667	-2.80075	-22.2049	-4.979	1.28845e-27	-2.8656	-1.37429e-05	7.61692e-21	4.32779e-23	308	26.9358	308	202	24.9657	202	235	31.455	235	27.7855	248.333	72	4.80008	72	97	5.5068	97	97	6.43472	97	5.58053	88.6667
>1197	CTCGGCAACGGATATCTCGGCT	22	31.0843	22.917	310	100	-175.333	-2.15859	-26.6437	-3.79037	1.94017e-09	-2.19807	-1.50336e-05	0.0114697	7.20914e-06	430	37.6051	430	258	31.8869	258	292	39.0845	292	36.1921	326.667	120	8.00014	120	158	8.96984	158	176	11.6754	176	9.54845	151.333
>1198	CTCGGCAACGGATATCTCGGCTCTC	25	33.4839	27.3321	358	166	-225.333	-3.09288	-30.0249	-5.39855	3.61797e-11	-3.14669	-1.91634e-05	0.000213884	1.85986e-07	440	38.4796	440	268	33.1228	268	291	38.9506	291	36.851	333	82	5.46676	82	102	5.79066	102	139	9.22088	139	6.8261	107.667
>1199	CTCGGCTCGGGGTGTGGACT	20	15.5428	3.68185	296	175	233.667	2.88441	8.60191	1.60611	6.89646e-18	2.79537	1.91136e-05	4.07698e-11	9.08014e-14	131	11.4564	131	111	13.7188	111	130	17.4006	130	14.1919	124	361	24.0671	361	305	17.3152	305	407	26.9993	407	22.7938	357.667
>1200	CTCGGCTCGGGGTGTGGACTG	21	26.1717	11.3255	505	316	376.667	3.22004	15.9328	1.85557	2.59508e-14	3.175	3.10288e-05	1.53414e-07	2.14865e-10	236	20.6391	236	128	15.8198	128	145	19.4084	145	18.6224	169.667	461	30.7339	461	545	30.9403	545	633	41.9915	633	34.5552	546.333
>1201	CTCGGGGGTCCCGGCCCCG	19	4.87803	2.23869	80	45	56.3333	5.33333	2.91838	2.95055	7.4084e-09	5.16923	4.67976e-06	0.0437963	2.44536e-05	14	1.22435	14	8	0.98874	8	17	2.27547	17	1.49619	13	88	5.86677	88	61	3.46304	61	59	3.9139	59	4.41457	69.3333
>1202	CTCGGGGGTCCCGGCCCCGAACCC	24	5.45181	2.87062	106	82	88	3.01527	3.15138	1.61258	4.21415e-09	2.88572	7.15494e-06	0.0249128	1.46632e-05	36	3.14833	36	42	5.19088	42	53	7.0941	53	5.14444	43.6667	129	8.60015	129	142	8.0615	142	124	8.22582	124	8.29582	131.667
>1203	CTCGGGGGTCCCGGCCCCGAACCCG	25	20.5183	15.4314	359	271	311	4.58846	15.1247	2.51431	2.26509e-14	4.44329	2.56513e-05	1.33906e-07	1.892e-10	91	7.95829	91	60	7.41555	60	109	14.5898	109	9.98786	86.6667	419	27.9338	419	412	23.3897	412	362	24.0141	362	25.1125	397.667
>1204	CTCGTCTTAACGGCTGGCT	19	12.0856	5.72465	205	137	159.667	4.89431	8.10734	2.74219	7.98487e-17	4.75328	1.32289e-05	4.72042e-10	9.21958e-13	44	3.84796	44	45	5.56166	45	34	4.55093	34	4.65352	41	239	15.9336	239	181	10.2756	181	182	12.0734	182	12.7609	200.667
>1205	CTCGTCTTAACGGCTGGCTT	20	12.9868	7.35907	221	148	175	5.60526	9.33479	3.24447	6.11652e-19	5.51556	1.45479e-05	3.61591e-12	9.22426e-15	52	4.54759	52	36	4.44933	36	26	3.48012	26	4.15902	38	247	16.4669	247	208	11.8084	208	184	12.2061	184	13.4938	213
>1206	CTCTCGGCAACGGATATCTCGGC	23	23.1696	15.4099	169	94	-132	-3.21229	-17.9534	-5.78324	1.79993e-19	-3.29835	-1.14036e-05	1.06407e-12	2.86811e-15	221	19.3273	221	155	19.1568	155	199	26.6363	199	21.7068	191.667	52	3.46673	52	66	3.7469	66	61	4.04657	61	3.7534	59.6667
>1207	CTCTCGGCAACGGATATCTCGGCT	24	45.3051	39.1918	474	197	-295.667	-2.67358	-40.8623	-4.65427	4.13534e-18	-2.71512	-2.51627e-05	2.4447e-11	5.6071e-14	631	55.1833	631	415	51.2909	415	371	49.6587	371	52.0443	472.333	157	10.4668	157	174	9.87818	174	199	13.2011	199	11.182	176.667
>1208	CTCTCGGCAACGGATATCTCGGCTC	25	47.6291	37.9752	518	224	-331.667	-3.35782	-43.3336	-5.89494	1.3153e-25	-3.41374	-2.81597e-05	7.77568e-19	3.73831e-21	630	55.0959	630	378	46.718	378	409	54.745	409	52.1863	472.333	112	7.46679	112	154	8.74276	154	156	10.3486	156	8.85272	140.667
>1209	CTCTCGGCAGACGCACCA	18	2.4997	1.59951	40	25	33.6667	21.2	2.01868	11.2284	2.37241e-16	19.1707	2.7834e-06	1.4025e-09	2.5991e-12	1	0.0874537	1	3	0.370777	3	1	0.133851	1	0.197361	1.66667	26	1.73336	26	41	2.32762	41	39	2.58715	39	2.21604	35.3333
>1210	CTCTGAGGACTGGGCTCGGGGG	22	57.7055	28.0656	939	533	685	6.6768	37.8558	3.84184	6.29226e-18	6.63016	5.72092e-05	3.7198e-11	8.32171e-14	164	14.3424	164	86	10.629	86	112	14.9913	112	13.3209	120.667	1025	68.3345	1025	747	42.408	747	645	42.7875	645	51.1767	805.667
>1211	CTCTTTCTTGATTCTATGGGTGGTG	25	1.79642	1.26673	36	26	29.3333	3.93333	1.3975	2.29498	4.24875e-10	3.81211	2.41912e-06	0.00251174	1.7941e-06	15	1.31181	15	8	0.98874	8	7	0.936956	7	1.07917	10	41	2.73338	41	43	2.44116	43	34	2.25547	34	2.47667	39.3333
>1212	CTCTTTTTGGCTCCAAGGCCCG	22	2.47264	0.847412	39	19	28.3333	9.5	1.67205	5.6189	1.41452e-09	9.02203	2.35171e-06	0.00836224	5.39847e-06	5	0.437269	5	2	0.247185	2	3	0.401553	3	0.362002	3.33333	32	2.13337	32	22	1.24897	22	41	2.71983	41	2.03405	31.6667
>1213	CTGAAGGTCTCCGGTTCG	18	9.28424	4.5361	171	103	136.333	4.14615	6.55806	2.3764	5.88298e-13	4.08246	1.13119e-05	3.47785e-06	4.00674e-09	59	5.15977	59	36	4.44933	36	35	4.68478	35	4.76463	43.3333	206	13.7336	206	194	11.0136	194	139	9.22088	139	11.3227	179.667
>1214	CTGACATGCGTGCGAGTCGACGGGT	25	25.0554	15.835	183	63	-118.667	-2.02594	-19.1018	-3.62314	1.93274e-09	-2.07748	-1.03468e-05	0.0114258	7.18603e-06	281	24.5745	281	186	22.9882	186	236	31.5888	236	26.3838	234.333	98	6.53344	98	126	7.15316	126	123	8.15948	123	7.28203	115.667
>1215	CTGACCTACTCGACCCTT	18	2.72891	1.51688	42	24	32	9.72727	1.82882	5.298	3.59157e-12	9.17259	2.64316e-06	2.12323e-05	2.171e-08	4	0.349815	4	1	0.123592	1	6	0.803106	6	0.425504	3.66667	28	1.8667	28	36	2.04376	36	43	2.8525	43	2.25432	35.6667
>1216	CTGACCTACTCGACCCTTC	19	2.47858	1.99849	44	33	37.6667	13.5556	2.19806	7.158	5.50178e-20	12.6864	3.11903e-06	3.2525e-13	9.40027e-16	2	0.174907	2	4	0.49437	4	3	0.401553	3	0.356943	3	36	2.40004	36	46	2.61147	46	40	2.65349	40	2.555	40.6667
>1217	CTGAGGACTGGGCTCGGGGG	20	10.7501	6.19733	400	313	313.667	1.79009	0.567518	1.01276	2.07954e-13	1.75078	2.53419e-05	1.22936e-06	1.51961e-09	486	42.5025	486	335	41.4035	335	370	49.5248	370	44.4769	397	714	47.6008	714	683	38.7747	683	735	48.7579	735	45.0445	710.667
>1218	CTGCACAACTGGGCCGCT	18	6.49187	3.02087	98	54	70.3333	17.2308	4.22836	8.99959	1.21133e-12	16.1407	5.87079e-06	7.16102e-06	7.91273e-09	2	0.174907	2	6	0.741555	6	5	0.669255	5	0.528572	4.33333	100	6.66678	100	65	3.69012	65	59	3.9139	59	4.75693	74.6667
>1219	CTGCACTCCTCGGCCGCT	18	11.5294	8.33419	186	132	161	10.2885	9.30366	5.8238	4.88315e-15	9.95391	1.33572e-05	2.88678e-08	4.48257e-11	20	1.74907	20	24	2.96622	24	8	1.07081	8	1.9287	17.3333	189	12.6002	189	194	11.0136	194	152	10.0833	152	11.2324	178.333
>1220	CTGCACTCCTTGGCCGCT	18	2.87067	2.29234	45	42	43	19.4286	2.60956	11.0723	6.94142e-25	18.03	3.56704e-06	4.10357e-18	1.81579e-20	3	0.262361	3	2	0.247185	2	2	0.267702	2	0.259083	2.33333	44	2.93338	44	45	2.5547	45	47	3.11785	47	2.86865	45.3333
>1221	CTGCCACGATCCACTGAG	18	2.51408	1.62943	47	26	32.6667	7.53333	1.7813	4.15515	6.88044e-09	7.13084	2.69152e-06	0.0406752	2.28641e-05	5	0.437269	5	8	0.98874	8	2	0.267702	2	0.56457	5	31	2.0667	31	49	2.78179	49	33	2.18913	33	2.34587	37.6667
>1222	CTGCCACGATCCACTGAGATC	21	4.8725	1.81089	83	68	69.6667	2.95327	2.4795	1.59075	3.24838e-09	2.83459	5.67119e-06	0.0192035	1.15198e-05	30	2.62361	30	33	4.07855	33	44	5.88944	44	4.1972	35.6667	102	6.80012	102	101	5.73389	101	113	7.49611	113	6.6767	105.333
>1223	CTGCCACGATCCACTGAGATCC	22	21.4439	10.189	369	224	282.333	4.388	13.9321	2.51783	2.44875e-15	4.32073	2.32974e-05	1.44763e-08	2.34624e-11	116	10.1446	116	53	6.5504	53	81	10.8419	81	9.17899	83.3333	305	20.3337	305	370	21.0053	370	422	27.9943	422	23.1111	365.667
>1224	CTGCCCTGGCCCGGCGCACCCCAA	24	5.35044	2.38355	111	68	87	3.66327	3.72324	1.98672	4.57087e-17	3.52934	7.11691e-06	2.70216e-10	5.43695e-13	31	2.71107	31	35	4.32574	35	32	4.28323	32	3.77334	32.6667	100	6.66678	100	142	8.0615	142	117	7.76146	117	7.49658	119.667
>1225	CTGCCGGCCGGGGGACGGACCGGGA	25	1.88752	1.12184	32	27	27.6667	4.19231	1.29013	2.27435	8.79029e-10	4.03068	2.27731e-06	0.00519657	3.48295e-06	8	0.69963	8	7	0.865147	7	11	1.47236	11	1.01238	8.66667	35	2.33337	35	35	1.98699	35	39	2.58715	39	2.30251	36.3333
>1226	CTGCGGGCCTGGTCCGGCT	19	3.80367	2.78915	67	43	54.3333	24.2857	3.29951	14.0806	1.90955e-21	22.5349	4.50939e-06	1.12887e-14	3.53878e-17	3	0.262361	3	4	0.49437	4	0	0	0	0.252244	2.33333	57	3.80006	57	67	3.80367	67	46	3.05151	46	3.55175	56.6667
>1227	CTGCGGGCCTGGTCCGGCTG	20	4.08622	2.65947	63	44	53.6667	14.4167	3.20552	8.35598	1.83645e-21	13.7266	4.4605e-06	1.08565e-14	3.414e-17	6	0.524722	6	2	0.247185	2	4	0.535404	4	0.43577	4	65	4.33341	65	60	3.40627	60	48	3.18419	48	3.64129	57.6667
>1228	CTGCGGGCCTGGTCCGGCTGT	21	2.33286	1.42033	36	24	29	9.7	1.70064	5.95644	2.12715e-12	9.21984	2.40882e-06	1.25751e-05	1.33635e-08	6	0.524722	6	3	0.370777	3	1	0.133851	1	0.343117	3.33333	37	2.46671	37	33	1.87345	33	27	1.79111	27	2.04375	32.3333
>1229	CTGCGGGCCTGGTCCGGCTGTG	22	4.08622	2.78146	70	46	58	14.3846	3.44768	8.41561	4.67595e-21	13.7354	4.81458e-06	2.76429e-14	8.5055e-17	7	0.612176	7	2	0.247185	2	4	0.535404	4	0.464922	4.33333	65	4.33341	65	72	4.08752	72	50	3.31686	50	3.9126	62.3333
>1230	CTGCGGGCCTGGTCCGGCTGTGC	23	36.296	32.7911	641	532	578	12.0446	33.8502	6.78721	3.85956e-178	11.7287	4.79214e-05	2.28166e-171	2.28166e-172	65	5.68449	65	44	5.43807	44	48	6.42484	48	5.84914	52.3333	626	41.734	626	685	38.8882	685	580	38.4756	580	39.6993	630.333
>1231	CTGCGGGCCTGGTCCGGCTGTGCT	24	92.7226	64.2535	1511	1078	1343.33	8.15808	75.1931	4.53657	4.60412e-108	7.88174	0.000110759	2.72182e-101	1.04686e-102	205	17.928	205	201	24.8421	201	157	21.0146	157	21.2616	187.667	1279	85.2681	1279	1646	93.4453	1646	1668	110.651	1668	96.4547	1531
>1232	CTGCTCCAGCGAACCACCATCT	22	2.82851	1.9226	51	30	38.6667	17.5714	2.32685	11.0481	9.70352e-14	16.4906	3.20774e-06	5.73644e-07	7.3828e-10	5	0.437269	5	1	0.123592	1	1	0.133851	1	0.231571	2.33333	40	2.66671	40	52	2.9521	52	31	2.05646	31	2.55842	41
>1233	CTGCTGACACCTTTCGAAGCACT	23	5.36881	3.82639	112	71	88	5.125	4.42867	2.82918	7.02755e-23	4.95623	7.25423e-06	4.15448e-16	1.51072e-18	23	2.01144	23	23	2.84263	23	18	2.40932	18	2.42113	21.3333	104	6.93345	104	130	7.38025	130	94	6.2357	94	6.8498	109.333
>1234	CTGGACGGGGTCGACGGGCG	20	11.5703	7.35853	217	158	182.667	4.11364	8.69987	2.32664	3.2154e-26	4.01879	1.51025e-05	1.90085e-19	9.55202e-22	72	6.29667	72	53	6.5504	53	51	6.8264	51	6.55782	58.6667	268	17.867	268	245	13.9089	245	211	13.9972	211	15.2577	241.333
>1235	CTGGAGACGTATCGGCCT	18	13.8814	11.6007	241	207	222	6.94643	12.1652	3.88785	4.15761e-47	6.735	1.83663e-05	2.45786e-40	3.78132e-42	41	3.5856	41	44	5.43807	44	27	3.61398	27	4.21255	37.3333	262	17.467	262	268	15.2147	268	248	16.4516	248	16.3778	259.333
>1236	CTGGCCCGGTCGCCCTACGCTACTG	25	8.39499	3.75753	136	67	106.333	7.38	5.95962	4.39237	8.23654e-09	7.37273	8.87447e-06	0.048692	2.69463e-05	28	2.4487	28	12	1.48311	12	10	1.33851	10	1.75677	16.6667	146	9.7335	146	144	8.17505	144	79	5.24064	79	7.7164	123
>1237	CTGGTAATTGGAATGAGTA	19	42.8325	18.1545	743	315	573	8.70852	32.096	4.83245	7.64904e-15	8.51824	4.76223e-05	4.52189e-08	6.75918e-11	89	7.78338	89	58	7.16836	58	76	10.1727	76	8.37481	74.3333	750	50.0009	750	801	45.4737	801	391	25.9379	391	40.4708	647.333
>1238	CTGGTAATTGGAATGAGTACAA	22	2.76431	1.02728	61	42	51.6667	2.58163	1.62976	1.44157	3.86958e-09	2.50886	4.22409e-06	0.0228758	1.3552e-05	37	3.23579	37	32	3.95496	32	29	3.88168	29	3.69081	32.6667	90	6.0001	90	89	5.05263	89	74	4.90896	74	5.32056	84.3333
>1239	CTGGTACGGACAAGGGGAA	19	124.887	96.8477	998	414	-677	-2.06895	-107.121	-3.68142	1.85296e-12	-2.11894	-5.90002e-05	1.09542e-05	1.18296e-08	1543	134.941	1543	1303	161.041	1303	1085	145.228	1085	147.07	1310.33	684	45.6008	684	671	38.0934	671	545	36.1538	545	39.9493	633.333
>1240	CTGGTACGGACAAGGGGAAT	20	56.7175	44.0735	522	258	-368	-3.34395	-48.3571	-5.83257	2.40912e-13	-3.41445	-3.14986e-05	1.4242e-06	1.74963e-09	655	57.2822	655	520	64.2681	520	400	53.5404	400	58.3636	525	142	9.46683	142	133	7.55056	133	196	13.0021	196	10.0065	157
>1241	CTGGTGTAGCGCTGCGGGC	19	8.06526	4.49909	140	73	109.667	17.45	6.57354	10.368	8.19963e-16	17.0004	9.12133e-06	4.84738e-09	8.32884e-12	11	0.961991	11	6	0.741555	6	3	0.401553	3	0.7017	6.66667	127	8.46681	127	143	8.11827	143	79	5.24064	79	7.27524	116.333
>1242	CTGGTGTAGCGCTGCGGGCC	20	20.103	10.5206	380	182	253.333	10.0476	14.3377	5.67112	8.22722e-17	9.83487	2.09268e-05	4.86369e-10	9.48088e-13	39	3.4107	39	22	2.71903	22	23	3.07857	23	3.06943	28	237	15.8003	237	402	22.822	402	205	13.5991	205	17.4071	281.333
>1243	CTGTGAAACTGCGAATGGC	19	25.5604	18.5582	189	117	-142	-2.13904	-22.3633	-3.83653	5.90669e-11	-2.19907	-1.24606e-05	0.000349186	2.92696e-07	294	25.7114	294	263	32.5048	263	243	32.5258	243	30.2473	266.667	143	9.5335	143	126	7.15316	126	105	6.96541	105	7.88402	124.667
>1244	CTGTGGGCCTGGCCCGGTCGTG	22	1.46669	1.11511	22	21	21	22	1.28877	13.5221	2.37066e-14	19.2078	1.74257e-06	1.40146e-07	1.97112e-10	2	0.174907	2	0	0	0	1	0.133851	1	0.102919	1	22	1.46669	22	22	1.24897	22	22	1.45942	22	1.39169	22
>1245	CTGTGGGCCTGGCCCGGTCGTGC	23	7.61141	5.29639	141	89	114.333	11.3939	6.65581	6.55785	1.76645e-24	11.0754	9.48703e-06	1.04428e-17	4.33309e-20	16	1.39926	16	8	0.98874	8	9	1.20466	9	1.19755	11	129	8.60015	129	149	8.4589	149	98	6.50105	98	7.85337	125.333
>1246	CTGTGGGCCTGGCCCGGTCGTGCT	24	20.854	17.2484	405	295	330.333	8.39552	18.671	4.85086	2.43025e-36	8.25675	2.73348e-05	1.43669e-29	1.48113e-31	66	5.77195	66	32	3.95496	32	36	4.81863	36	4.84851	44.6667	331	22.067	331	437	24.809	437	357	23.6824	357	23.5195	375
>1247	CTGTTGTAGCGCTGCGGGCC	20	4.75631	2.4483	96	44	64	5.92308	3.33591	3.30901	1.09329e-10	5.72202	5.2749e-06	0.000646324	5.13363e-07	16	1.39926	16	14	1.73029	14	9	1.20466	9	1.44474	13	68	4.53341	68	105	5.96097	105	58	3.84756	58	4.78065	77
>1248	CTGTTGTCGGCCGCGTCGGC	20	12.9434	7.81126	87	49	-67.3333	-2.88785	-9.42797	-5.13977	3.73934e-13	-2.96217	-5.83604e-06	2.21059e-06	2.63794e-09	116	10.1446	116	84	10.3818	84	109	14.5898	109	11.7054	103	35	2.33337	35	29	1.64636	29	43	2.8525	43	2.27741	35.6667
>1249	CTGTTGTCGGCCGCGTCGGCGGC	23	12.2866	8.10657	82	41	-58.6667	-2.13548	-9.21995	-3.81702	1.92295e-11	-2.1916	-5.12418e-06	0.000113679	1.03157e-07	127	11.1066	127	91	11.2469	91	113	15.1252	113	12.4929	110.333	45	3.00005	45	50	2.83856	50	60	3.98024	60	3.27295	51.6667
>1250	CTGTTTCTGAGGACGAGCC	19	11.3525	6.84849	207	147	171.667	4.0117	8.24437	2.33666	1.10831e-12	3.98249	1.42653e-05	6.55198e-06	7.29619e-09	85	7.43357	85	43	5.31448	43	43	5.75559	43	6.16788	57	250	16.667	250	246	13.9657	246	190	12.6041	190	14.4122	228.667
>1251	CTGTTTCTGAGGACGAGCCC	20	21.6196	12.7364	465	255	340	4.83459	17.2111	2.79423	1.22786e-12	4.802	2.82067e-05	7.25875e-06	8.01186e-09	131	11.4564	131	73	9.02225	73	62	8.29876	62	9.59248	88.6667	431	28.7338	431	527	29.9184	527	328	21.7586	328	26.8036	428.667
>1252	CTGTTTCTGAGGACGAGCCT	20	14.7171	8.66846	293	163	224.667	5.34839	11.6383	3.04614	7.04346e-14	5.23928	1.85974e-05	4.16389e-07	5.4788e-10	67	5.8594	67	56	6.92118	56	32	4.28323	32	5.68794	51.6667	285	19.0003	285	325	18.4506	325	219	14.5279	219	17.3263	276.333
>1253	CTGTTTCTGAGGATGAGCCT	20	6.28634	2.91331	127	56	89.3333	6.82609	4.79768	3.80458	4.70442e-12	6.62033	7.38729e-06	2.78112e-05	2.77834e-08	19	1.66162	19	14	1.73029	14	13	1.74006	13	1.71066	15.3333	104	6.93345	104	140	7.94796	140	70	4.64361	70	6.50834	104.667
>1254	CTGTTTCTGAGGATGGGCCT	20	19.7887	8.24202	361	152	236.667	9.45238	13.0718	4.9779	5.19251e-12	8.95083	1.94727e-05	3.06966e-05	3.04228e-08	23	2.01144	23	31	3.83137	31	30	4.01553	30	3.28611	28	228	15.2003	228	384	21.8001	384	182	12.0734	182	16.3579	264.667
>1255	CTGTTTCTGAGGATGGGCCTA	21	2.68514	1.32204	51	23	34.6667	7.93333	1.88856	4.30509	2.91673e-09	7.5193	2.86079e-06	0.0172429	1.04566e-05	5	0.437269	5	6	0.741555	6	4	0.535404	4	0.571409	5	36	2.40004	36	55	3.12241	55	28	1.85744	28	2.45997	39.6667
>1256	CTTACCAGGTCCAGACATA	19	168.682	37.077	2830	1115	1971	3.85514	89.3235	2.13118	6.97712e-09	3.73632	0.000163015	0.0412467	2.31463e-05	705	61.6549	705	741	91.582	741	625	83.6568	625	78.9646	690.333	3455	230.337	3455	2709	153.793	2709	1820	120.734	1820	168.288	2661.33
>1257	CTTACCAGGTCCAGACATAGCA	22	74.1533	26.5828	2016	946	1462.33	2.6971	48.3556	1.49707	9.21825e-10	2.62953	0.000119775	0.00544956	3.6282e-06	1003	87.7161	1003	743	91.8292	743	839	112.301	839	97.2821	861.667	2428	161.869	2428	2759	156.632	2759	1785	118.412	1785	145.638	2324
>1258	CTTACCAGGTCCAGACATAGCAAG	24	81.9708	32.8465	1817	790	1237.33	3.58856	53.6965	2.00408	2.19881e-09	3.52627	0.000102091	0.0129987	8.07877e-06	609	53.2593	609	317	39.1788	317	508	67.9963	508	53.4781	478	1714	114.269	1714	2134	121.15	2134	1298	86.1058	1298	107.175	1715.33
>1259	CTTACTCGACCCTTCGGCCG	20	47.5027	28.6907	849	485	676.333	9.3843	38.775	5.49316	9.50949e-19	9.32488	5.58527e-05	5.62173e-12	1.39844e-14	126	11.0192	126	64	7.90992	64	52	6.96025	52	8.62978	80.6667	549	36.6006	549	901	51.1508	901	821	54.4629	821	47.4048	757
>1260	CTTACTCGACCCTTCGGCCGG	21	6.58003	2.28238	113	61	75.3333	4.32353	3.76995	2.52699	4.83028e-10	4.23938	6.21579e-06	0.00285552	2.01377e-06	33	2.88597	33	16	1.97748	16	19	2.54317	19	2.46887	22.6667	80	5.33342	80	85	4.82555	85	129	8.55751	129	6.23883	98
>1261	CTTCCGGCAGACGCACCA	18	2.07645	1.44077	32	27	28	9.4	1.59019	5.01205	1.45443e-13	8.8585	2.3203e-06	8.59816e-07	1.08153e-09	3	0.262361	3	1	0.123592	1	6	0.803106	6	0.396353	3.33333	33	2.20004	33	30	1.70313	30	31	2.05646	31	1.98654	31.3333
>1262	CTTCCTTTTGGCTCCAAGGCCCG	23	17.7722	8.87586	274	156	199.667	12.7451	11.8126	6.97587	3.00211e-23	12.1895	1.64869e-05	1.77476e-16	6.72257e-19	16	1.39926	16	15	1.85389	15	20	2.67702	20	1.97672	17	172	11.4669	172	189	10.7297	189	289	19.1715	289	13.7894	216.667
>1263	CTTCTTTTGGCTCCAAGGCCCG	22	3.79939	1.58786	59	26	39	8.3125	2.22146	4.71002	6.06673e-09	7.94828	3.21825e-06	0.0358647	2.04707e-05	7	0.612176	7	2	0.247185	2	7	0.936956	7	0.598773	5.33333	33	2.20004	33	39	2.21407	39	61	4.04657	61	2.82023	44.3333
>1264	CTTGATCCGAGGCCGGCC	18	12.3657	6.96441	286	157	217.667	3.41852	9.29207	1.92667	1.433e-12	3.33906	1.79297e-05	8.47151e-06	9.26861e-09	110	9.61991	110	93	11.4941	93	67	8.96801	67	10.0273	90	320	21.3337	320	353	20.0402	353	250	16.5843	250	19.3194	307.667
>1265	CTTGATCCGATGGGTGGCATG	21	2.7267	1.85425	52	39	45.3333	3.95652	2.11347	2.233	3.32093e-13	3.83885	3.73809e-06	1.96324e-06	2.3682e-09	19	1.66162	19	13	1.6067	13	14	1.87391	14	1.71408	15.3333	65	4.33341	65	64	3.63335	64	53	3.51588	53	3.82755	60.6667
>1266	CTTGGACTGAAGGGTGCTCCCTT	23	15.4209	12.1902	163	72	-107.667	-3.69167	-13.6688	-6.38884	2.37413e-16	-3.73801	-9.12608e-06	1.40352e-09	2.5991e-12	201	17.5782	201	132	16.3142	132	110	14.7236	110	16.2053	147.667	38	2.53338	38	38	2.1573	38	44	2.91884	44	2.53651	40
>1267	CTTGGGCCGGGTCGGCCGGTCCGCC	25	39.017	15.9526	772	350	523.333	2.88929	19.1812	1.60759	1.68623e-09	2.79794	4.26225e-05	0.00996848	6.36151e-06	309	27.0232	309	213	26.3252	213	309	41.3599	309	31.5694	277	659	43.9341	659	757	42.9758	757	985	65.3422	985	50.7507	800.333
>1268	CTTGGGCGAGAGTAGTACT	19	23.291	16.5245	221	101	-148	-3.04608	-19.8692	-5.32338	1.35143e-18	-3.09606	-1.26211e-05	7.98928e-12	1.93914e-14	287	25.0992	287	172	21.2579	172	202	27.0379	202	24.465	220.333	71	4.73341	71	66	3.7469	66	80	5.30698	80	4.59576	72.3333
>1269	CTTTAAATAGGTAGGATGGCT	21	12.1636	7.85187	127	43	-78	-2.872	-10.5125	-4.99477	1.16259e-09	-2.89935	-6.59691e-06	0.00687287	4.5009e-06	167	14.6048	167	85	10.5054	85	107	14.322	107	13.1441	119.667	42	2.80005	42	43	2.44116	43	40	2.65349	40	2.63157	41.6667
>1270	CTTTAAATAGGTAGGATGGCTC	22	35.012	22.4682	382	154	-224.333	-4.45128	-27.0955	-7.55565	1.16332e-11	-4.45186	-1.86508e-05	6.87723e-05	6.4575e-08	438	38.3047	438	212	26.2016	212	218	29.1795	218	31.2286	289.333	56	3.7334	56	58	3.29273	58	81	5.37332	81	4.13315	65
>1271	CTTTTGGCTCCAAGGCCAG	19	1.54392	1.27046	25	20	22.6667	8.55556	1.27078	4.64834	2.77284e-12	8.03483	1.87505e-06	1.63922e-05	1.71109e-08	3	0.262361	3	2	0.247185	2	4	0.535404	4	0.348317	3	23	1.53336	23	27	1.53282	27	27	1.79111	27	1.6191	25.6667
>1272	CTTTTGGCTCCAAGGCCCG	19	91.7087	45.7978	1496	835	1148	7.64865	64.3736	4.36161	4.80745e-23	7.55992	9.57356e-05	2.84202e-16	1.0526e-18	225	19.6771	225	141	17.4265	141	152	20.3453	152	19.1497	172.667	1637	109.135	1637	1338	75.9598	1338	987	65.4749	987	83.5233	1320.67
>1273	CTTTTGGCTCCAAGGCCCGG	20	5.96159	2.88147	125	112	114	2.97688	4.35551	1.66941	8.29716e-23	2.89559	9.34862e-06	4.90504e-16	1.7518e-18	66	5.77195	66	56	6.92118	56	51	6.8264	51	6.50651	57.6667	176	11.7335	176	171	9.70787	171	168	11.1447	168	10.862	171.667
>1274	GAAACTTACCAGGTCCAGACA	21	7.26832	2.54951	127	71	102.667	3.93333	4.59238	2.13401	2.99032e-09	3.77665	8.43238e-06	0.0176779	1.07074e-05	32	2.79852	32	41	5.06729	41	32	4.28323	32	4.04968	35	151	10.0668	151	159	9.02661	159	103	6.83274	103	8.64206	137.667
>1275	GAAACTTACCAGGTCCAGACATA	23	5.22248	2.56978	111	56	79	4.59091	3.93129	2.65081	5.54062e-10	4.50962	6.53894e-06	0.00327546	2.28573e-06	32	2.79852	32	20	2.47185	20	14	1.87391	14	2.38143	22	102	6.80012	102	125	7.09639	125	76	5.04163	76	6.31271	101
>1276	GAAACTTACCAGGTCCAGACATAG	24	34.6154	15.5757	614	316	482	4.52683	23.5752	2.53314	1.3515e-14	4.43435	3.99646e-05	7.98968e-08	1.16298e-10	164	14.3424	164	111	13.7188	111	135	18.0699	135	15.377	136.667	725	48.3342	725	680	38.6044	680	451	29.9181	451	38.9522	618.667
>1277	GAAGACCCTGTTGAGCTTGACTCTA	25	159.405	129.726	1561	638	-908.667	-2.09302	-139.306	-3.63552	1.12466e-12	-2.1226	-7.75597e-05	6.64864e-06	7.38738e-09	2307	201.756	2307	1479	182.793	1479	1434	191.942	1434	192.164	1740	796	53.0676	796	746	42.3513	746	952	63.1531	952	52.8573	831.333
>1278	GAAGACTCGGCATGAAGGCCA	21	8.8596	6.2355	149	107	131.667	8.59615	7.45711	4.87357	9.2603e-30	8.35505	1.09235e-05	5.47442e-23	3.88257e-25	22	1.92398	22	16	1.97748	16	14	1.87391	14	1.92513	17.3333	161	10.7335	161	163	9.2537	163	123	8.15948	123	9.38223	149
>1279	GAAGACTCGGCATGAAGGCCAG	22	3.49684	2.92516	69	51	57.3333	7.61538	3.16153	4.23256	2.19246e-22	7.32215	4.74033e-06	1.29612e-15	4.40476e-18	10	0.874537	10	8	0.98874	8	8	1.07081	8	0.978028	8.66667	62	4.1334	62	77	4.37138	77	59	3.9139	59	4.13956	66
>1280	GAAGTCGTCTTGCCCAAG	18	9.23844	4.6923	177	82	132.333	8.08929	7.29285	4.42472	1.97252e-13	7.78136	1.0952e-05	1.1661e-06	1.45005e-09	19	1.66162	19	22	2.71903	22	15	2.00776	15	2.12947	18.6667	160	10.6668	160	192	10.9001	192	101	6.70006	101	9.42232	151
>1281	GACAACCGGCTTGGCTGTTGCCTC	24	4.12279	0.885535	82	55	59.3333	2.7451	2.17506	1.58073	6.83792e-11	2.6837	4.86959e-06	0.000404238	3.35189e-07	47	4.11033	47	23	2.84263	23	32	4.28323	32	3.74539	34	87	5.8001	87	88	4.99586	88	105	6.96541	105	5.92046	93.3333
>1282	GACAGCAGGACGGTGGTCATG	21	18.0451	6.47237	577	394	430.667	1.98102	5.77183	1.11695	2.70891e-18	1.92856	3.4789e-05	1.60143e-11	3.77696e-14	512	44.7763	512	435	53.7627	435	370	49.5248	370	49.3546	439	829	55.2676	829	833	47.2904	833	947	62.8214	947	55.1265	869.667
>1283	GACATAGCAAGGATTGAC	18	21.9511	11.3793	360	193	277	6.57718	15.0146	3.66792	4.37349e-17	6.42746	2.30327e-05	2.58548e-10	5.21727e-13	58	5.07232	58	36	4.44933	36	55	7.3618	55	5.62782	49.6667	396	26.4005	396	336	19.0751	336	248	16.4516	248	20.6424	326.667
>1284	GACCAGGGATCGGCGGATGT	20	31.1859	22.7154	221	85	-136.333	-1.72389	-24.6719	-3.07284	2.50958e-11	-1.76964	-1.20354e-05	0.000148359	1.32228e-07	384	33.5822	384	276	34.1115	276	314	42.0292	314	36.5743	324.667	163	10.8669	163	191	10.8433	191	211	13.9972	211	11.9024	188.333
>1285	GACCTACTCGACCCTTCAGCCG	22	17.8658	12.0535	350	221	271.333	6.69231	14.8314	3.87374	5.25708e-16	6.58144	2.24201e-05	3.10783e-09	5.52996e-12	68	5.94685	68	49	6.05603	49	26	3.48012	26	5.161	47.6667	270	18.0003	270	376	21.346	376	311	20.6309	311	19.9924	319
>1286	GACCTACTCGACCCTTCAGCCGG	23	4.01364	2.8325	86	60	63.6667	3.93846	3.03956	2.31336	3.54757e-10	3.88434	5.26737e-06	0.00209722	1.51973e-06	35	3.06088	35	13	1.6067	13	17	2.27547	17	2.31435	21.6667	80	5.33342	80	99	5.62034	99	77	5.10797	77	5.35391	85.3333
>1287	GACCTACTCGACCCTTCCGCCG	22	4.39953	3.43493	87	63	67.6667	5.61364	3.623	3.34117	4.70699e-14	5.50288	5.60086e-06	2.78264e-07	3.78076e-10	24	2.09889	24	13	1.6067	13	7	0.936956	7	1.54752	14.6667	77	5.13342	77	94	5.33649	94	76	5.04163	76	5.17051	82.3333
>1288	GACCTACTCGACCCTTCGG	19	5.45851	4.12279	108	82	86.3333	4.08333	4.2285	2.4222	9.11019e-11	4.0452	7.16052e-06	0.000538568	4.34728e-07	45	3.93542	45	23	2.84263	23	16	2.14161	16	2.97322	28	114	7.60013	114	124	7.03962	124	105	6.96541	105	7.20172	114.333
>1289	GACCTACTCGACCCTTCGGCAG	22	1.95331	1.44648	45	33	34.3333	3.575	1.55026	2.07315	1.84147e-10	3.47439	2.82638e-06	0.00108862	8.31645e-07	20	1.74907	20	9	1.11233	9	11	1.47236	11	1.44459	13.3333	45	3.00005	45	54	3.06564	54	44	2.91884	44	2.99484	47.6667
>1290	GACCTACTCGACCCTTTGGCCG	22	4.94471	1.68257	108	50	81.3333	3.54167	3.54967	1.99992	6.29425e-10	3.44057	6.65329e-06	0.00372098	2.55562e-06	41	3.5856	41	29	3.58418	29	26	3.48012	26	3.54997	32	79	5.26676	79	134	7.60733	134	127	8.42483	127	7.09964	113.333
>1291	GACGTTGCCGTAGCGCTGTGGGCC	24	3.87445	2.04361	76	51	64.6667	3.48718	2.72394	1.91498	1.37738e-18	3.37616	5.30262e-06	8.14267e-12	1.96683e-14	27	2.36125	27	25	3.08981	25	26	3.48012	26	2.97706	26	77	5.13342	77	101	5.73389	101	94	6.2357	94	5.701	90.6667
>1292	GACGTTGCCGTAGCGCTGTGGGCCT	25	2.17031	1.17539	51	33	40	2.90476	1.53774	1.66834	1.89335e-09	2.82651	3.27663e-06	0.0111929	7.04402e-06	29	2.53616	29	18	2.22466	18	16	2.14161	16	2.30081	21	51	3.40006	51	67	3.80367	67	65	4.31192	65	3.83855	61
>1293	GACTCCGTGGCCCAATGG	18	33.9194	20.1132	1083	876	896.667	1.70235	-6.85822	-1.0499	9.46221e-13	1.65452	7.1413e-05	5.59378e-06	6.25703e-09	1456	127.333	1456	1193	147.446	1193	1181	158.078	1181	144.285	1276.67	2069	137.936	2069	2187	124.159	2187	2264	150.188	2264	137.427	2173.33
>1294	GACTGATGACGGGGTGGGGCG	21	3.65025	1.65373	62	29	48	10.6	2.72858	5.67658	1.76228e-09	10.007	3.98128e-06	0.0104181	6.61886e-06	4	0.349815	4	7	0.865147	7	4	0.535404	4	0.583455	5	60	4.00007	60	66	3.7469	66	33	2.18913	33	3.31203	53
>1295	GAGAGATTGGAGGGTGCCC	19	4.95366	2.815	36	26	-29.6667	-6.5625	-3.69636	-12.3507	7.96891e-11	-6.65098	-2.56148e-06	0.000471099	3.85199e-07	36	3.14833	36	31	3.83137	31	38	5.08634	38	4.02201	35	5	0.333339	5	9	0.51094	9	2	0.132675	2	0.325651	5.33333
>1296	GAGAGCCCCGTCCGGCCCG	19	8.44092	4.22507	55	40	-45.3333	-3.26667	-6.2429	-5.85924	1.83741e-09	-3.36213	-3.95772e-06	0.0108622	6.85951e-06	65	5.68449	65	62	7.66273	62	69	9.23571	69	7.52765	65.3333	24	1.60003	24	14	0.794796	14	22	1.45942	22	1.28475	20
>1297	GAGATCACGAGGCCACTGATACCC	24	2.81411	0.833845	62	33	45.6667	2.92958	1.6046	1.58776	8.19064e-09	2.82274	3.71799e-06	0.0484207	2.6811e-05	23	2.01144	23	24	2.96622	24	24	3.21242	24	2.73003	23.6667	57	3.80006	57	85	4.82555	85	66	4.37826	66	4.33462	69.3333
>1298	GAGATCACGAGGCCACTGATACCCT	25	17.1529	7.33698	347	198	261	3.64527	10.9506	1.9464	1.26263e-10	3.46351	2.11957e-05	0.000746431	5.87741e-07	83	7.25866	83	103	12.73	103	110	14.7236	110	11.5708	98.6667	301	20.067	301	430	24.4116	430	348	23.0854	348	22.5213	359.667
>1299	GAGGAAGACTCGGCATGAAGGCC	23	3.5522	1.94199	57	33	45	10.6429	2.61804	6.05251	1.40932e-16	10.1101	3.71633e-06	8.33152e-10	1.59302e-12	6	0.524722	6	4	0.49437	4	4	0.535404	4	0.518165	4.66667	37	2.46671	37	51	2.89533	51	61	4.04657	61	3.1362	49.6667
>1300	GAGGAAGACTCGGCATGAAGGCCA	24	25.651	18.2383	402	372	383	9.26619	21.8367	5.09324	4.11912e-136	8.97003	3.17039e-05	2.4351e-129	1.52194e-130	45	3.93542	45	50	6.17962	50	44	5.88944	44	5.33483	46.3333	417	27.8005	417	425	24.1277	425	446	29.5864	446	27.1715	429.333
>1301	GAGGAAGACTCGGCATGAAGGCCAG	25	30.4292	25.5456	507	455	476.333	10.1019	27.6226	5.79864	1.74143e-156	9.8659	3.95061e-05	1.02948e-149	7.91908e-151	71	6.20922	71	44	5.43807	44	42	5.62174	42	5.75634	52.3333	538	35.8673	538	549	31.1674	549	499	33.1023	499	33.379	528.667
>1302	GAGGACTGGGCTCGGGGGTCCCGGC	25	102.301	66.538	739	441	-568.333	-3.44269	-75.9787	-6.12241	6.25226e-10	-3.54653	-4.91023e-05	0.00369616	2.54381e-06	920	80.4574	920	636	78.6048	636	847	113.372	847	90.8113	801	181	12.0669	181	195	11.0704	195	322	21.3606	322	14.8326	232.667
>1303	GAGGATAAGTGGGAGCCC	18	2.12715	1.38955	41	24	31.3333	8.83333	1.77512	5.10574	5.79505e-12	8.40942	2.59493e-06	3.42587e-05	3.3686e-08	6	0.524722	6	3	0.370777	3	3	0.401553	3	0.432351	4	35	2.33337	35	44	2.49793	44	27	1.79111	27	2.20747	35.3333
>1304	GAGGATAAGTGGGAGCCCT	19	2.68024	1.38124	54	26	39	6.57143	2.10678	3.76559	9.63914e-10	6.35021	3.22898e-06	0.00569838	3.77877e-06	10	0.874537	10	6	0.741555	6	5	0.669255	5	0.761782	7	47	3.13339	47	59	3.3495	59	32	2.12279	32	2.86856	46
>1305	GAGGGAAAGATGAAAAGGAC	20	6.41707	5.22573	61	43	-49.6667	-10.9333	-5.84565	-19.501	1.01151e-25	-10.9901	-4.25062e-06	5.97978e-19	2.9028e-21	63	5.50959	63	53	6.5504	53	48	6.42484	48	6.16161	54.6667	2	0.133336	2	5	0.283856	5	8	0.530698	8	0.315963	5
>1306	GAGGGAAAGATGAAAAGGACT	21	18.8461	15.523	207	103	-148	-7.9375	-17.3654	-14.0085	3.47428e-23	-8.02525	-1.25378e-05	2.05389e-16	7.7214e-19	221	19.3273	221	160	19.7748	160	127	16.9991	127	18.7004	169.333	24	1.60003	24	26	1.47605	26	14	0.928722	14	1.33493	21.3333
>1307	GAGGGAAAGATGAAAAGGACTTT	23	11.7059	8.24301	131	52	-83.3333	-5.23729	-10.0335	-9.2467	2.99243e-10	-5.29645	-7.02909e-06	0.00176904	1.29505e-06	143	12.5059	143	95	11.7413	95	71	9.50342	71	11.2502	103	12	0.800014	12	28	1.58959	28	19	1.26041	19	1.21667	19.6667
>1308	GAGTGGCGCAGCGGAAGCGTGGTGG	25	2.93338	1.37866	44	26	31.6667	16.8333	1.93989	10.4243	1.36612e-10	15.7822	2.64463e-06	0.00080761	6.32427e-07	4	0.349815	4	0	0	0	2	0.267702	2	0.205839	2	44	2.93338	44	29	1.64636	29	28	1.85744	28	2.14573	33.6667
>1309	GAGTGGCGCAGCGGAAGCGTGTGGG	25	2.99882	1.83932	54	29	37.3333	13.4444	2.16759	7.44597	3.73352e-12	12.6152	3.08495e-06	2.20715e-05	2.25219e-08	4	0.349815	4	1	0.123592	1	4	0.535404	4	0.33627	3	33	2.20004	33	55	3.12241	55	33	2.18913	33	2.50386	40.3333
>1310	GATAAGTGGGAGCCCTTA	18	2.5509	1.42712	41	34	35.6667	4.82143	1.76499	2.62744	8.34378e-13	4.6309	2.93844e-06	4.9326e-06	5.54848e-09	8	0.69963	8	12	1.48311	12	8	1.07081	8	1.08452	9.33333	42	2.80005	42	44	2.49793	44	49	3.25053	49	2.8495	45
>1311	GATCAGAAGGTCGTGGGTT	19	25.0349	11.7005	383	212	282.667	9.74227	16.1864	5.22984	7.77214e-14	9.27858	2.35151e-05	4.59466e-07	5.99826e-10	24	2.09889	24	38	4.69651	38	35	4.68478	35	3.82673	32.3333	407	27.1338	407	291	16.5204	291	247	16.3853	247	20.0132	315
>1312	GATCAGAAGGTCGTGGGTTCG	21	3.79448	2.38461	70	38	49	10.1875	2.7556	5.4357	2.47137e-09	9.56353	4.04148e-06	0.01461	8.9632e-06	4	0.349815	4	9	1.11233	9	3	0.401553	3	0.621233	5.33333	48	3.20005	48	73	4.14429	73	42	2.78617	42	3.37684	54.3333
>1313	GATCAGATGGCCGAGTTG	18	164.784	84.9944	2842	1709	2150.67	4.7621	108.042	2.66793	1.04245e-19	4.65519	0.000178551	6.16266e-13	1.71662e-15	652	57.0198	652	485	59.9424	485	578	77.3658	578	64.776	571.667	3327	221.804	3327	2553	144.937	2553	2287	151.713	2287	172.818	2722.33
>1314	GATCCCGGCGAGACCTCC	18	3.26208	2.62072	67	49	55.3333	5.48649	2.90357	3.15032	7.16987e-19	5.31553	4.57233e-06	4.23862e-12	1.06498e-14	17	1.48671	17	11	1.35952	11	9	1.20466	9	1.3503	12.3333	67	4.46674	67	76	4.31461	76	60	3.98024	60	4.25386	67.6667
>1315	GATCCTGCTGTCGACGCC	18	1.84982	1.3282	42	30	32	3.74286	1.47038	2.15658	2.4247e-10	3.62905	2.63383e-06	0.00143341	1.07372e-06	17	1.48671	17	8	0.98874	8	10	1.33851	10	1.27132	11.6667	40	2.66671	40	50	2.83856	50	41	2.71983	41	2.7417	43.6667
>1316	GATCTCTCAGGCGTCGCC	18	4.72448	2.79239	113	89	97.3333	2.81366	3.43982	1.5655	1.99386e-19	2.73154	7.95638e-06	1.17871e-12	3.16008e-15	59	5.15977	59	55	6.79759	55	47	6.29099	47	6.08278	53.6667	144	9.60016	144	160	9.08338	160	149	9.88425	149	9.5226	151
>1317	GATGATGGAAAAACCAGCA	19	4.7195	2.15439	103	67	79.3333	2.91935	3.08976	1.68446	4.26711e-10	2.86501	6.53819e-06	0.00252259	1.79928e-06	57	4.98486	57	40	4.9437	40	27	3.61398	27	4.51418	41.3333	125	8.33348	125	130	7.38025	130	107	7.09809	107	7.60394	120.667
>1318	GATGATTCATGATAACTAGACG	22	1.00002	0.650571	15	12	13	20.5	0.79646	12.3216	6.34218e-09	17.0287	1.07943e-06	0.0374931	2.12787e-05	1	0.0874537	1	1	0.123592	1	0	0	0	0.0703487	0.666667	15	1.00002	15	13	0.738025	13	13	0.862385	13	0.866809	13.6667
>1319	GATGCCTAACCGCCGCACCG	20	17.6634	8.10579	306	136	233.667	14.4808	13.6002	7.58824	1.15146e-12	13.7267	1.9387e-05	6.80712e-06	7.53834e-09	13	1.1369	13	16	1.97748	16	23	3.07857	23	2.06432	17.3333	282	18.8003	282	319	18.11	319	152	10.0833	152	15.6645	251
>1320	GATGCTGACGCAATGTGATTTCTGC	25	7.30918	4.50472	70	30	-47	-4.61538	-5.83585	-7.96056	2.25999e-11	-4.66126	-3.99686e-06	0.000133604	1.19649e-07	78	6.82139	78	44	5.43807	44	58	7.76335	58	6.67427	60	14	0.933349	14	8	0.454169	8	17	1.12773	17	0.838417	13
>1321	GATTCTCGGAATGCCCCC	18	1.70567	0.920645	29	19	22.6667	5	1.16055	2.82318	7.44077e-09	4.79981	1.87491e-06	0.0439877	2.45467e-05	7	0.612176	7	4	0.49437	4	6	0.803106	6	0.636551	5.66667	33	2.20004	33	27	1.53282	27	25	1.65843	25	1.7971	28.3333
>1322	GATTGACAGACTGAGAGC	18	10.6033	8.83429	99	45	-63	-2.18125	-9.54912	-3.81859	4.39932e-12	-2.22722	-5.45254e-06	2.60075e-05	2.62172e-08	148	12.9432	148	101	12.4828	101	100	13.3851	100	12.937	116.333	56	3.7334	56	49	2.78179	49	55	3.64855	55	3.38791	53.3333
>1323	GCAAAACGGATCCGTAACTTC	21	19.242	6.61863	414	311	351	2.4831	10.2761	1.38202	1.11756e-27	2.41463	2.86585e-05	6.60668e-21	3.79694e-23	261	22.8254	261	217	26.8196	217	232	31.0534	232	26.8995	236.667	631	42.0674	631	589	33.4382	589	543	36.0211	543	37.1756	587.667
>1324	GCAAATCGTTCGTCTGACTTGG	22	5.97483	4.22583	54	24	-35.6667	-2.81356	-4.92276	-4.90935	3.74296e-09	-2.86542	-3.06976e-06	0.0221273	1.31319e-05	69	6.03431	69	46	5.68525	46	51	6.8264	51	6.18199	55.3333	22	1.46669	22	15	0.851567	15	22	1.45942	22	1.25923	19.6667
>1325	GCAAATCGTTCGTCTGACTTGGG	23	9.41434	4.61478	76	29	-54	-4.44681	-6.81252	-7.7706	4.91291e-10	-4.50179	-4.6036e-06	0.00290437	2.04677e-06	87	7.60848	87	47	5.80885	47	75	10.0388	75	7.81871	69.6667	18	1.20002	18	11	0.624483	11	18	1.19407	18	1.00619	15.6667
>1326	GCAACGGATATCTCGGCTCTCG	22	461.563	311.826	3372	2545	-2746.33	-3.44263	-368.097	-6.1285	3.40239e-12	-3.55634	-0.00023837	2.01139e-05	2.06297e-08	4286	374.827	4286	3490	431.338	3490	3836	513.452	3836	439.872	3870.67	945	63.0011	945	914	51.8888	914	1514	100.435	1514	71.7748	1124.33
>1327	GCAAGGGATGAGCGCGAAAGCCG	23	11.9817	3.15126	240	149	202.333	2.56041	5.97281	1.40038	3.65562e-14	2.46507	1.63597e-05	2.1611e-07	2.98494e-10	130	11.369	130	125	15.4491	125	134	17.936	134	14.918	129.667	279	18.6003	279	365	20.7215	365	352	23.3507	352	20.8908	332
>1328	GCACCGACCTACTCGACCCTT	21	21.589	8.96728	361	146	279	9.90426	15.8677	5.48466	3.48147e-11	9.58846	2.31862e-05	0.000205814	1.79437e-07	34	2.97343	34	38	4.69651	38	22	2.94472	22	3.53822	31.3333	368	24.5338	368	383	21.7434	383	180	11.9407	180	19.4059	310.333
>1329	GCACCGACCTACTCGACCCTTC	22	15.1779	6.74876	277	116	200.667	11.0333	11.4031	5.89321	2.25085e-09	10.4507	1.66078e-05	0.0133064	8.22904e-06	16	1.39926	16	29	3.58418	29	15	2.00776	15	2.3304	20	238	15.8669	238	292	16.5772	292	132	8.75652	132	13.7335	220.667
>1330	GCACCGACCTACTCGACCCTTCG	23	7.21293	3.44336	140	59	96.3333	8.04878	5.28305	4.42116	2.62644e-12	7.77298	7.96285e-06	1.55268e-05	1.62754e-08	16	1.39926	16	11	1.35952	11	14	1.87391	14	1.54423	13.6667	106	7.06679	106	151	8.57244	151	73	4.84262	73	6.82728	110
>1331	GCACTGCGCTGCAACGGCCT	20	39.3232	14.5859	675	363	518.333	3.54501	22.2806	1.95288	5.84108e-12	3.43383	4.27147e-05	3.45308e-05	3.39202e-08	209	18.2778	209	189	23.359	189	213	28.5102	213	23.3824	203.667	864	57.601	864	730	41.4429	730	572	37.9449	572	45.6629	722
>1332	GCAGAACTGGCGATGCGGGA	20	154.028	100.18	953	354	-670.667	-1.79057	-116.75	-3.17181	7.54753e-09	-1.84048	-5.92403e-05	0.0446188	2.48573e-05	1763	154.181	1763	1622	200.467	1622	1172	156.873	1172	170.507	1519	810	54.0009	810	818	46.4388	818	917	60.8313	917	53.757	848.333
>1333	GCAGCCAAGCGTTCATAGCGACG	23	10.9014	4.43046	261	189	207	2.45775	6.13071	1.38404	3.52851e-23	2.39694	1.69e-05	2.08595e-16	7.81255e-19	172	15.042	172	112	13.8424	112	142	19.0068	142	15.9637	142	331	22.067	331	343	19.4725	343	373	24.7438	373	22.0945	349
>1334	GCAGGTGATGACAATCAGACAG	22	12.5436	9.36318	335	219	250.667	3.26506	10.5825	1.87563	5.48982e-15	3.21599	2.06423e-05	3.24542e-08	4.95484e-11	156	13.6428	156	92	11.3705	92	84	11.2435	84	12.0856	110.667	311	20.7337	311	419	23.7871	419	354	23.4834	354	22.6681	361.333
>1335	GCAGTGGAGACCTGGGCT	18	24.6167	13.3103	387	339	347	5.56579	17.726	2.9578	5.30567e-09	5.22685	2.84398e-05	0.0313656	1.81514e-05	50	4.37269	50	101	12.4828	101	77	10.3065	77	9.05402	76	416	27.7338	416	416	23.6168	416	437	28.9894	437	26.78	423
>1336	GCAGTGGAGACCTGGGCTCG	20	4.61536	1.65373	85	28	54.6667	12.7143	3.12817	6.89986	3.68761e-09	12.0267	4.52044e-06	0.0218001	1.29531e-05	5	0.437269	5	5	0.617962	5	4	0.535404	4	0.530212	4.66667	56	3.7334	56	89	5.05263	89	33	2.18913	33	3.65839	59.3333
>1337	GCATGAAACAGTCGACTCA	19	9.90213	8.17367	102	44	-62.6667	-2.66372	-8.65256	-4.60461	4.58033e-09	-2.70459	-5.34966e-06	0.0270776	1.58441e-05	134	11.7188	134	89	10.9997	89	78	10.4404	78	11.053	100.333	34	2.26671	34	32	1.81668	32	47	3.11785	47	2.40041	37.6667
>1338	GCATGGCCGTTCTTAGTTGGTG	22	23.9612	15.5797	147	74	-107.667	-1.8198	-18.7114	-3.25274	9.91781e-12	-1.86764	-9.47905e-06	5.86312e-05	5.58393e-08	276	24.1372	276	206	25.4601	206	235	31.455	235	27.0174	239	133	8.86682	133	132	7.49379	132	129	8.55751	129	8.30604	131.333
>1339	GCATTTATTAGATAAAAGGCT	21	3.98359	1.87284	67	36	53	8.22727	2.89418	4.25578	6.38502e-11	7.76363	4.38188e-06	0.000377464	3.15342e-07	4	0.349815	4	9	1.11233	9	9	1.20466	9	0.888935	7.33333	65	4.33341	65	71	4.03075	71	45	2.98518	45	3.78311	60.3333
>1340	GCATTTATTAGATAAAAGGCTG	22	1.28617	0.816291	21	16	17.6667	7.625	0.987107	4.25027	5.12371e-09	7.14963	1.46362e-06	0.0302899	1.76002e-05	3	0.262361	3	2	0.247185	2	3	0.401553	3	0.3037	2.66667	23	1.53336	23	19	1.07865	19	19	1.26041	19	1.29081	20.3333
>1341	GCCAAATGCCTCGTCATCTAAT	22	3.60551	1.01221	98	79	82	2.00408	1.10203	1.11894	9.03319e-11	1.94693	6.61855e-06	0.000534016	4.32402e-07	90	7.87084	90	80	9.8874	80	75	10.0388	75	9.26569	81.6667	159	10.6002	159	159	9.02661	159	173	11.4763	173	10.3677	163.667
>1342	GCCATTTTGGGCTTTGCTCTC	21	9.45807	6.74822	159	126	139.667	6.73973	7.65388	3.80541	1.57841e-34	6.54281	1.15693e-05	9.3311e-28	8.6399e-30	28	2.4487	28	28	3.46059	28	17	2.27547	17	2.72825	24.3333	176	11.7335	176	162	9.19693	162	154	10.2159	154	10.3821	164
>1343	GCCATTTTGGGCTTTGCTCTCACCG	25	1.62512	1.19172	27	20	22.6667	7.8	1.24055	4.14285	2.44866e-09	7.32279	1.87499e-06	0.0144757	8.89174e-06	2	0.174907	2	6	0.741555	6	2	0.267702	2	0.394721	3.33333	27	1.80003	27	29	1.64636	29	22	1.45942	22	1.63527	26
>1344	GCCCAGGACGTCGTGAAGCG	20	1.45022	1.20876	26	23	23	5.6	1.17104	2.9724	4.4789e-10	5.33503	1.89829e-06	0.00264779	1.87654e-06	4	0.349815	4	4	0.49437	4	7	0.936956	7	0.593714	5	27	1.80003	27	30	1.70313	30	27	1.79111	27	1.76476	28
>1345	GCCCCCGTAGCTCAGTTGG	19	19.7523	10.8814	411	275	324.333	3.62973	13.8188	1.96896	1.26698e-11	3.47126	2.64722e-05	7.48999e-05	6.97559e-08	113	9.88227	113	146	18.0445	146	111	14.8575	111	14.2614	123.333	433	28.8672	433	522	29.6345	522	388	25.7389	388	28.0802	447.667
>1346	GCCCGGTCGCCCTACGCTACTG	22	6.94177	4.61313	144	84	109	4.84706	5.49217	2.75871	4.19295e-12	4.72372	9.00079e-06	2.47875e-05	2.50886e-08	36	3.14833	36	33	4.07855	33	16	2.14161	16	3.12283	28.3333	135	9.00015	135	160	9.08338	160	117	7.76146	117	8.615	137.333
>1347	GCCCGTCTAGCTCAGTTGG	19	55.0006	6.50554	1289	866	1079.67	2.25591	23.4152	1.2373	2.14745e-13	2.17288	8.70267e-05	1.26951e-06	1.56536e-09	866	75.7349	866	877	108.391	877	836	111.899	836	98.675	859.667	1961	130.736	1961	2125	120.639	2125	1732	114.896	1732	122.09	1939.33
>1348	GCCCTACTTGGTCGATGAAGCGCT	24	5.51451	4.79647	104	77	84.6667	9.19355	4.76493	4.99527	1.45388e-22	8.7917	6.99442e-06	8.59491e-16	2.95358e-18	9	0.787084	9	15	1.85389	15	7	0.936956	7	1.19264	10.3333	86	5.73343	86	111	6.3016	111	88	5.83768	88	5.95757	95
>1349	GCCCTCCTTCTAGCGCCA	18	3.46466	1.23059	56	27	39.3333	7.21053	2.22754	4.18192	2.23313e-09	6.9672	3.27857e-06	0.0132016	8.17439e-06	8	0.69963	8	7	0.865147	7	4	0.535404	4	0.70006	6.33333	60	4.00007	60	34	1.93022	34	43	2.8525	43	2.9276	45.6667
>1350	GCCGACCTACTCGACCCTTCGGCCG	25	9.66678	6.24745	192	110	143	6.43038	7.68786	3.65122	1.10711e-16	6.26441	1.18199e-05	6.54491e-10	1.25864e-12	34	2.97343	34	29	3.58418	29	16	2.14161	16	2.89974	26.3333	161	10.7335	161	208	11.8084	208	139	9.22088	139	10.5876	169.333
>1351	GCCGACGTCGAGTACCGCTGC	21	1.79952	1.32723	28	21	24.3333	10.125	1.40816	5.74349	1.0108e-12	9.47379	2.01713e-06	5.97556e-06	6.66172e-09	3	0.262361	3	4	0.49437	4	1	0.133851	1	0.296861	2.66667	29	1.93337	29	28	1.58959	28	24	1.59209	24	1.70502	27
>1352	GCCGACGTCGAGTACCGCTGCT	22	1.6162	1.17209	25	22	23	10.8571	1.32892	5.84039	2.36432e-13	10.0836	1.90495e-06	1.39772e-06	1.72133e-09	2	0.174907	2	2	0.247185	2	3	0.401553	3	0.274548	2.33333	24	1.60003	24	25	1.41928	25	27	1.79111	27	1.60347	25.3333
>1353	GCCGAGGACTGCGAGCAGCTCCG	23	1.31257	1.05834	20	17	18.3333	12	1.06474	6.39487	1.39553e-10	10.9333	1.51975e-06	0.000824999	6.42522e-07	1	0.0874537	1	3	0.370777	3	1	0.133851	1	0.197361	1.66667	21	1.40002	21	21	1.19219	21	18	1.19407	18	1.2621	20
>1354	GCCGAGGAGACCTGGGCT	18	15.3065	8.10026	243	216	217.667	4.73143	10.6034	2.54204	1.81833e-09	4.47918	1.78447e-05	0.0107495	6.80346e-06	43	3.76051	43	78	9.64021	78	54	7.22795	54	6.87623	58.3333	286	19.067	286	270	15.3282	270	272	18.0437	272	17.4796	276
>1355	GCCGAGGAGACCTGGGCTCG	20	2.22513	1.25688	40	22	30.6667	9.36364	1.70828	4.88831	3.00102e-09	8.75624	2.53753e-06	0.0177411	1.07392e-05	2	0.174907	2	6	0.741555	6	3	0.401553	3	0.439338	3.66667	36	2.40004	36	42	2.38439	42	25	1.65843	25	2.14762	34.3333
>1356	GCCGCCGAGTCCGATGAGGCTG	22	1.12773	0.681254	17	12	14.3333	NaN	0.914112	NaN	4.51399e-11	114.212	1.19098e-06	0.000266854	2.28081e-07	0	0	0	0	0	0	0	0	0	0	0	14	0.933349	14	12	0.681254	12	17	1.12773	17	0.914112	14.3333
>1357	GCCGCGGAGACCTGGGCT	18	9.87509	4.8897	153	116	132.333	7.30159	7.23479	3.87772	1.14306e-12	6.89468	1.09142e-05	6.75743e-06	7.49161e-09	13	1.1369	13	28	3.46059	28	22	2.94472	22	2.51407	21	156	10.4002	156	138	7.83442	138	166	11.012	166	9.74886	153.333
>1358	GCCGCGGAGACCTGGGCTCG	20	1.36251	1.23929	24	19	20.6667	32	1.2671	18.1768	2.98783e-14	26.4597	1.71469e-06	1.76632e-07	2.47037e-10	1	0.0874537	1	0	0	0	1	0.133851	1	0.0737682	0.666667	20	1.33336	20	24	1.36251	24	20	1.32675	20	1.34087	21.3333
>1359	GCCGGCATCGCGCTCCTA	18	4.02947	1.4258	62	31	44	8.76471	2.52328	4.79976	1.66821e-09	8.3705	3.66866e-06	0.00986194	6.30156e-06	5	0.437269	5	5	0.617962	5	7	0.936956	7	0.664063	5.66667	67	4.46674	67	36	2.04376	36	46	3.05151	46	3.18734	49.6667
>1360	GCCGGCATCGCGCTCCTAG	19	6.87693	3.16994	119	84	100	3.7027	4.43997	2.04928	1.49666e-18	3.58993	8.23565e-06	8.84781e-12	2.132e-14	38	3.32324	38	39	4.82011	39	34	4.55093	34	4.23143	37	153	10.2002	153	136	7.72088	136	122	8.09315	122	8.6714	137
>1361	GCCGGCATCGCGCTCCTAGCC	21	104.791	76.9079	1948	1369	1537.67	7.25916	82.8774	3.87867	2.604e-11	6.84188	0.000126311	0.000153941	1.36472e-07	189	16.5288	189	342	42.2686	342	206	27.5733	206	28.7902	245.667	1638	109.202	1638	2137	121.32	2137	1575	104.481	1575	111.668	1783.33
>1362	GCCGGCATCGCGCTCCTAGCCTT	23	79.4408	52.5416	1474	895	1166.67	8.46269	64.5885	4.5447	2.00834e-10	7.96284	9.56784e-05	0.00118727	9.00814e-07	124	10.8443	124	230	28.4263	230	115	15.3929	115	18.2211	156.333	1019	67.9345	1019	1589	90.2094	1589	1361	90.285	1361	82.8096	1323
>1363	GCCGGCATCGTGCTCCTAGCCT	22	3.54297	1.86361	55	34	46.6667	8.36842	2.58911	4.48449	1.34535e-15	7.94531	3.84647e-06	7.95334e-09	1.32777e-11	5	0.437269	5	8	0.98874	8	6	0.803106	6	0.743038	6.33333	40	2.66671	40	59	3.3495	59	60	3.98024	60	3.33215	53
>1364	GCCGGCCGGGGGACGGACCGGG	22	47.972	19.0825	825	373	576	4.31034	27.7258	2.40199	5.63641e-09	4.17944	4.7706e-05	0.0333208	1.91609e-05	181	15.8291	181	209	25.8308	209	132	17.6683	132	19.7761	174	957	63.8011	957	739	41.9539	739	554	36.7509	554	47.5019	750
>1365	GCCGGCCGGGGGACGGACCGGGA	23	2012.33	854.77	46219	25123	36700.7	2.50429	1090.82	1.39541	5.0897e-11	2.41855	0.00296959	0.000300888	2.54559e-07	26835	2346.82	26835	26864	3320.19	26864	19493	2609.16	19493	2758.72	24397.3	51958	3463.93	51958	65624	3725.55	65624	65712	4359.16	65712	3849.54	61098
>1366	GCCGGGGAGACCTGGGCT	18	3.01298	1.76775	49	37	40.6667	4.93548	2.03398	2.70057	1.87414e-11	4.74216	3.35797e-06	0.000110794	1.0063e-07	9	0.787084	9	14	1.73029	14	8	1.07081	8	1.19606	10.3333	57	3.80006	57	50	2.83856	50	46	3.05151	46	3.23005	51
>1367	GCCGGGGGACGGACCGGGA	19	45.0766	29.1827	816	599	710	4.67876	34.7125	2.56819	2.94327e-25	4.50604	5.84331e-05	1.73997e-18	8.16889e-21	192	16.7911	192	213	26.3252	213	174	23.2901	174	22.1355	193	928	61.8677	928	990	56.2034	990	791	52.4728	791	56.848	903
>1368	GCCGGGGGACGGACCGGGAA	20	7.79533	3.30415	153	116	128.667	2.96939	4.89209	1.66182	5.28282e-16	2.89077	1.05708e-05	3.12305e-09	5.54715e-12	74	6.47158	74	61	7.53914	61	61	8.16491	61	7.39188	65.3333	214	14.2669	214	191	10.8433	191	177	11.7417	177	12.284	194
>1369	GCCGTGGAGACCCGGGCT	18	1.969	0.915397	30	18	24	7.54545	1.28717	3.80904	3.78223e-10	7.07685	1.97988e-06	0.00223594	1.60628e-06	1	0.0874537	1	5	0.617962	5	5	0.669255	5	0.458224	3.66667	23	1.53336	23	29	1.64636	29	31	2.05646	31	1.74539	27.6667
>1370	GCCGTGGAGACCTGGGAT	18	1.51257	0.955968	25	17	21	10	1.18101	5.12085	1.69523e-10	9.26944	1.73913e-06	0.00100217	7.69124e-07	1	0.0874537	1	3	0.370777	3	3	0.401553	3	0.286595	2.33333	24	1.60003	24	26	1.47605	26	20	1.32675	20	1.46761	23.3333
>1371	GCCGTGGAGACCTGGGCT	18	11922.9	7286.08	188375	175787	177037	5.5652	9124.88	3.00813	5.92597e-13	5.26556	0.0145408	3.50326e-06	4.03137e-09	30582	2674.51	30582	50812	6279.98	50812	34945	4677.42	34945	4543.97	38779.7	218957	14597.4	218957	210732	11963.5	210732	217761	14445.7	217761	13668.9	215817
>1372	GCCGTGGAGACCTGGGCTC	19	1444.47	814.512	26788	19567	22985.7	3.28312	936.565	1.81417	1.50708e-14	3.15278	0.00187241	8.90944e-08	1.28749e-10	10189	891.066	10189	11595	1433.06	11595	8419	1126.89	8419	1150.34	10067.7	29756	1983.77	29756	34197	1941.4	34197	35207	2335.54	35207	2086.9	33053.3
>1373	GCCGTGGAGACCTGGGCTCG	20	1945.16	1433.69	35889	22550	27964	14.3927	1638.37	7.86818	1.70871e-28	13.7541	0.00230644	1.01014e-21	6.27744e-24	2059	180.067	2059	2659	328.632	2659	1546	206.934	1546	238.544	2088	24609	1640.63	24609	37435	2125.23	37435	28112	1864.87	28112	1876.91	30052
>1374	GCCGTGGAGACCTGGGCTCGA	21	6.06976	3.04056	95	55	78.6667	7.74286	4.3302	4.19842	3.69549e-18	7.40248	6.47431e-06	2.18466e-11	5.05709e-14	11	0.961991	11	11	1.35952	11	13	1.74006	13	1.35386	11.6667	66	4.40008	66	99	5.62034	99	106	7.03175	106	5.68406	90.3333
>1375	GCCGTGGAGACCTGGGTT	18	1.17923	0.944801	18	18	17.3333	11.4	1.00456	6.08995	2.92463e-10	10.39	1.43616e-06	0.00172896	1.27129e-06	1	0.0874537	1	3	0.370777	3	1	0.133851	1	0.197361	1.66667	19	1.26669	19	19	1.07865	19	19	1.26041	19	1.20192	19
>1376	GCCGTGGGGACCTGGGCT	18	2.65024	1.2245	41	27	33.3333	8.69231	1.90375	4.79945	1.78269e-12	8.26035	2.76814e-06	1.05388e-05	1.13933e-08	4	0.349815	4	5	0.617962	5	4	0.535404	4	0.50106	4.33333	45	3.00005	45	31	1.75991	31	37	2.45448	37	2.40481	37.6667
>1377	GCCTACTCGACCCTTCGGCCG	21	3.32919	1.82513	60	28	41	16.375	2.39661	8.75837	5.05808e-10	15.048	3.37625e-06	0.00299019	2.10429e-06	2	0.174907	2	5	0.617962	5	1	0.133851	1	0.308907	2.66667	30	2.00003	30	61	3.46304	61	40	2.65349	40	2.70552	43.6667
>1378	GCCTATCGATCCTTTAGATCTTCGG	25	16.6923	5.14337	288	185	218.333	3.28223	8.94005	1.80991	8.14324e-11	3.17556	1.79619e-05	0.000481405	3.92984e-07	95	8.30811	95	87	10.7525	87	105	14.0543	105	11.0383	95.6667	375	25.0004	375	280	15.8959	280	287	19.0388	287	19.9784	314
>1379	GCCTCCGGTTGCCGTCGTCGACATG	25	18.488	10.4259	172	71	-121	-5.17241	-14.8049	-9.05622	9.5854e-17	-5.22709	-1.02321e-05	5.66661e-10	1.09818e-12	200	17.4907	200	100	12.3592	100	150	20.0776	150	16.6425	150	29	1.93337	29	28	1.58959	28	30	1.99012	30	1.83769	29
>1380	GCCTGGGCTTGTGTTGTAAC	20	2.71583	0.480672	109	87	90.3333	1.98188	1.13695	1.10969	4.0719e-11	1.92822	7.29441e-06	0.000240719	2.07875e-07	107	9.35755	107	86	10.629	86	83	11.1096	83	10.3654	92	173	11.5335	173	192	10.9001	192	182	12.0734	182	11.5023	182.333
>1381	GCCTGGTCCAGCTCGTCGACG	21	1.40216	1.01729	22	19	20.3333	13.2	1.20615	7.39073	1.11459e-12	12.0426	1.6857e-06	6.58915e-06	7.32943e-09	2	0.174907	2	1	0.123592	1	2	0.267702	2	0.188734	1.66667	22	1.46669	22	21	1.19219	21	23	1.52576	23	1.39488	22
>1382	GCCTTCCGAATTGTAGTC	18	6.17376	5.13007	61	28	-39.3333	-2.40476	-5.6888	-4.21155	3.72369e-10	-2.45323	-3.39591e-06	0.00220134	1.5872e-06	88	7.69593	88	56	6.92118	56	58	7.76335	58	7.46015	67.3333	29	1.93337	29	28	1.58959	28	27	1.79111	27	1.77135	28
>1383	GCGACCTACTCGACCCTTCGGCCG	24	16.5762	10.1412	330	182	229	5.8042	12.2124	3.43115	2.64794e-09	5.80944	1.89519e-05	0.0156538	9.57421e-06	80	6.9963	80	35	4.32574	35	28	3.74783	28	5.02329	47.6667	217	14.4669	217	358	20.3241	358	255	16.916	255	17.2357	276.667
>1384	GCGAGAGCGGGTCGCCGCG	19	276.032	152.782	4552	2548	3378	6.11818	180.707	3.40217	8.75731e-10	5.90156	0.000280208	0.00517707	3.47221e-06	653	57.1073	653	882	109.009	882	445	59.5637	445	75.2265	660	4997	333.139	4997	3916	222.316	3916	3201	212.346	3201	255.933	4038
>1385	GCGAGAGCGGGTCGCCGCGTGCCG	24	2.65847	1.04796	56	42	42.6667	2.85507	1.66657	1.66668	1.23832e-09	2.79104	3.51225e-06	0.00732058	4.766e-06	33	2.88597	33	20	2.47185	20	16	2.14161	16	2.49981	23	72	4.80008	72	62	3.51981	62	63	4.17925	63	4.16638	65.6667
>1386	GCGAGAGCGGGTCGCCGCGTGCCGG	25	77.0423	60.5402	1327	1158	1234.33	5.9242	65.4604	3.30605	2.86515e-28	5.72454	0.000101817	1.6938e-21	1.04555e-23	269	23.5251	269	294	36.3362	294	189	25.2978	189	28.3864	250.667	1427	95.135	1427	1512	85.838	1512	1516	100.567	1516	93.8467	1485
>1387	GCGAGCACCGACCTACTCGACCCTT	25	30.719	17.7238	477	286	393	15.9241	23.5032	9.01082	9.02183e-32	15.602	3.27453e-05	5.33344e-25	4.44454e-27	34	2.97343	34	19	2.34826	19	26	3.48012	26	2.93394	26.3333	496	33.0672	496	450	25.547	450	312	20.6972	312	26.4372	419.333
>1388	GCGAGGGAAAGATGAAAAGGAC	22	39.1671	34.4769	417	233	-287.667	-4.37109	-36.0499	-7.68029	1.57442e-18	-4.46183	-2.44857e-05	9.30749e-12	2.22136e-14	478	41.8029	478	318	39.3024	318	323	43.2338	323	41.4464	373	61	4.06674	61	85	4.82555	85	110	7.2971	110	5.39646	85.3333
>1389	GCGAGGGAAAGATGAAAAGGACT	23	42.8462	30.6664	382	188	-256	-2.90099	-35.0503	-5.09322	2.43233e-11	-2.96084	-2.19135e-05	0.000143792	1.28386e-07	493	43.1147	493	308	38.0665	308	371	49.6587	371	43.6133	390.667	111	7.40013	111	120	6.81254	120	173	11.4763	173	8.563	134.667
>1390	GCGAGGGAAAGATGAAAAGGACTT	24	12.4843	9.88794	138	61	-86.3333	-3.84615	-10.9442	-6.77089	1.23856e-12	-3.90397	-7.32227e-06	7.32198e-06	8.06386e-09	158	13.8177	158	97	11.9885	97	95	12.7158	95	12.8407	116.667	20	1.33336	20	37	2.10053	37	34	2.25547	34	1.89645	30.3333
>1391	GCGAGGGAAAGATGAAAAGGACTTT	25	34.5511	23.9467	261	150	-198.333	-3.27969	-26.7925	-5.86448	1.92863e-19	-3.37333	-1.7139e-05	1.14015e-12	3.06493e-15	329	28.7723	329	235	29.0442	235	292	39.0845	292	32.3003	285.333	68	4.53341	68	85	4.82555	85	108	7.16443	108	5.50779	87
>1392	GCGCAAGTGAAATACCACTAC	21	7.79499	3.5185	134	97	106.667	4.04762	5.12841	2.33444	2.31072e-12	3.99163	8.84769e-06	1.36603e-05	1.44248e-08	50	4.37269	50	20	2.47185	20	35	4.68478	35	3.84311	35	154	10.2668	154	139	7.89119	139	132	8.75652	132	8.97152	141.667
>1393	GCGCATTTATTAGATAAAAGGC	22	430.898	270.437	8168	4494	5622.67	9.82679	319.864	5.67368	2.01908e-17	9.80772	0.000464826	1.19362e-10	2.52352e-13	983	85.967	983	474	58.5828	474	454	60.7683	454	68.4394	637	4968	331.206	4968	8622	489.481	8622	5189	344.224	5189	388.304	6259.67
>1394	GCGCATTTATTAGATAAAAGGCT	23	310.505	267.496	5739	4228	4751.67	19.9561	285.678	11.3065	4.28563e-180	19.5782	0.000393798	2.53354e-173	3.61934e-174	329	28.7723	329	218	26.9432	218	205	27.4394	205	27.7183	250.667	4617	307.805	4617	5944	337.448	5944	4446	294.936	4446	313.396	5002.33
>1395	GCGCATTTATTAGATAAAAGGCTG	24	47.0894	33.1369	853	527	662.667	18.287	39.7823	10.9186	1.86855e-16	18.4887	5.50534e-05	1.10463e-09	2.07638e-12	68	5.94685	68	20	2.47185	20	27	3.61398	27	4.01089	38.3333	676	45.0674	676	873	49.5612	873	554	36.7509	554	43.7932	701
>1396	GCGCGCGCTACGGCTTTG	18	5.87974	3.54596	109	56	81.3333	10.76	4.65081	5.90983	3.03266e-10	10.2442	6.73392e-06	0.00179282	1.3091e-06	8	0.69963	8	13	1.6067	13	4	0.535404	4	0.947245	8.33333	92	6.13344	92	113	6.41514	113	64	4.24559	64	5.59805	89.6667
>1397	GCGCGCGCTACGGCTTTGACCT	22	34.2427	21.7936	705	376	512.667	6.10963	27.0074	3.40634	6.80202e-21	5.92276	4.21539e-05	4.02116e-14	1.20756e-16	119	10.407	119	107	13.2244	107	75	10.0388	75	11.2234	100.333	483	32.2005	483	780	44.2815	780	576	38.2103	576	38.2308	613
>1398	GCGCGGTCAACGAGTCGGGTT	21	7.69642	4.26731	52	39	-44	-2.91304	-6.22099	-5.23763	8.87212e-11	-2.99815	-3.84242e-06	0.000524494	4.25036e-07	67	5.8594	67	71	8.77507	71	63	8.43261	63	7.68903	67	26	1.73336	26	19	1.07865	19	24	1.59209	24	1.46804	23
>1399	GCGCTGCGGGCCTGGTCCGGCTGTG	25	2.44233	1.39539	44	29	36.6667	4.4375	1.74663	2.4216	2.06556e-12	4.26602	3.01415e-06	1.2211e-05	1.3046e-08	10	0.874537	10	13	1.6067	13	9	1.20466	9	1.22863	10.6667	39	2.60004	39	53	3.00887	53	50	3.31686	50	2.97526	47.3333
>1400	GCGGAGCGGCCGTCGGTGC	19	57.1346	28.3637	413	264	-315.333	-3.29056	-43.6548	-6.04124	2.27894e-11	-3.44912	-2.79365e-05	0.000134724	1.20505e-07	423	36.9929	423	520	64.2681	520	416	55.682	416	52.3143	453	107	7.13346	107	152	8.62921	152	154	10.2159	154	8.65954	137.667
>1401	GCGGAGGAAGAAGTGCTGGCCG	22	2.00828	1.18354	32	19	26.6667	8.27273	1.48426	4.51651	1.17143e-11	7.8063	2.2012e-06	6.92517e-05	6.49641e-08	4	0.349815	4	2	0.247185	2	5	0.669255	5	0.422085	3.66667	23	1.53336	23	34	1.93022	34	34	2.25547	34	1.90635	30.3333
>1402	GCGGAGGAAGACTCGGCA	18	156.455	58.6064	2617	1530	2011.33	4.89793	102.684	2.74697	2.86693e-19	4.77072	0.000166924	1.69485e-12	4.49561e-15	562	49.149	562	467	57.7177	467	519	69.4686	519	58.7784	516	3084	205.604	3084	2049	116.324	2049	2449	162.46	2449	161.463	2527.33
>1403	GCGGAGGAAGACTCGGCATG	20	6.42521	3.04799	97	49	75	23.5	4.54133	12.4064	4.07813e-14	21.9221	6.25368e-06	2.41087e-07	3.31163e-10	2	0.174907	2	5	0.617962	5	3	0.401553	3	0.398141	3.33333	99	6.60011	99	84	4.76878	84	52	3.44954	52	4.93948	78.3333
>1404	GCGGAGGAAGACTCGGCATGAAGGC	25	6.16231	4.03809	99	66	81.6667	10.4231	4.75141	5.95381	5.0946e-32	10.0168	6.75369e-06	3.01178e-25	2.53091e-27	11	0.961991	11	9	1.11233	9	6	0.803106	6	0.959143	8.66667	75	5.00009	75	91	5.16617	91	105	6.96541	105	5.71056	90.3333
>1405	GCGGATTGCTCGAGCTGCTCA	21	22.5655	9.39282	524	422	443.667	2.68268	15.2066	1.51437	6.44647e-34	2.62064	3.64079e-05	3.81096e-27	3.46451e-29	316	27.6354	316	246	30.4038	246	229	30.6519	229	29.5637	263.667	753	50.2009	753	701	39.7966	701	668	44.3133	668	44.7702	707.333
>1406	GCGGCGGAGGAAGACTCGGCA	21	3.99595	2.29546	68	47	53	4.975	2.70444	2.79505	1.01402e-10	4.80393	4.38466e-06	0.00059946	4.81107e-07	14	1.22435	14	18	2.22466	18	8	1.07081	8	1.50661	13.3333	76	5.06675	76	62	3.51981	62	61	4.04657	61	4.21105	66.3333
>1407	GCGGGCCTGGTCCGGCTGTG	20	3.45025	1.78758	54	29	41.6667	11.4167	2.42937	6.32239	2.01271e-12	10.8278	3.46791e-06	1.18986e-05	1.2744e-08	4	0.349815	4	5	0.617962	5	3	0.401553	3	0.456443	4	57	3.80006	57	47	2.66824	47	33	2.18913	33	2.88581	45.6667
>1408	GCGGGCCTGGTCCGGCTGTGC	21	6.53093	3.9449	117	89	96.3333	4.21111	4.5964	2.34469	3.76639e-13	4.05875	7.9188e-06	2.22658e-06	2.65151e-09	30	2.62361	30	39	4.82011	39	21	2.81087	21	3.4182	30	122	8.13347	122	119	6.75577	119	138	9.15454	138	8.01459	126.333
>1409	GCGGGCCTGGTCCGGCTGTGCT	22	11.0807	3.16914	198	99	149.667	3.20098	5.95582	1.7657	8.6013e-11	3.0757	1.21674e-05	0.000508484	4.13401e-07	69	6.03431	69	75	9.26944	75	60	8.03106	60	7.77827	68	168	11.2002	168	227	12.8871	227	258	17.115	258	13.7341	217.667
>1410	GCGGGGTAGAGGAATTGG	18	6.72205	3.36438	115	63	90.6667	5.61017	4.75227	3.152	4.44051e-14	5.45551	7.52146e-06	2.6251e-07	3.58131e-10	23	2.01144	23	20	2.47185	20	16	2.14161	16	2.2083	19.6667	131	8.73348	131	117	6.64222	117	83	5.50599	83	6.96057	110.333
>1411	GCGGGTGACCCGGGTTCG	18	6.5299	3.97471	106	73	93.3333	8	5.17344	4.36867	2.19802e-22	7.70504	7.73171e-06	1.2994e-15	4.40476e-18	13	1.1369	13	14	1.73029	14	13	1.74006	13	1.53575	13.3333	115	7.6668	115	119	6.75577	119	86	5.70501	86	6.70919	106.667
>1412	GCGGTCAACGAGTCGGGTTGTT	22	14.3929	11.5897	153	64	-97.6667	-3.30709	-12.7271	-5.69979	1.39036e-12	-3.34972	-8.30014e-06	8.21942e-06	9.02242e-09	186	16.2664	186	125	15.4491	125	109	14.5898	109	15.4351	140	45	3.00005	45	33	1.87345	33	49	3.25053	49	2.70801	42.3333
>1413	GCGTGAGCTTGTAACCCGAG	20	55.2651	32.3248	892	561	750.667	6.98936	40.8197	3.84412	1.4989e-16	6.72392	6.21473e-05	8.86105e-10	1.69104e-12	122	10.6694	122	157	19.404	157	97	12.9835	97	14.3523	125.333	989	65.9345	989	956	54.2732	956	683	45.3084	683	55.172	876
>1414	GCTAAGTCGGTCCGGCCG	18	67.1576	31.8367	1184	671	948.667	4.50062	46.3709	2.51808	1.40347e-17	4.3894	7.8538e-05	8.29691e-11	1.79976e-13	310	27.1107	310	273	33.7408	273	230	30.7857	230	30.5457	271	1414	94.2683	1414	1301	73.8593	1301	944	62.6224	944	76.9166	1219.67
>1415	GCTACTCGACCCTTCGGCCG	20	4.19691	3.07861	78	48	59.3333	11.4706	3.40997	6.24301	7.04609e-15	10.8694	4.90728e-06	4.16544e-08	6.24504e-11	5	0.437269	5	9	1.11233	9	3	0.401553	3	0.650385	5.66667	61	4.06674	61	81	4.59846	81	53	3.51588	53	4.06036	65
>1416	GCTCCCACTGTGGTCGCC	18	4.1398	1.04126	71	48	55.6667	2.89773	1.993	1.58748	1.05408e-10	2.79403	4.53666e-06	0.000623142	4.98329e-07	27	2.36125	27	34	4.20214	34	27	3.61398	27	3.39246	29.3333	75	5.00009	75	82	4.65523	82	98	6.50105	98	5.38546	85
>1417	GCTCCCGGCAGACGCACC	18	7.57058	3.52309	142	73	99.6667	6.0678	5.11638	3.21843	3.2108e-12	5.76223	8.16706e-06	1.89813e-05	1.95537e-08	16	1.39926	16	23	2.84263	23	20	2.67702	20	2.3063	19.6667	93	6.20011	93	158	8.96984	158	107	7.09809	107	7.42268	119.333
>1418	GCTCCGCGCACCTGCTGACACCT	23	2.67799	1.25423	47	26	35.6667	3.81579	1.63229	2.14898	6.09028e-09	3.70729	2.94577e-06	0.0360039	2.05385e-05	16	1.39926	16	8	0.98874	8	14	1.87391	14	1.42064	12.6667	55	3.66673	55	50	2.83856	50	40	2.65349	40	3.05293	48.3333
>1419	GCTCCGGTCTCTCAGGCCCTG	21	1.48618	1.19172	24	20	21.6667	8.22222	1.23889	4.90343	2.63425e-11	7.75299	1.79478e-06	0.000155729	1.37813e-07	5	0.437269	5	2	0.247185	2	2	0.267702	2	0.317385	3	26	1.73336	26	26	1.47605	26	22	1.45942	22	1.55628	24.6667
>1420	GCTCGGGGGTCCCGGCCC	18	26.9914	8.29594	427	205	291.333	4.61157	14.2712	2.51628	6.25239e-09	4.43408	2.41287e-05	0.0369623	2.10133e-05	71	6.20922	71	84	10.3818	84	87	11.645	87	9.41201	80.6667	498	33.2006	498	329	18.6777	329	289	19.1715	289	23.6832	372
>1421	GCTCGGGGGTCCCGGCCCC	19	11.1581	5.83374	213	119	166.667	3.33645	6.90261	1.84925	2.83826e-12	3.24632	1.37301e-05	1.6779e-05	1.74781e-08	79	6.90885	79	58	7.16836	58	77	10.3065	77	8.12791	71.3333	271	18.067	271	247	14.0225	247	196	13.0021	196	15.0305	238
>1422	GCTCGGGGGTCCCGGCCCCG	20	4.82594	1.38859	78	48	64.6667	4.28814	3.10256	2.35742	1.71268e-11	4.13473	5.33625e-06	0.000101249	9.27188e-08	18	1.57417	18	20	2.47185	20	21	2.81087	21	2.28563	19.6667	96	6.40011	96	68	3.86044	68	89	5.90402	89	5.38819	84.3333
>1423	GCTCTGAGGACTGGGCTCGGGGG	23	52.2988	29.1704	869	616	696	6.10513	37.5145	3.44267	1.28759e-24	5.98801	5.78496e-05	7.61184e-18	3.25292e-20	165	14.4299	165	99	12.2357	99	145	19.4084	145	15.358	136.333	968	64.5344	968	768	43.6002	768	761	50.4827	761	52.8724	832.333
>1424	GCTGATGACTCCCAAGAGCT	20	8.50813	5.71952	166	112	134	5.56818	6.85468	3.02777	1.50746e-29	5.36405	1.10257e-05	8.91169e-23	6.1039e-25	28	2.4487	28	33	4.07855	33	27	3.61398	27	3.38041	29.3333	140	9.33349	140	193	10.9568	193	157	10.415	157	10.2351	163.333
>1425	GCTGCAAGCAGTCGATGCGCTTG	23	2.82514	1.78405	44	33	37.6667	7.64706	2.03611	3.92216	5.05162e-12	7.21679	3.11269e-06	2.98637e-05	2.96856e-08	2	0.174907	2	9	1.11233	9	6	0.803106	6	0.696782	5.66667	45	3.00005	45	46	2.61147	46	39	2.58715	39	2.73289	43.3333
>1426	GCTGCGGGCCTGGTCCGGC	19	5.79752	2.66245	105	43	78.3333	10.7917	4.48963	6.00281	1.05453e-10	10.3642	6.50347e-06	0.000623409	4.98329e-07	9	0.787084	9	10	1.23592	10	5	0.669255	5	0.897421	8	97	6.46678	97	110	6.24483	110	52	3.44954	52	5.38705	86.3333
>1427	GCTGCGGGCCTGGTCCGGCT	20	3.80868	1.43849	60	25	46.3333	9.17647	2.61678	5.03453	2.28152e-09	8.77995	3.85443e-06	0.0134877	8.33601e-06	6	0.524722	6	5	0.617962	5	6	0.803106	6	0.648597	5.66667	65	4.33341	65	60	3.40627	60	31	2.05646	31	3.26538	52
>1428	GCTGCGGGCCTGGTCCGGCTG	21	15.5461	12.2566	320	218	257.667	6.56115	14.0064	3.76823	4.68009e-37	6.4182	2.12762e-05	2.76673e-30	2.94333e-32	65	5.68449	65	40	4.9437	40	34	4.55093	34	5.05971	46.3333	258	17.2003	258	354	20.097	354	300	19.9012	300	19.0662	304
>1429	GCTGCGGGCCTGGTCCGGCTGT	22	4.04304	2.56701	64	44	52.3333	10.8125	3.0673	6.24239	1.42246e-24	10.3151	4.33163e-06	8.40915e-18	3.54817e-20	7	0.612176	7	6	0.741555	6	3	0.401553	3	0.585095	5.33333	50	3.33339	50	56	3.17918	56	67	4.4446	67	3.65239	57.6667
>1430	GCTGCGGGCCTGGTCCGGCTGTG	23	76.9051	62.3114	1354	1070	1210	8.18812	68.0931	4.63963	2.0278e-205	7.99686	0.000100025	1.19878e-198	2.39755e-199	216	18.89	216	141	17.4265	141	148	19.8099	148	18.7088	168.333	1218	81.2014	1218	1495	84.8729	1495	1422	94.3316	1422	86.802	1378.33
>1431	GCTGCGGGCCTGGTCCGGCTGTGC	24	24.9809	18.8088	461	410	423.667	5.11327	21.8293	2.90085	2.07612e-117	4.98609	3.49874e-05	1.22734e-110	5.11393e-112	127	11.1066	127	99	12.2357	99	83	11.1096	83	11.484	103	509	33.9339	509	527	29.9184	527	544	36.0875	544	33.3133	526.667
>1432	GCTGCGGGCCTGGTCCGGCTGTGCT	25	273.357	61.0583	5818	3404	4197.67	2.62406	139.324	1.47902	3.29222e-19	2.55123	0.000341976	1.94626e-12	5.09493e-15	3023	264.373	3023	2443	301.936	2443	2288	306.251	2288	290.853	2584.67	5847	389.807	5847	6394	362.995	6394	8106	537.73	8106	430.177	6782.33
>1433	GCTGGAATCTTCGGCCCCG	19	3.00334	2.13234	51	34	43	15.3333	2.56909	9.09456	2.06653e-20	14.3962	3.5573e-06	1.22167e-13	3.61442e-16	5	0.437269	5	2	0.247185	2	2	0.267702	2	0.317385	3	36	2.40004	36	53	3.00887	53	49	3.25053	49	2.88648	46
>1434	GCTGGAGTAGCTCAGTTGG	19	2.57571	1.12836	45	32	37	3.46667	1.55893	1.89071	5.85183e-09	3.34616	3.04135e-06	0.0345943	1.98135e-05	14	1.22435	14	12	1.48311	12	19	2.54317	19	1.75021	15	57	3.80006	57	46	2.61147	46	53	3.51588	53	3.30914	52
>1435	GCTGGTGTAGCGCTGCGGGCC	21	2.40588	1.58857	44	27	32.3333	8.46154	1.77645	4.48537	4.3952e-10	7.95873	2.6683e-06	0.00259831	1.8467e-06	3	0.262361	3	7	0.865147	7	3	0.401553	3	0.509687	4.33333	33	2.20004	33	47	2.66824	47	30	1.99012	30	2.28613	36.6667
>1436	GCTGTGCCGTCCGAATTGTAG	21	17.0766	11.5882	135	81	-96.6667	-2.56757	-14.0731	-4.62552	6.37693e-09	-2.65341	-8.45262e-06	0.0376986	2.13832e-05	176	15.3919	176	151	18.6625	151	148	19.8099	148	17.9548	158.333	41	2.73338	41	67	3.80367	67	77	5.10797	77	3.88167	61.6667
>1437	GCTGTGGGCCTGGCCCGGTCGTGCT	25	11.979	3.89745	304	146	196.333	2.103	3.63024	1.18029	5.71762e-10	2.04548	1.5881e-05	0.00338009	2.35436e-06	207	18.1029	207	143	17.6737	143	184	24.6286	184	20.1351	178	330	22.0004	330	346	19.6428	346	447	29.6528	447	23.7653	374.333
>1438	GCTGTTGTAGCGCTGCGGG	19	5.10022	2.35813	92	39	68.3333	14.6667	3.97383	7.69317	1.31507e-10	13.8257	5.67072e-06	0.000777434	6.09752e-07	4	0.349815	4	4	0.49437	4	7	0.936956	7	0.593714	5	81	5.40009	81	96	5.45003	96	43	2.8525	43	4.56754	73.3333
>1439	GCTGTTGTAGCGCTGCGGGCC	21	12.0276	8.17128	240	170	202.333	4.17801	9.45054	2.29865	6.51992e-27	4.03216	1.65986e-05	3.85439e-20	2.08062e-22	65	5.68449	65	70	8.65147	70	56	7.49565	56	7.27721	63.6667	235	15.6669	235	296	16.8043	296	267	17.7121	267	16.7277	266
>1440	GCTGTTTCTGAGGACGAGCCC	21	2.58701	2.08654	51	34	39.3333	6.13043	2.08247	3.4079	1.77312e-12	5.87394	3.24615e-06	1.04821e-05	1.13443e-08	8	0.69963	8	11	1.35952	11	4	0.535404	4	0.86485	7.66667	44	2.93338	44	55	3.12241	55	42	2.78617	42	2.94732	47
>1441	GCTGTTTCTGAGGACGAGCCT	21	3.84382	2.01373	84	45	59	4.21818	2.82517	2.40854	1.1997e-11	4.10037	4.85204e-06	7.09227e-05	6.6407e-08	25	2.18634	25	18	2.22466	18	12	1.60621	12	2.00574	18.3333	63	4.20007	63	96	5.45003	96	73	4.84262	73	4.83091	77.3333
>1442	GCTGTTTCTGAGGATGAGCCT	21	1.67644	0.955921	26	17	20.3333	7.1	1.11873	3.93717	5.1458e-09	6.71913	1.68515e-06	0.0304205	1.76658e-05	4	0.349815	4	1	0.123592	1	5	0.669255	5	0.380887	3.33333	27	1.80003	27	23	1.30574	23	21	1.39308	21	1.49962	23.6667
>1443	GCTTCGGCGTCGGCGGCG	18	1.75991	1.0195	31	17	23	14.8	1.32332	7.1195	1.07355e-10	13.3539	1.9003e-06	0.00063465	5.06505e-07	0	0	0	2	0.247185	2	3	0.401553	3	0.216246	1.66667	19	1.26669	19	31	1.75991	31	24	1.59209	24	1.53956	24.6667
>1444	GCTTGACTCTAGTCCGACTTTGT	23	41.7887	29.6384	308	169	-205	-1.87857	-34.4946	-3.32379	1.38677e-15	-1.92632	-1.7975e-05	8.19821e-09	1.36637e-11	515	45.0387	515	400	49.437	400	400	53.5404	400	49.3387	438.333	231	15.4003	231	207	11.7516	207	262	17.3804	262	14.8441	233.333
>1445	GGAAACTTACCAGGTCCAGACATAG	25	6.28401	2.26379	98	54	73.3333	6.11628	3.92532	3.32006	1.77166e-09	5.86823	6.08648e-06	0.0104735	6.64564e-06	12	1.04944	12	12	1.48311	12	19	2.54317	19	1.69191	14.3333	110	7.33346	110	66	3.7469	66	87	5.77134	87	5.61723	87.6667
>1446	GGAAGACTCGGCATGAAGGCC	21	6.42465	5.13187	132	85	103.667	5.85938	5.40363	3.22409	6.12343e-25	5.6715	8.55565e-06	3.62e-18	1.63801e-20	24	2.09889	24	16	1.97748	16	24	3.21242	24	2.4296	21.3333	118	7.8668	118	148	8.40213	148	109	7.23076	109	7.83323	125
>1447	GGAAGACTCGGCATGAAGGCCA	22	40.8805	23.2662	804	462	638	5.28188	32.2371	2.89004	6.32319e-21	5.06252	5.2252e-05	3.73808e-14	1.12593e-16	150	13.1181	150	166	20.5164	166	131	17.5345	131	17.0563	149	612	40.8007	612	935	53.081	935	814	53.9985	814	49.2934	787
>1448	GGAAGACTCGGCATGAAGGCCAG	23	13.1404	8.91339	240	162	203	5.17123	10.2827	2.85412	1.3697e-28	4.98554	1.6683e-05	8.09728e-22	5.09263e-24	50	4.37269	50	57	7.04477	57	39	5.22019	39	5.54588	48.6667	212	14.1336	212	279	15.8392	279	264	17.513	264	15.8286	251.667
>1449	GGAAGGAGAAGTCGTAACAAG	21	130.911	41.6939	2512	856	1800.33	7.47602	97.677	4.08771	8.50036e-11	7.23999	0.000149134	0.000502517	4.09443e-07	298	26.0612	298	283	34.9767	283	253	33.8643	253	31.6341	278	2331	155.403	2331	2765	156.972	2765	1139	75.5582	1139	129.311	2078.33
>1450	GGACCGTGAGGATTTACTG	19	13.9108	7.7841	223	169	197.333	4.92053	9.80838	2.68019	3.54214e-22	4.73771	1.6274e-05	2.09401e-15	6.95685e-18	46	4.02287	46	55	6.79759	55	50	6.69255	50	5.83767	50.3333	269	17.9336	269	255	14.4766	255	219	14.5279	219	15.646	247.667
>1451	GGACCTGTATGGGCCACC	18	4.47448	1.44183	81	53	64.6667	3.28235	2.67824	1.82673	1.97454e-13	3.1799	5.30481e-06	1.16729e-06	1.45005e-09	30	2.62361	30	26	3.2134	26	29	3.88168	29	3.23956	28.3333	90	6.0001	90	82	4.65523	82	107	7.09809	107	5.91781	93
>1452	GGACTCCGCCGGCACCTTATG	21	7.16488	5.31117	311	214	228.333	2.2254	5.24187	1.25182	3.0159e-20	2.17264	1.85817e-05	1.78291e-13	5.25933e-16	232	20.2893	232	157	19.404	157	170	22.7547	170	20.816	186.333	384	25.6004	384	468	26.5689	468	392	26.0042	392	26.0578	414.667
>1453	GGAGCGGCCGTCGGTGCA	18	10.2937	6.56658	70	43	-57	-2.51327	-8.36722	-4.53694	2.0104e-10	-2.58596	-4.97867e-06	0.00118849	9.01053e-07	103	9.00774	103	101	12.4828	101	80	10.7081	80	10.7329	94.6667	37	2.46671	37	43	2.44116	43	33	2.18913	33	2.36567	37.6667
>1454	GGAGGAAGACTCGGCATGAAGGCC	24	3.01242	1.90576	48	34	39.3333	9.42857	2.27979	5.50446	3.43255e-19	8.98226	3.25486e-06	2.02922e-12	5.29823e-15	7	0.612176	7	3	0.370777	3	4	0.535404	4	0.506119	4.66667	38	2.53338	38	43	2.44116	43	51	3.3832	51	2.78591	44
>1455	GGAGGAAGACTCGGCATGAAGGCCA	25	19.8692	13.7066	328	280	303	8.33065	17.2296	4.72057	9.00653e-118	8.11133	2.51124e-05	5.3244e-111	2.31496e-112	51	4.46014	51	33	4.07855	33	40	5.35404	40	4.63091	41.3333	352	23.4671	352	320	18.1668	320	361	23.9478	361	21.8605	344.333
>1456	GGAGTATGGTCGCAAGGCTG	20	11.5922	3.76588	433	334	359.667	1.97913	4.68854	1.1138	7.20653e-18	1.93387	2.92032e-05	4.26029e-11	9.44632e-14	443	38.742	443	327	40.4147	327	332	44.4385	332	41.1984	367.333	755	50.3342	755	760	43.1461	760	666	44.1806	666	45.887	727
>1457	GGATAAGTCGGTCCGGCC	18	9.11883	3.62149	190	70	121	5.125	6.01415	2.82554	4.64086e-09	4.95925	9.9564e-06	0.0274354	1.60347e-05	34	2.97343	34	31	3.83137	31	23	3.07857	23	3.29446	29.3333	137	9.13349	137	213	12.0923	213	101	6.70006	101	9.3086	150.333
>1458	GGATAAGTGGGAGCCCTT	18	5.86699	4.22912	122	77	91.6667	6.18868	4.888	3.51669	7.11392e-19	6.01819	7.57158e-06	4.20554e-12	1.05933e-14	24	2.09889	24	15	1.85389	15	14	1.87391	14	1.94223	17.6667	100	6.66678	100	136	7.72088	136	92	6.10303	92	6.83023	109.333
>1459	GGATGATGGAAAAACCAGCA	20	13.7075	2.8713	292	188	238.667	2.81726	8.79141	1.59453	1.48223e-17	2.74777	1.96104e-05	8.7625e-11	1.89255e-13	152	13.293	152	129	15.9434	129	113	15.1252	113	14.7872	131.333	405	27.0005	405	317	17.9965	317	388	25.7389	388	23.5786	370
>1460	GGCAACACAGGACTGATGACGG	22	1.9954	1.3454	43	34	34.6667	3.4186	1.54071	1.99445	3.72104e-10	3.32431	2.85339e-06	0.00219977	1.5872e-06	21	1.83653	21	13	1.6067	13	9	1.20466	9	1.5493	14.3333	48	3.20005	48	52	2.9521	52	47	3.11785	47	3.09	49
>1461	GGCAACACAGGACTGATGACGGG	23	9.58399	3.63019	237	121	155.667	2.92975	5.59465	1.61346	2.6567e-09	2.83508	1.26763e-05	0.0157056	9.60002e-06	91	7.95829	91	79	9.76381	79	72	9.63727	72	9.11979	80.6667	200	13.3336	200	309	17.5423	309	200	13.2675	200	14.7144	236.333
>1462	GGCAACGGATATCTCGGCTC	20	50.6141	31.3941	324	282	-282	-2.49735	-41.823	-4.48484	8.28583e-09	-2.59271	-2.49065e-05	0.0489834	2.70926e-05	484	42.3276	484	481	59.448	481	446	59.6975	446	53.8244	470.333	164	10.9335	164	160	9.08338	160	241	15.9873	241	12.0014	188.333
>1463	GGCACTGCGCTGCAACGGCCT	21	63.0247	22.1239	1072	434	695.667	4.19602	33.1855	2.33172	6.8299e-09	4.0932	5.78335e-05	0.0403764	2.27217e-05	233	20.3767	233	179	22.1231	179	241	32.2581	241	24.9193	217.667	1251	83.4014	1251	822	46.6659	822	667	44.247	667	58.1048	913.333
>1464	GGCAGTTGTGATATGAACTTC	21	1.93768	1.15158	31	22	24	7.54545	1.33538	4.15042	5.87755e-09	7.1286	1.99058e-06	0.0347463	1.98778e-05	3	0.262361	3	6	0.741555	6	2	0.267702	2	0.423873	3.66667	33	2.20004	33	25	1.41928	25	25	1.65843	25	1.75925	27.6667
>1465	GGCATCGCGCTCCTAGCCT	19	10.0793	4.04767	197	98	140.667	4.57627	6.65845	2.46206	1.99617e-11	4.36403	1.14797e-05	0.000118008	1.06891e-07	36	3.14833	36	45	5.56166	45	37	4.95248	37	4.55416	39.3333	135	9.00015	135	233	13.2277	233	172	11.41	172	11.2126	180
>1466	GGCCCGGTCGTGCTTCCG	18	26.7891	14.6209	424	237	341.667	9.61345	19.6414	5.4767	1.63234e-14	9.40203	2.84277e-05	9.64994e-08	1.38848e-10	49	4.28523	49	48	5.93244	48	22	2.94472	22	4.38746	39.6667	446	29.7338	446	413	23.4465	413	285	18.9061	285	24.0288	381.333
>1467	GGCCGATCCGGGCGGAAGACATTGT	25	13.1961	10.5361	144	61	-87	-3.15702	-11.4674	-5.51173	5.75112e-11	-3.2046	-7.38866e-06	0.000339989	2.85465e-07	173	15.1295	173	105	12.9772	105	104	13.9205	104	14.0091	127.333	29	1.93337	29	43	2.44116	43	49	3.25053	49	2.54168	40.3333
>1468	GGCCGGGGGACGGACCGGGA	20	35.6145	17.3599	665	500	575	3.06587	22.0558	1.69247	2.56217e-22	2.9502	4.68222e-05	1.51468e-15	5.08282e-18	280	24.487	280	314	38.808	314	241	32.2581	241	31.8511	278.333	780	52.0009	780	874	49.618	874	906	60.1016	906	53.9068	853.333
>1469	GGCCGTGGAGACCTGGGCTCG	21	13.9166	9.40137	254	240	236.667	4.69792	11.9525	2.68675	2.79329e-71	4.58917	1.95586e-05	1.65131e-64	3.66958e-66	84	7.34611	84	53	6.5504	53	55	7.3618	55	7.08611	64	307	20.467	307	295	16.7475	295	300	19.9012	300	19.0386	300.667
>1470	GGCCGTGTGGTCGACGCCTTG	21	2.93184	1.70384	51	30	40.6667	8.17647	2.30475	4.82721	1.47211e-12	7.88485	3.37424e-06	8.7027e-06	9.50076e-09	9	0.787084	9	5	0.617962	5	3	0.401553	3	0.6022	5.66667	50	3.33339	50	54	3.06564	54	35	2.3218	35	2.90695	46.3333
>1471	GGCCTGGTCCGGTTGTGC	18	4.89337	3.35026	101	73	83.3333	3.40385	3.45874	1.87106	5.74627e-14	3.28666	6.82933e-06	3.39703e-07	4.52334e-10	34	2.97343	34	42	5.19088	42	28	3.74783	28	3.97071	34.6667	118	7.8668	118	129	7.32348	129	107	7.09809	107	7.42946	118
>1472	GGCGAACACTCGGCCCAGCGGGC	23	4.9514	2.81132	91	49	68.3333	9.54167	3.82234	5.08723	5.51953e-17	9.06951	5.62781e-06	3.26299e-10	6.46136e-13	7	0.612176	7	8	0.98874	8	9	1.20466	9	0.935192	8	57	3.80006	57	98	5.56357	98	74	4.90896	74	4.75753	76.3333
>1473	GGCGAAGTATACGGGCTGACGC	22	2.27547	1.59495	19	16	-16.3333	-10.8	-1.94324	-18.5585	2.31172e-09	-10.4166	-1.40236e-06	0.0136662	8.43593e-06	19	1.66162	19	18	2.22466	18	17	2.27547	17	2.05392	18	1	0.0666678	1	0	0	0	4	0.265349	4	0.110672	1.66667
>1474	GGCGAGAGTAGTACTAGGATG	21	175.984	87.9909	4432	2020	2926.33	2.86114	100.965	1.56216	1.21911e-09	2.76109	0.000237519	0.00720704	4.70127e-06	1708	149.371	1708	1299	160.547	1299	1710	228.885	1710	179.601	1572.33	3728	248.538	3728	5731	325.355	5731	4037	267.804	4037	280.566	4498.67
>1475	GGCGAGAGTAGTACTAGGATGG	22	148.764	31.9846	3029	1215	2105.33	3.61208	87.9657	1.94263	1.62573e-09	3.43505	0.000170378	0.00961086	6.15292e-06	756	66.115	756	840	103.818	840	822	110.025	822	93.3194	806	2037	135.802	2037	3785	214.879	3785	2912	193.174	2912	181.285	2911.33
>1476	GGCGAGCACCGACCTACTCGACCCT	25	10.7107	5.4985	179	120	153.667	4.51908	7.46529	2.49714	1.07381e-19	4.38166	1.26916e-05	6.34807e-13	1.76335e-15	46	4.02287	46	43	5.31448	43	42	5.62174	42	4.98636	43.6667	221	14.7336	221	208	11.8084	208	163	10.813	163	12.4517	197.333
>1477	GGCGCATTTATTAGATAAAAGGC	23	67.596	32.0988	1379	650	882	5.46959	44.913	3.05308	5.11166e-14	5.35657	7.26109e-05	3.02187e-07	4.06165e-10	258	22.5631	258	160	19.7748	160	174	23.2901	174	21.876	197.333	875	58.3343	875	1539	87.3708	1539	824	54.6619	824	66.789	1079.33
>1478	GGCGCATTTATTAGATAAAAGGCT	24	38.8602	27.3227	596	425	515.667	20.8333	31.2184	11.3846	1.02714e-53	20.1381	4.29173e-05	6.07214e-47	1.08828e-48	26	2.2738	26	21	2.59544	21	31	4.14938	31	3.00621	26	617	41.134	617	557	31.6215	557	451	29.9181	451	34.2246	541.667
>1479	GGCGCATTTATTAGATAAAAGGCTG	25	99.5309	70.8404	1556	1127	1315.33	13.179	78.7172	8.00425	7.84208e-14	13.4795	0.000109861	4.63601e-07	6.03647e-10	193	16.8786	193	68	8.40429	68	63	8.43261	63	11.2385	108	1619	107.935	1619	1456	82.6588	1456	1195	79.273	1195	89.9557	1423.33
>1480	GGCGCGCGCTACGGCTTTGACC	22	16.1419	9.82832	340	169	237.333	5.13953	11.9272	2.8546	2.12783e-14	4.96833	1.948e-05	1.25791e-07	1.78427e-10	66	5.77195	66	65	8.03351	65	41	5.48789	41	6.43112	57.3333	234	15.6003	234	381	21.6298	381	269	17.8447	269	18.3583	294.667
>1481	GGCGCGCGCTACGGCTTTGACCT	23	46.9996	31.8028	974	552	738.333	5.64361	38.144	3.12401	1.27536e-22	5.44726	6.0644e-05	7.53955e-16	2.64546e-18	176	15.3919	176	176	21.7523	176	125	16.7314	125	17.9585	159	728	48.5342	728	1099	62.3915	1099	865	57.3817	865	56.1025	897.333
>1482	GGCGCGCGCTACGGCTTTGACCTA	24	4.65855	2.38808	79	55	63.3333	5.87179	3.39111	3.31693	5.515e-21	5.67231	5.23093e-06	3.26031e-14	9.97037e-17	15	1.31181	15	13	1.6067	13	11	1.47236	11	1.46362	13	71	4.73341	71	68	3.86044	68	90	5.97035	90	4.85474	76.3333
>1483	GGCGCGGTCAACGAGTCGGGTTGTT	25	66.5027	50.0979	717	289	-435	-3.53891	-55.1928	-6.07377	3.81177e-12	-3.56831	-3.65194e-05	2.25341e-05	2.29408e-08	863	75.4726	863	509	62.9086	509	447	59.8314	447	66.0708	606.333	146	9.7335	146	158	8.96984	158	210	13.9308	210	10.8781	171.333
>1484	GGCGGAGGAAGACTCGGC	18	7.85185	2.92671	133	83	102	3.91429	4.69992	2.17454	2.07764e-12	3.79461	8.42532e-06	1.22824e-05	1.31082e-08	36	3.14833	36	37	4.57292	37	32	4.28323	32	4.0015	35	165	11.0002	165	127	7.20994	127	119	7.89414	119	8.70142	137
>1485	GGCGGAGGAAGACTCGGCA	19	51.4531	14.8471	864	362	573.667	5.157	30.0696	2.92414	6.47961e-11	5.0648	4.78844e-05	0.000383056	3.19213e-07	160	13.9926	160	108	13.348	108	146	19.5422	146	15.6276	138	972	64.8011	972	508	28.8397	508	655	43.4509	655	45.6973	711.667
>1486	GGCTAAGTCGGTCCGGCC	18	3479.99	1742.81	77486	33049	54508.3	4.19766	2542.77	2.32117	1.57896e-10	4.06317	0.00448255	0.000933438	7.22475e-07	18707	1636	18707	19802	2447.38	19802	12630	1690.54	12630	1924.64	17046.3	72792	4852.88	72792	90116	5115.99	90116	51756	3433.35	51756	4467.41	71554.7
>1487	GGCTAAGTCGGTCCGGCCG	19	653.616	489.397	13516	8594	10868	5.90728	573.6	3.31959	2.79867e-26	5.76843	0.000898761	1.65449e-19	8.39845e-22	2669	233.414	2669	2302	284.51	2302	1673	223.933	1673	247.286	2214.67	13163	877.548	13163	15189	862.297	15189	10896	722.811	10896	820.885	13082.7
>1488	GGCTAAGTCGGTCCGGCCGAT	21	4.43204	3.57934	116	79	91	2.78431	3.15422	1.54514	7.53241e-13	2.69456	7.42071e-06	4.45294e-06	5.03157e-09	54	4.7225	54	60	7.41555	60	39	5.22019	39	5.78608	51	133	8.86682	133	155	8.79953	155	138	9.15454	138	8.9403	142
>1489	GGCTAAGTCGGTCCGGCCGATG	22	23.2432	11.8527	531	309	405.667	3.56751	17.3622	1.96857	1.54437e-18	3.45858	3.3284e-05	9.12988e-12	2.18418e-14	175	15.3044	175	151	18.6625	151	148	19.8099	148	17.9256	158	552	36.8006	552	679	38.5476	679	460	30.5151	460	35.2878	563.667
>1490	GGCTAAGTCGGTCTGGCC	18	1.90007	1.42943	37	23	29.3333	7.28571	1.59395	3.96798	3.73184e-13	6.92498	2.42201e-06	2.20615e-06	2.63579e-09	5	0.437269	5	3	0.370777	3	6	0.803106	6	0.537051	4.66667	28	1.8667	28	40	2.27085	40	34	2.25547	34	2.131	34
>1491	GGCTAAGTTGGTCCGGCC	18	6.15721	2.52401	96	68	77.6667	5.48077	3.93442	2.87618	9.52918e-10	5.17232	6.37558e-06	0.00563337	3.74062e-06	10	0.874537	10	20	2.47185	20	22	2.94472	22	2.09704	17.3333	91	6.06677	91	88	4.99586	88	106	7.03175	106	6.03146	95
>1492	GGCTAAGTTGGTCCGGCCG	19	1.77924	0.841458	29	17	23	7.27273	1.21819	3.65851	7.81722e-09	6.81787	1.90061e-06	0.0462131	2.56597e-05	1	0.0874537	1	5	0.617962	5	5	0.669255	5	0.458224	3.66667	28	1.8667	28	30	1.70313	30	22	1.45942	22	1.67642	26.6667
>1493	GGCTTTAAGGTGGTGTGGACGCT	23	1.62512	1.02231	29	18	23.3333	8.77778	1.29064	4.58151	2.72076e-10	8.22134	1.93122e-06	0.00160844	1.18967e-06	2	0.174907	2	3	0.370777	3	4	0.535404	4	0.360363	3	27	1.80003	27	31	1.75991	31	21	1.39308	21	1.65101	26.3333
>1494	GGGAAAGATGAAAAGGAC	18	8.29518	6.44039	92	40	-57.6667	-4.84444	-6.96777	-8.3457	7.42807e-13	-4.87203	-4.85967e-06	4.39126e-06	4.97875e-09	104	9.09519	104	59	7.29196	59	55	7.3618	55	7.91632	72.6667	12	0.800014	12	15	0.851567	15	18	1.19407	18	0.948551	15
>1495	GGGAAAGATGAAAAGGACT	19	29.6972	22.7221	318	130	-194.667	-3.23755	-25.2766	-5.60146	9.68535e-15	-3.2665	-1.6393e-05	5.7257e-08	8.4951e-11	398	34.8066	398	227	28.0555	227	220	29.4472	220	30.7698	281.667	80	5.33342	80	90	5.1094	90	91	6.03669	91	5.49317	87
>1496	GGGAGATCGTCTAACGGTAGGACA	24	10.1738	3.7562	75	39	-51	-12.7692	-6.28238	-24.6552	2.80522e-09	-13.0687	-4.46592e-06	0.0165837	1.00874e-05	46	4.02287	46	43	5.31448	43	77	10.3065	77	6.54796	55.3333	4	0.266671	4	7	0.397398	7	2	0.132675	2	0.265581	4.33333
>1497	GGGATAGATCATTGCAATTG	20	4.7128	1.94131	112	64	88.3333	2.77852	3.15816	1.57127	9.95832e-10	2.71643	7.26357e-06	0.00588707	3.89614e-06	62	5.42213	62	47	5.80885	47	40	5.35404	40	5.52834	49.6667	151	10.0668	151	152	8.62921	152	111	7.36344	111	8.6865	138
>1498	GGGATGTAGCTCAGATGG	18	26.761	12.9775	609	341	450.333	2.63956	15.0801	1.48948	6.60115e-09	2.57545	3.69673e-05	0.0390241	2.20226e-05	319	27.8977	319	299	36.9542	299	206	27.5733	206	30.8084	274.667	815	54.3343	815	720	40.8752	720	640	42.4559	640	45.8884	725
>1499	GGGATTGTAGTTCAATTGG	19	12.0445	10.9572	251	198	211.333	5.87692	11.1936	3.3217	1.44574e-86	5.72182	1.74587e-05	8.54682e-80	2.58995e-81	56	4.89741	56	33	4.07855	33	41	5.48789	41	4.82128	43.3333	241	16.0669	241	284	16.123	284	239	15.8546	239	16.0149	254.667
>1500	GGGCACTGCGCTGCAACGGCC	21	484.219	174.251	7714	2904	5111.67	7.65293	285.475	4.26011	5.19011e-10	7.50993	0.000427285	0.00306824	2.15164e-06	871	76.1722	871	528	65.2568	528	906	121.269	906	87.566	768.333	8242	549.476	8242	5623	319.224	5623	3775	250.423	3775	373.041	5880
>1501	GGGCACTGCGCTGCAACGGCCT	22	324.375	126.316	5190	2364	3391	6.90081	188.664	3.93203	3.71572e-11	6.84416	0.000283992	0.000219663	1.90184e-07	729	63.7538	729	380	46.9651	380	615	82.3183	615	64.3457	574.667	5570	371.34	5570	3348	190.07	3348	2979	197.619	2979	253.009	3965.67
>1502	GGGCACTGCGCTGCAACGGCCTG	23	47.4244	30.0918	766	521	632	7.36242	35.1832	4.17926	2.12131e-23	7.26021	5.25732e-05	1.25405e-16	4.82329e-19	130	11.369	130	64	7.90992	64	104	13.9205	104	11.0665	99.3333	830	55.3343	830	739	41.9539	739	625	41.4608	625	46.2497	731.333
>1503	GGGCATCAAGGTGATGTGGACGCT	24	7.61032	4.56433	147	80	109.333	9.41026	6.18491	5.29648	5.13288e-19	9.12393	9.05081e-06	3.03441e-12	7.76065e-15	17	1.48671	17	11	1.35952	11	11	1.47236	11	1.43953	13	118	7.8668	118	158	8.96984	158	91	6.03669	91	7.62444	122.333
>1504	GGGCATTAAAGGTGGTGTGGACG	23	2.6776	1.66566	41	27	35.6667	14.375	2.09668	7.71311	5.91865e-16	13.3504	2.94789e-06	3.49893e-09	6.14927e-12	2	0.174907	2	4	0.49437	4	2	0.267702	2	0.312326	2.66667	29	1.93337	29	43	2.44116	43	43	2.8525	43	2.40901	38.3333
>1505	GGGCATTAAGGTGATGTGGACG	22	2.45095	1.60649	40	30	33.6667	9.41667	1.94326	5.3728	4.69697e-17	8.9266	2.78658e-06	2.77671e-10	5.56456e-13	5	0.437269	5	4	0.49437	4	3	0.401553	3	0.444397	4	34	2.26671	34	36	2.04376	36	43	2.8525	43	2.38766	37.6667
>1506	GGGCATTAAGGTGATGTGGACGCT	24	3.91338	1.861	66	39	54.6667	4.09434	2.50173	2.22007	7.47181e-10	3.94895	4.50456e-06	0.00441712	2.99669e-06	17	1.48671	17	15	1.85389	15	21	2.81087	21	2.05049	17.6667	81	5.40009	81	80	4.54169	80	56	3.71489	56	4.55222	72.3333
>1507	GGGCCGCACCGCTGGCCGACCCTG	24	15.3417	9.32189	278	183	216.667	3.57937	9.28448	1.95213	6.19244e-09	3.45709	1.78172e-05	0.0366079	2.08355e-05	83	7.25866	83	61	7.53914	61	108	14.4559	108	9.75123	84	339	22.6004	339	297	16.861	297	266	17.6457	266	19.0357	300.667
>1508	GGGCCTGGTCCGGCTGTGCT	20	2.48926	1.32887	51	38	42.3333	3.04839	1.6854	1.73471	3.01586e-10	2.96856	3.48065e-06	0.00178289	1.30423e-06	27	2.36125	27	16	1.97748	16	19	2.54317	19	2.29397	20.6667	67	4.46674	67	65	3.69012	65	57	3.78122	57	3.97936	63
>1509	GGGCCTGTGATGTGAACAATTTG	23	10.9025	4.81204	227	97	139.667	5.41053	7.06525	3.0136	9.96694e-10	5.26695	1.14853e-05	0.00589217	3.89694e-06	41	3.5856	41	28	3.46059	28	26	3.48012	26	3.50877	31.6667	136	9.06682	136	253	14.3631	253	125	8.29216	125	10.574	171.333
>1510	GGGCGCATTTATTAGATAAAAGGCT	25	8.24886	3.92585	128	65	94.6667	11.5185	5.56121	6.55026	1.7714e-14	11.2192	7.90018e-06	1.0472e-07	1.5046e-10	12	1.04944	12	5	0.617962	5	10	1.33851	10	1.00197	9	133	8.86682	133	103	5.84743	103	75	4.9753	75	6.56318	103.667
>1511	GGGCGCGAGCCCGGGCGGAGC	21	16.2329	12.2714	137	99	-108.667	-3.7395	-14.2398	-6.60716	7.66523e-16	-3.84251	-9.39244e-06	4.53146e-09	7.82636e-12	167	14.6048	167	144	17.7973	144	134	17.936	134	16.7794	148.333	35	2.33337	35	30	1.70313	30	54	3.58221	54	2.53957	39.6667
>1512	GGGCGCGCGCTACGGCTTTGACCT	24	60.4763	38.5782	1059	683	881	4.67083	43.2972	2.58444	5.54778e-13	4.47782	7.21236e-05	3.27969e-06	3.79154e-09	243	21.2513	243	304	37.5721	304	173	23.1562	173	27.3265	240	926	61.7344	926	1205	68.4092	1205	1232	81.7275	1232	70.6237	1121
>1513	GGGCGCGCGCTACGGCTTTGACCTA	25	3.57902	0.80633	60	39	45.6667	3.32203	1.88555	1.83183	1.39234e-10	3.20536	3.73888e-06	0.000823111	6.41739e-07	19	1.66162	19	21	2.59544	21	19	2.54317	19	2.26674	19.6667	58	3.86673	58	59	3.3495	59	79	5.24064	79	4.15229	65.3333
>1514	GGGCGTGGGTTCAAATCCCACTCTG	25	1.4383	1.22866	23	21	21.6667	17.25	1.29549	9.29574	3.92123e-14	15.4495	1.79652e-06	2.31812e-07	3.193e-10	1	0.0874537	1	2	0.247185	2	1	0.133851	1	0.156163	1.33333	22	1.46669	22	24	1.36251	24	23	1.52576	23	1.45165	23
>1515	GGGCGTGGGTTCATATCCCACTCTG	25	1.85744	1.1876	28	21	23.6667	18.75	1.44374	11.2613	5.31549e-15	16.8059	1.9625e-06	3.14236e-08	4.8344e-11	2	0.174907	2	2	0.247185	2	0	0	0	0.140697	1.33333	23	1.53336	23	24	1.36251	24	28	1.85744	28	1.58444	25
>1516	GGGCTTTAAGGTGGTGTGGACGCT	24	4.24879	1.80837	68	40	48.3333	7.90476	2.76682	4.61581	3.19296e-11	7.68571	4.03269e-06	0.000188759	1.65176e-07	10	0.874537	10	5	0.617962	5	6	0.803106	6	0.765202	7	73	4.86675	73	46	2.61147	46	47	3.11785	47	3.53202	55.3333
>1517	GGGGAAATAGCTCAGTTGG	19	70.0233	22.1454	1145	557	866	5.19709	44.932	2.87753	4.11001e-11	5.02397	7.18077e-05	0.000242972	2.09278e-07	201	17.5782	201	169	20.8871	169	249	33.3289	249	23.9314	206.333	1314	87.6015	1314	758	43.0325	758	1145	75.9562	1145	68.8634	1072.33
>1518	GGGGAACTGCGCTGCAACGGCCT	23	3.22107	1.70166	56	32	41.6667	4.78788	2.10096	2.6936	2.36898e-10	4.64267	3.45417e-06	0.00140047	1.05062e-06	13	1.1369	13	9	1.11233	9	11	1.47236	11	1.24053	11	65	4.33341	65	50	2.83856	50	43	2.8525	43	3.34149	52.6667
>1519	GGGGATGTAGCTCAGATG	18	72.4954	19.2381	1306	700	870	3.77955	40.8861	2.17951	1.37644e-10	3.7499	7.2637e-05	0.00081371	6.36705e-07	411	35.9435	411	256	31.6397	256	272	36.4075	272	34.6635	313	1562	104.135	1562	972	55.1816	972	1015	67.3323	1015	75.5497	1183
>1520	GGGGCACTGCGCTGCAACGCCCT	23	1.46515	0.898713	25	17	20.6667	5.76923	1.10506	3.33358	5.59208e-09	5.50726	1.71021e-06	0.0330587	1.9043e-05	6	0.524722	6	4	0.49437	4	3	0.401553	3	0.473548	4.33333	28	1.8667	28	26	1.47605	26	21	1.39308	21	1.57861	25
>1521	GGGGCACTGCGCTGCAACGGCC	22	1240.17	621.494	20590	10479	16108	5.83627	839.788	3.18747	8.95461e-12	5.66218	0.00133508	5.29371e-05	5.07546e-08	3488	305.039	3488	2328	287.723	2328	4176	558.961	4176	383.908	3330.67	22918	1527.89	22918	21431	1216.66	21431	13967	926.533	13967	1223.7	19438.7
>1522	GGGGCACTGCGCTGCAACGGCCT	23	2214.82	1218.44	38642	23971	29627.3	3.88747	1352.36	2.15224	3.90334e-09	3.79186	0.00244818	0.0230754	1.36541e-05	11510	1006.59	11510	6348	784.565	6348	12924	1729.89	12924	1173.68	10260.7	44990	2999.38	44990	39193	2225.03	39193	35481	2353.71	35481	2526.04	39888
[truncated: 775 more rows]
