# Supplementary material for: Pi-starvation induced transcriptional changes in barley revealed by a comprehensive RNA-Seq and degradome analyses
Source: BMC Genomics. 2021 Mar 9;22:165. doi: 10.1186/s12864-021-07481-w (PMC7941915; doi:10.1186/s12864-021-07481-w)
Supplement: Supplementary file 5 — Additional file 5 List of differentially expressed other small RNAs (ID 2097–2295) in barley shoots (low-Pi vs. control) identified in this study (Bonferroni corrected p-value < 0.05). Based on the available Ensembl Plants database, we classified each sequence into best-matching functional classes of cDNAs. DESs were also mapped to miRbase allowing 1, 2 or 3 mismatches. [file 12864_2021_7481_MOESM5_ESM.xlsx]

## Sheet: Additional file 5
Additional file 5. List of differentially expressed other small RNAs (ID 2097–2295) in barley shoots (low-Pi vs. control) identified in this study (Bonferroni corrected p-value < 0.05). Based on the available Ensembl Plants database, we classified each sequence into best-matching functional classes of cDNAs. DESs were also mapped to miRbase allowing 1, 2 or 3 mismatches.
#	ID	Sequence	Lenght	log2(FC)	Non-translating	Protein-coding	rRNA	snoRNA	tRNA	No match	miRbase - 1*	miRbase - 2*	miRbase - 3*	ID	#
1	>2112	AAGATTGGTTGGTTGGTTGGGTCT	24	8.72208						No match				>2112	1
2	>2162	ATTTGTAGACCCAACCAACCAACC	24	8.41723						No match				>2162	2
3	>2222	GGGCTCCTCTTTATTGGCAGG	21	8.27948						No match	miR399a//miR399c	miR399a//miR399c	miR399a//miR399c	>2222	3
4	>2278	TTACCTTACAATGACCAGACGAAC	24	7.84569						No match				>2278	4
5	>2272	TGTAACTCTGCCCCCACTTAGCCT	24	7.59391						No match				>2272	5
6	>2142	AGTACATGTCAAACTATTCGGGCC	24	7.59135						No match				>2142	6
7	>2144	ATAAATGTCCGCAACGTTCGTCTG	24	6.56292						No match				>2144	7
8	>2265	TGCCAAAGGAGAACTGCCCTG	21	6.26587						No match	miR399b//miR399a	miR399b//miR399a	miR399b//miR399a	>2265	8
9	>2178	CGTCTTCGACGTCCGAGTTG	20	5.63973						No match				>2178	9
10	>2271	TGGTTAGAACCTCTAAGGGGCCCC	24	5.4245	Non-translating	Protein-coding								>2271	10
11	>2134	AGATCGATTTTTGCGTTGGCGACG	24	5.35658						No match				>2134	11
12	>2183	CTGAATGAATGGTCTCATTGGATC	24	5.25534						No match				>2183	12
13	>2141	AGGGCTCCTCTTTATTGGCA	20	5.21377						No match	miR399a//miR399c	miR399a//miR399c	miR399a//miR399c	>2141	13
14	>2121	ACCAACCGTCAAGATCTGAAAGGC	24	5.18672						No match				>2121	14
15	>2193	GATAGGAAAGTAGAGTAGGCACA	23	4.69963						No match				>2193	15
16	>2113	AAGCTCGGATTCGATTACA	19	4.68479	Non-translating	Protein-coding								>2113	16
17	>2262	TCTAGCCGAGCCATTACAGAAC	22	4.67505						No match				>2262	17
18	>2146	ATAGTCGGTGCTGCTGCA	18	4.5042		Protein-coding								>2146	18
19	>2277	TTAATGTGACTTGTGAGGTACA	22	4.43902	Non-translating	Protein-coding								>2277	19
20	>2109	AACCGCGGATTCAGATAATTG	21	4.22774						No match				>2109	20
21	>2148	ATAGTCGGTGCTGCTGCACA	20	4.18548		Protein-coding								>2148	21
22	>2101	AAAGGGCATTGAACGAGAA	19	4.18428		Protein-coding								>2101	22
23	>2264	TGCATATGTAAATTCTAGCACAGCC	25	4.16412						No match				>2264	23
24	>2106	AACAATATTATCTCTGGTGCTA	22	4.10374	Non-translating	Protein-coding								>2106	24
25	>2282	TTCATGGATTTACAACGACC	20	4.08423		Protein-coding								>2282	25
26	>2156	ATCGTCTTTACATCGGATG	19	3.99311	Non-translating	Protein-coding								>2156	26
27	>2133	AGAGCATCTACGGTCGGACTTGAC	24	3.96173						No match				>2133	27
28	>2241	GTTTCCGTCTGGGTATGCGTCC	22	3.94915	Non-translating	Protein-coding								>2241	28
29	>2267	TGCGGCGATCGGATTGCA	18	3.89224	Non-translating	Protein-coding								>2267	29
30	>2165	CCAGTCTTGATCGTTACA	18	3.87821	Non-translating	Protein-coding								>2165	30
31	>2247	TAACACATGCAAGTCGAACGGGAA	24	3.86046	Non-translating		rRNA							>2247	31
32	>2242	TAAAAAAGATTGAGCCGAA	19	3.81123						No match				>2242	32
33	>2274	TTAAGAGAGCTGTATTTGCGAGAGA	25	3.77416	Non-translating	Protein-coding								>2274	33
34	>2295	TTTGGTGGAGGAACTTTAGGACA	23	3.72406	Non-translating	Protein-coding								>2295	34
35	>2252	TAGTCGGTGCTGCTGCAC	18	3.71812		Protein-coding								>2252	35
36	>2147	ATAGTCGGTGCTGCTGCAC	19	3.70731		Protein-coding								>2147	36
37	>2285	TTCGGTGTTTTGATGATCCC	20	3.67551	Non-translating	Protein-coding								>2285	37
38	>2169	CCTTCGCGGGCTGATCCG	18	3.66325						No match				>2169	38
39	>2284	TTCGGTGTTTTGATGATCC	19	3.62593	Non-translating	Protein-coding								>2284	39
40	>2283	TTCGGTGTTTTGATGATC	18	3.62157	Non-translating	Protein-coding								>2283	40
41	>2250	TAATAGTCGGTGCTGCTGCACA	22	3.57284		Protein-coding								>2250	41
42	>2291	TTGTCATCTAACCATCATCGT	21	3.56636						No match				>2291	42
43	>2196	GCCTCTATCGTCTAGTGG	18	3.56103						No match				>2196	43
44	>2098	AAAAAGATTGAGCCGAAT	18	3.5597						No match				>2098	44
45	>2108	AACCGCAAGGTGCATCATCGACCG	24	3.55887						No match				>2108	45
46	>2104	AAATCGTCTTTACATCGGA	19	3.55003	Non-translating	Protein-coding								>2104	46
47	>2185	CTTACCAGTCTTGATCGTTAC	21	3.54707	Non-translating	Protein-coding								>2185	47
48	>2191	GAGTTGTAGGGAGGGACTTA	20	3.53259	Non-translating	Protein-coding								>2191	48
49	>2097	AAAAAGATTGAGCCGAAA	18	3.52689						No match				>2097	49
50	>2280	TTAGATGACCATCAGCAAACTT	22	3.52539						No match	miR827	miR827	miR827	>2280	50
51	>2259	TCGGTGTTTTGATGATCC	18	3.51766	Non-translating	Protein-coding								>2259	51
52	>2159	ATGGCGGTATGAAATGCGAGAACA	24	3.49774						No match				>2159	52
53	>2170	CGAGCATAGGTTGTGGAGCATA	22	3.48277		Protein-coding								>2170	53
54	>2114	AAGGGCATTGAACGAGAA	18	3.43799		Protein-coding								>2114	54
55	>2243	TAAAAAAGATTGAGCCGAAA	20	3.43713						No match				>2243	55
56	>2245	TAAAAAAGATTGAGCCGAAT	20	3.4004						No match				>2245	56
57	>2253	TAGTTAATACGTGTGCTTGGGAGTC	25	3.39065	Non-translating	Protein-coding								>2253	57
58	>2239	GTTCGGTGTTTTGATGATCCC	21	3.37394	Non-translating	Protein-coding								>2239	58
59	>2213	GGGCCTGTAGCTAAGAGGA	19	3.34516						No match				>2213	59
60	>2189	GAGAGCTGTATTTGCGAGAGAA	22	3.34454	Non-translating	Protein-coding								>2189	60
61	>2238	GTTCGGTGTTTTGATGATCC	20	3.32589	Non-translating	Protein-coding								>2238	61
62	>2261	TCGTCTTTACATCGGATG	18	3.30132	Non-translating	Protein-coding								>2261	62
63	>2118	AATCGTCTTTACATCGGATG	20	3.24377	Non-translating	Protein-coding								>2118	63
64	>2117	AATCGTCTTTACATCGGA	18	3.2378	Non-translating	Protein-coding								>2117	64
65	>2119	ACAATATTATCTCTGGTGCTA	21	3.20278	Non-translating	Protein-coding								>2119	65
66	>2260	TCGGTGTTTTGATGATCCC	19	3.18923	Non-translating	Protein-coding								>2260	66
67	>2287	TTCTGGGCCGGAGCAATGAACCTA	24	3.18283		Protein-coding								>2287	67
68	>2175	CGGTGTTTTGATGATCCC	18	3.16787	Non-translating	Protein-coding								>2175	68
69	>2249	TAACTGTCTATCACCCTG	18	3.14201						No match				>2249	69
70	>2268	TGCGGCGATCGGATTGCACT	20	3.14174	Non-translating	Protein-coding								>2268	70
71	>2246	TAACACATGCAAGTCGAACGGGA	23	3.12672	Non-translating		rRNA							>2246	71
72	>2286	TTCGGTGTTTTGATGATCCCT	21	3.12023	Non-translating	Protein-coding								>2286	72
73	>2275	TTAATACTTGGGCTGATA	18	3.11686	Non-translating	Protein-coding								>2275	73
74	>2105	AAATCGTCTTTACATCGGATG	21	3.11587	Non-translating	Protein-coding								>2105	74
75	>2279	TTAGATGACCATCAGCAAACT	21	3.10611						No match	miR827	miR827	miR827	>2279	75
76	>2290	TTGGTGGAGGAACTTTAGGACA	22	3.09965	Non-translating	Protein-coding								>2290	76
77	>2130	AGAATTGCGTAGAGGGACCA	20	3.06946	Non-translating	Protein-coding								>2130	77
78	>2204	GGGACTGTAGCTCAGAGGA	19	3.05119						No match				>2204	78
79	>2223	GGGCTGTAGCTCAGAGGA	18	3.04893						No match				>2223	79
80	>2176	CGGTGTTTTGATGATCCCT	19	3.04602	Non-translating	Protein-coding								>2176	80
81	>2163	CACATGCAAGTCGAACGGGAA	21	3.03676	Non-translating		rRNA							>2163	81
82	>2270	TGGTGGAGGAACTTTAGGACA	21	3.03383	Non-translating	Protein-coding								>2270	82
83	>2289	TTGCGCGATGATTTTATTG	19	3.02702	Non-translating	Protein-coding								>2289	83
84	>2266	TGCGCTGGAGAGACCGTTTTGTC	23	3.02406	Non-translating	Protein-coding								>2266	84
85	>2254	TATGATTGTATTCCAGGCA	19	3.01908	Non-translating	Protein-coding								>2254	85
86	>2281	TTAGATGACCATCAGCAAACTTT	23	2.99686						No match		miR827	miR827	>2281	86
87	>2116	AATCCGGGGGTCAGAATTCTTTCCA	25	2.97975		Protein-coding								>2116	87
88	>2215	GGGCCTGTAGCTCAGAGA	18	2.97007						No match				>2215	88
89	>2128	ACTTGGATATGGAAGTCTTCTTTCG	25	2.95735						No match				>2128	89
90	>2235	GTTATTAATACTTGGGCTGATA	22	2.9539	Non-translating	Protein-coding								>2235	90
91	>2244	TAAAAAAGATTGAGCCGAAC	20	2.94965						No match				>2244	91
92	>2131	AGAGAGCTGTATTTGCGAGAGAA	23	2.92149	Non-translating	Protein-coding								>2131	92
93	>2187	CTTCTGCGGCGATCGGATTGCACT	24	2.9029	Non-translating	Protein-coding								>2187	93
94	>2240	GTTCGGTGTTTTGATGATCCCT	22	2.88519	Non-translating	Protein-coding								>2240	94
95	>2214	GGGCCTGTAGCTCAGAAGA	19	2.86389						No match				>2214	95
96	>2186	CTTCCCCTGGGGGTACCA	18	2.85435						No match				>2186	96
97	>2129	AGAAGGCAGCTACGTCTGAGCTA	23	2.82377						No match				>2129	97
98	>2237	GTTCGGTGTTTTGATGATC	19	2.68466	Non-translating	Protein-coding								>2237	98
99	>2150	ATATTATCTCTGGTGCTA	18	2.66697	Non-translating	Protein-coding								>2150	99
100	>2234	GTTATTAATACTTGGGCTGA	20	2.66647	Non-translating	Protein-coding								>2234	100
101	>2167	CCGGAAGACCTAGAGCTA	18	2.64216	Non-translating	Protein-coding								>2167	101
102	>2251	TAGCAAGATATTGGGTATTTTG	22	2.6127		Protein-coding								>2251	102
103	>2221	GGGCGTGTAGCTCAGAGGA	19	2.60064						No match				>2221	103
104	>2293	TTTGGTCAAGAGGAAGAGA	19	2.59093	Non-translating	Protein-coding								>2293	104
105	>2124	ACCGGAAGACCTAGAGCTA	19	2.59068	Non-translating	Protein-coding								>2124	105
106	>2263	TGACCGGAAGACCTAGAGCTA	21	2.54492	Non-translating	Protein-coding								>2263	106
107	>2292	TTTGGCCATGCAGATAAAGA	20	2.53001						No match				>2292	107
108	>2207	GGGCATGTAGCTCAGAGGA	19	2.52485						No match				>2207	108
109	>2202	GGCCTGTAGCTCAGAGGA	18	2.47906		Protein-coding			tRNA					>2202	109
110	>2199	GGACCTGTAGCTCAGAGGA	19	2.47829						No match				>2199	110
111	>2212	GGGCCTGTAGCCCAGAGGA	19	2.46255						No match				>2212	111
112	>2195	GCAAGATATTGGGTATTTTG	20	2.45887		Protein-coding								>2195	112
113	>2216	GGGCCTGTAGCTCAGAGGA	19	2.45134		Protein-coding			tRNA					>2216	113
114	>2126	ACTTGGATATGGAAGTCTTCTTT	23	2.44104						No match				>2126	114
115	>2132	AGAGAGCTGTATTTGCGAGAGAATT	25	2.42347	Non-translating	Protein-coding								>2132	115
116	>2181	CGTTATTAATACTTGGGCTGATA	23	2.41438	Non-translating	Protein-coding								>2181	116
117	>2184	CTGGATAACTAGCACTGAAA	20	2.41438	Non-translating	Protein-coding								>2184	117
118	>2166	CCATCTTTCGACTGAGATT	19	2.40524						No match				>2166	118
119	>2209	GGGCCTGCAGCTCAGAGGA	19	2.38139						No match				>2209	119
120	>2219	GGGCCTGTAGCTCGGAGGA	19	2.37225						No match				>2219	120
121	>2192	GATAACCGTAGTAATTCTAGA	21	2.36919	Non-translating	Protein-coding	rRNA							>2192	121
122	>2276	TTAATACTTGGGCTGATATC	20	2.3365	Non-translating	Protein-coding								>2276	122
123	>2217	GGGCCTGTAGCTCAGGGGA	19	2.32639						No match				>2217	123
124	>2288	TTGACCGGAAGACCTAGAGCTA	22	2.31958	Non-translating	Protein-coding								>2288	124
125	>2224	GGGCTTGTAGCTCAGAGGA	19	2.3148						No match				>2224	125
126	>2211	GGGCCTGTAGATCAGAGGA	19	2.31273						No match				>2211	126
127	>2139	AGGATTACGTATGGGCAATA	20	2.3073		Protein-coding								>2139	127
128	>2208	GGGCCTATAGCTCAGAGGA	19	2.29219						No match				>2208	128
129	>2273	TTAACGAGATTCCCACTGTCC	21	2.28598	Non-translating	Protein-coding	rRNA							>2273	129
130	>2179	CGTGGGACTCCGTGGCCCAA	20	2.28184						No match				>2179	130
131	>2127	ACTTGGATATGGAAGTCTTCTTTC	24	2.23956						No match				>2127	131
132	>2256	TATTAATACTTGGGCTGATA	20	2.18951	Non-translating	Protein-coding								>2256	132
133	>2180	CGTTATTAATACTTGGGCTGA	21	2.18625	Non-translating	Protein-coding								>2180	133
134	>2100	AAAATCGTCTTTACATCGGA	20	2.17892	Non-translating	Protein-coding								>2100	134
135	>2203	GGCTATAGCTCAGTTCGGTAGAGCA	25	2.16684					tRNA					>2203	135
136	>2107	AACCAAGATCTTACCATGACTGCA	24	2.13277	Non-translating	Protein-coding								>2107	136
137	>2110	AACGAGATTCCCACTGTCC	19	2.09931	Non-translating	Protein-coding	rRNA							>2110	137
138	>2161	ATTCTCCGCGTCGGATACCTGAGA	24	2.06789						No match				>2161	138
139	>2210	GGGCCTGTACCTCAGAGGA	19	2.03661						No match				>2210	139
140	>2220	GGGCCTGTATCTCAGAGGA	19	2.03371						No match				>2220	140
141	>2248	TAACGAGATTCCCACTGTCCCTG	23	2.00639	Non-translating	Protein-coding	rRNA							>2248	141
142	>2218	GGGCCTGTAGCTCATAGGA	19	1.99782						No match				>2218	142
143	>2294	TTTGGTCAAGAGGAAGAGAC	20	1.91282	Non-translating	Protein-coding								>2294	143
144	>2255	TATTAATACTTGGGCTGA	18	1.85775	Non-translating	Protein-coding								>2255	144
145	>2258	TCCGGAGAGGGAGCCTGAGAA	21	1.78251	Non-translating	Protein-coding	rRNA							>2258	145
146	>2227	GGTGTTGGGTTAAGTCTCGCA	21	1.75877	Non-translating	Protein-coding	rRNA							>2227	146
147	>2122	ACCAAGATCTTACCATGACTGCA	23	1.74049	Non-translating	Protein-coding								>2122	147
148	>2145	ATACTGAACCGAGTCTGATCAC	22	1.65675				snoRNA						>2145	148
149	>2155	ATCAGAGTTGCGCAGCGGA	19	1.62382						No match				>2155	149
150	>2154	ATCAGAGTGGCGCAGCGGA	19	1.60402		Protein-coding			tRNA					>2154	150
151	>2151	ATCAGAGTAGCGCAGCGGA	19	1.58419						No match				>2151	151
152	>2257	TCCGATGATTCATGATAAC	19	1.57032	Non-translating	Protein-coding	rRNA							>2257	152
153	>2236	GTTCCGGTTGTTGTTGAA	18	1.52038						No match				>2236	153
154	>2153	ATCAGAGTGCGCAGCGGA	18	1.5104						No match				>2153	154
155	>2152	ATCAGAGTCGCGCAGCGGA	19	1.48389						No match				>2152	155
156	>2198	GCGTCTGTAGCTCAGCGGA	19	1.39494						No match				>2198	156
157	>2174	CGGGGATGGAGCGACAGAAGTA	22	1.34859			rRNA							>2174	157
158	>2172	CGCCTGTAGCTCAGCGGA	18	1.2559						No match				>2172	158
159	>2269	TGGCCTGTAGCTCAGAGGA	19	1.25168						No match				>2269	159
160	>2135	AGCGGAGTAGAGCAGTTTGGTA	22	1.21246					tRNA					>2135	160
161	>2229	GTGAGTAACGCGTAAGAACCT	21	1.18376	Non-translating		rRNA							>2229	161
162	>2143	AGTAGAGGTCGCGAGAGAGC	20	1.15607		Protein-coding	rRNA							>2143	162
163	>2228	GTCGATATGTCCGAGTGGT	19	1.00727					tRNA					>2228	163
164	>2197	GCGCCTGTAGCTCAGCGG	18	0.961887						No match				>2197	164
165	>2171	CGAGCATGAAACAGTCGACT	20	0.947303	Non-translating	Protein-coding	rRNA							>2171	165
166	>2164	CACGACTCTCGGCAACGGATA	21	0.914115	Non-translating	Protein-coding								>2164	166
167	>2099	AAAAGGATTGGCTCTGAGGAC	21	-0.906908	Non-translating	Protein-coding	rRNA							>2099	167
168	>2120	ACACGGACCGGGACTAAAGAGTTT	24	-0.912189		Protein-coding								>2120	168
169	>2115	AAGGGGATAACTCATGGCGCCT	22	-0.915673		Protein-coding								>2115	169
170	>2226	GGTGTCGGGGGTTCGAATCCC	21	-0.92632		Protein-coding			tRNA					>2226	170
171	>2149	ATATCGCCGGACAGTTGACCC	21	-0.957376						No match				>2149	171
172	>2194	GATATCGCCGGACAGTTGACC	21	-0.970752						No match				>2194	172
173	>2177	CGTCGTCGACATGGCCGGTACCC	23	-0.976828		Protein-coding								>2177	173
174	>2201	GGAGAGATGGCTGAGTGGTTGAC	23	-0.994513						No match				>2201	174
175	>2102	AAAGGGGATAACTCATGGCGCCT	23	-1.05677						No match				>2102	175
176	>2136	AGCGGAGTAGAGCAGTTTGGTAGC	24	-1.07689					tRNA					>2136	176
177	>2190	GAGGAGAGAGAAGAGAAGCGGGCT	24	-1.1375						No match				>2190	177
178	>2168	CCGGAGGTAGGGTCCAGTGGCC	22	-1.18258	Non-translating	Protein-coding	rRNA							>2168	178
179	>2233	GTGTCGGGGGTTCGAATCC	19	-1.22191		Protein-coding			tRNA					>2233	179
180	>2137	AGGAGGGCGCGGCGGCCGCTG	21	-1.25671		Protein-coding	rRNA							>2137	180
181	>2206	GGGATGTAGCGCAGCTTGGTAGC	23	-1.26406					tRNA					>2206	181
182	>2158	ATGACAGGGTAGACTCATCGGCCT	24	-1.31876						No match				>2158	182
183	>2140	AGGGATGTAGCGCAGCTTGGTAGC	24	-1.389					tRNA					>2140	183
184	>2157	ATGAAACTGACCGCCGACCATGGG	24	-1.41985						No match				>2157	184
185	>2200	GGAGAGATGGCTGAGTGGACA	21	-1.47251						No match				>2200	185
186	>2111	AAGAAGTCGGCTCAAGAACAGC	22	-1.48295		Protein-coding								>2111	186
187	>2230	GTGCCGTCCGAATTGTAGTC	20	-1.64641		Protein-coding								>2230	187
188	>2173	CGGAAGCTGCGGGTTCGAGCCCC	23	-1.69895					tRNA					>2173	188
189	>2182	CTCGGGGGTCCCGGCCCC	18	-1.75732	Non-translating	Protein-coding	rRNA							>2182	189
190	>2231	GTGCCGTCCGAATTGTAGTCTGG	23	-1.91452		Protein-coding								>2231	190
191	>2160	ATGTAGCGCAGCTTGGTAGC	20	-2.21312					tRNA					>2160	191
192	>2138	AGGATAGCTCAGTTGGTAGA	20	-2.43623					tRNA					>2138	192
193	>2205	GGGATCTACCGTCGTCGTGATGGT	24	-2.57048						No match				>2205	193
194	>2125	ACTCGAAGGATGTGTCTGCATGCT	24	-2.65611						No match				>2125	194
195	>2123	ACCGACCGGACATGATAGCAAGGC	24	-2.69448						No match				>2123	195
196	>2188	GACCGGCTGAATCTTTGACTTGGC	24	-3.24407						No match				>2188	196
197	>2232	GTGGGGATCGTACGAGGTCGAACC	24	-3.93279		Protein-coding								>2232	197
198	>2225	GGGGGATCTACCGTCGTCGTGATG	24	-4.49371						No match				>2225	198
199	>2103	AAATCGGACCGTTGTTAAACACAT	24	-7.2175						No match				>2103	199
