# Supplementary material for: Pi-starvation induced transcriptional changes in barley revealed by a comprehensive RNA-Seq and degradome analyses
Source: BMC Genomics. 2021 Mar 9;22:165. doi: 10.1186/s12864-021-07481-w (PMC7941915; doi:10.1186/s12864-021-07481-w)
Supplement: Supplementary file 6 — Additional file 6 List of differentially expressed other small RNAs (ID 139–1934) in barley roots (low-Pi vs. control) identified in this study (Bonferroni corrected p-value < 0.05). Based on the available Ensembl Plants database, we classified each sequence into best-matching functional classes of cDNAs. DESs were also mapped to miRbase allowing 1, 2 or 3 mismatches. [file 12864_2021_7481_MOESM6_ESM.xlsx]

## Sheet: Additional file 6
Additional file 6. List of differentially expressed other small RNAs (ID 139–1934) in barley roots (low-Pi vs. control) identified in this study (Bonferroni corrected p-value < 0.05). Based on the available Ensembl Plants database, we classified each sequence into best-matching functional classes of cDNAs. DESs were also mapped to miRbase allowing 1, 2 or 3 mismatches.
#	ID	Sequence (from 5' to 3')	Lenght	log2(FC)	Non-translating	Protein-coding	Pseudogene	rRNA	snoRNA	snRNA	sRP-RNA	tRNA	No match	miRbase - 1*	miRbase - 2*	miRbase - 3*	ID	#
1	>388	ACCTACTCGACCTCGGCCG	19	8.01639									No match				>388	1
2	>1062	CGGAGTGTGCCCTCGGCCATGGTC	24	7.86158		Protein-coding											>1062	2
3	>455	AGAATTTCTGAAAGGGCTCCTTT	23	7.58675						snRNA							>455	3
4	>1113	CGTCACAGGACCAGAAGAAGCCCG	24	7.46907	Non-translating												>1113	4
5	>1063	CGGAGTGTGCCCTCGGCCATGGTCC	25	7.38044		Protein-coding											>1063	5
6	>1889	TTCGCGACGATGGCCAAGCTCGCCG	25	7.3727		Protein-coding											>1889	6
7	>1766	TCGCCCTACGCTACTGGCG	19	7.21748		Protein-coding		rRNA									>1766	7
8	>1626	TACCGCCCTGCCATAGTCGCGA	22	7.08014		Protein-coding		rRNA									>1626	8
9	>643	CACCGTACTCGACCCTTCGGCCG	23	6.83858									No match				>643	9
10	>1356	GCCGCCGAGTCCGATGAGGCTG	22	6.83557		Protein-coding											>1356	10
11	>1090	CGGGCGCAAGCGAAATACCACTACT	25	6.62221									No match				>1090	11
12	>348	ACCGACCTACTTGACCCTTC	20	6.45661									No match				>348	12
13	>1795	TCTGGGTCGTGTAGTTGG	18	6.4147									No match				>1795	13
14	>1024	CGCCCTGTAGGAATTTGCCGGCA	23	6.39751									No match				>1024	14
15	>899	CCTACTCCAGCGGACCATCAC	21	6.10243									No match				>899	15
16	>280	ACATACTCGACCCTTCGGCCT	21	5.92827									No match				>280	16
17	>1729	TCCGATGATTCATGATAACTTG	22	5.77069									No match				>1729	17
18	>886	CCGTCGGGAGGACCGGCTGCCCG	23	5.69188		Protein-coding											>886	18
19	>675	CATCGCCCGTGCCCAAGCGCTC	22	5.61118	Non-translating	Protein-coding											>675	19
20	>723	CCATAGTCGCGAGGATCTTAATA	23	5.58801		Protein-coding		rRNA									>723	20
21	>1730	TCCGCCATGATCGTCACC	18	5.55499		Protein-coding											>1730	21
22	>293	ACCATGGCGACTGAACAGCTCAACG	25	5.51561		Protein-coding											>293	22
23	>712	CCACTCCTTTTGGCTCCAAGGCCCG	25	5.46485									No match				>712	23
24	>792	CCCTCCTTTTTGCTCCAAGGCCCG	24	5.32825									No match				>792	24
25	>641	CACCGACTTACTCGACCCTTCG	22	5.31498									No match				>641	25
26	>160	AAATCCGAAGCGGTTTCATTCG	22	5.29952				rRNA									>160	26
27	>1865	TGTGGAGACCTGGGCTCG	18	5.23741									No match				>1865	27
28	>1747	TCCTTGGCGTCGGGCCTGCGAAA	23	5.22012		Protein-coding											>1747	28
29	>394	ACCTACTCGGCCCTTCGGCCG	21	5.15798									No match				>394	29
30	>373	ACCTACTCAACCCTTCGGCCG	21	5.15238									No match				>373	30
31	>514	AGTCGGTCCGGCCGATGTGCCGTG	24	5.12507	Non-translating	Protein-coding		rRNA									>514	31
32	>477	AGCGCCACCATCATGTCGGAG	21	5.09932	Non-translating												>477	32
33	>344	ACCGACCTACTCGACTTTCGGCCG	24	5.07425									No match				>344	33
34	>1627	TACCGCCCTGCCATAGTCGCGAG	23	5.04843		Protein-coding		rRNA									>1627	34
35	>791	CCCTCCTTTTGGCTTCAAGGCCCG	24	5.00915									No match				>791	35
36	>1142	CTACTCAACCCTTCGGCCG	19	4.95017									No match				>1142	36
37	>1103	CGGTAGAACGTGTGTCTCC	19	4.93191								tRNA					>1103	37
38	>1712	TCCCGTGGGCTCGGGGGTCCCGGCC	25	4.91263									No match				>1712	38
39	>165	AAATTGGTTACGACGACGTCGAG	23	4.91194		Protein-coding		rRNA									>165	39
40	>623	CACCCTACTCGACCCTTCGGCCG	23	4.87999									No match				>623	40
41	>172	AACCAAGCTGCTGAGAGTCT	20	4.84241									No match				>172	41
42	>631	CACCGACCTACTCGACCCTTCGCCG	25	4.83716									No match				>631	42
43	>340	ACCGACCTACTCGACCTCGGCCG	23	4.81395									No match				>340	43
44	>1680	TAGTGGGCTGGGTGACCTGGGCG	23	4.77532							sRP-RNA						>1680	44
45	>1743	TCCTGAGGTCGAGAGTTCG	19	4.7651		Protein-coding											>1743	45
46	>1920	TTGTGGGCCTGGTCCGGTTGTGCT	24	4.73657									No match				>1920	46
47	>216	AAGCAAGGGATGAGCGCG	18	4.73514		Protein-coding		rRNA									>216	47
48	>1358	GCCGCGGAGACCTGGGCTCG	20	4.72573									No match				>1358	48
49	>625	CACCGACCTACTCACCCTTCGGCCG	25	4.68714									No match				>625	49
50	>1813	TGCCAAAGGAGAACTGCCCTG	21	4.64182									No match	miR399b//miR399a	miR399b//miR399a	miR399b//miR399a	>1813	50
51	>783	CCCTCCTTGGCTCCAAGGCCCG	22	4.63282									No match				>783	51
52	>1698	TCCCCCTTTTGGCTCCAAGGCCCG	24	4.62334									No match				>1698	52
53	>1110	CGTACCGCCCTGCCATAGTCGCGA	24	4.62087		Protein-coding		rRNA									>1110	53
54	>1025	CGCCGAGGACTCGCTCTCCG	20	4.6057									No match				>1025	54
55	>879	CCGGTGAAGTTCGGATCGCGGCG	23	4.5926									No match				>879	55
56	>724	CCATCCTTTTGGCTCCAAGGACCG	24	4.58594									No match				>724	56
57	>578	ATTCTCGTGCCGTCGCCGGTTCC	23	4.58465									No match				>578	57
58	>565	ATGGGCACATGCTTCTCCGTACT	23	4.57676		Protein-coding											>565	58
59	>722	CCATAGTCGCGAGGATCTTAA	21	4.54984		Protein-coding		rRNA									>722	59
60	>355	ACCGACTTACTCGACCCTTCG	21	4.54293									No match				>355	60
61	>1803	TCTTTTTGGCTCCAAGGCCCG	21	4.5348									No match				>1803	61
62	>769	CCCGGTGGTGTGGTACGTAG	20	4.5267		Protein-coding		rRNA									>769	62
63	>375	ACCTACTCGACCCGGCCG	18	4.52209									No match				>375	63
64	>630	CACCGACCTACTCGACCCTTCG	22	4.51371	Non-translating	Protein-coding		rRNA									>630	64
65	>642	CACCGATCTACTCGACCCTTCG	22	4.51363		Protein-coding		rRNA									>642	65
66	>1793	TCTGGCGACCTGGGTATCCCGGCG	24	4.4966									No match				>1793	66
67	>1226	CTGCGGGCCTGGTCCGGCT	19	4.49409									No match				>1226	67
68	>427	ACGTTGCCGTAGCGCTGTGGG	21	4.49045									No match				>427	68
69	>1625	TACCGCCCTGCCATAGTCGCG	21	4.48592		Protein-coding		rRNA									>1625	69
70	>786	CCCTCCTTTTGGCTCCAAGGCCCA	24	4.46908		Protein-coding		rRNA									>786	70
71	>1776	TCGGGCAAGGGTGCGTGTGCGTGCG	25	4.45439		Protein-coding											>1776	71
72	>1403	GCGGAGGAAGACTCGGCATG	20	4.45432		Protein-coding		rRNA									>1403	72
73	>467	AGCACCGACCTACTCGACCCTTC	23	4.43603	Non-translating	Protein-coding		rRNA									>467	73
74	>1886	TTCGATGATTCATGATAACTCG	22	4.43187									No match				>1886	74
75	>876	CCGGGGGACGGACCGGGAATCG	22	4.42497	Non-translating	Protein-coding		rRNA									>876	75
76	>762	CCCCTCCTTTTGGCTTCAAGGCCCG	25	4.41162									No match				>762	76
77	>806	CCGAACCTAACCTGGCCCC	19	4.41118									No match				>806	77
78	>229	AAGTCGGTCCGGCCGATGTGCCGTG	25	4.40658	Non-translating	Protein-coding		rRNA									>229	78
79	>629	CACCGACCTACTCGACCCTTC	21	4.40544	Non-translating	Protein-coding		rRNA									>629	79
80	>1779	TCGTCCTCGGCATGGCGCCTG	21	4.4		Protein-coding											>1779	80
81	>1709	TCCCGTGGCTCGGGGGTCCCGGC	23	4.39229									No match				>1709	81
82	>983	CGAATAATGAAACCGGCGCC	20	4.39108		Protein-coding											>983	82
83	>282	ACCAAGCTGCTGAGAGTCT	19	4.38701			Pseudogene										>282	83
84	>1859	TGGGGGCATTAAGGTGATGTGGACG	25	4.33966							sRP-RNA						>1859	84
85	>1478	GGCGCATTTATTAGATAAAAGGCT	24	4.33186	Non-translating	Protein-coding		rRNA									>1478	85
86	>1699	TCCCCTCCTTTGCTCCAAGGCCCG	24	4.32556									No match				>1699	86
87	>805	CCGAACCTAACCTGGCCC	18	4.32496									No match				>805	87
88	>1769	TCGCGCTCTGCGGCACCG	18	4.32421	Non-translating	Protein-coding											>1769	88
89	>784	CCCTCCTTTGGCTCCAAGGCCCG	23	4.32071									No match				>784	89
90	>928	CCTACTCGACTTTCGGCCG	19	4.31677									No match				>928	90
91	>1617	TAAGGATGCCTAACCGCCGCACCG	24	4.31563		Protein-coding		rRNA									>1617	91
92	>628	CACCGACCTACTCGACCCTT	20	4.2922	Non-translating	Protein-coding		rRNA									>628	92
93	>1394	GCGCATTTATTAGATAAAAGGCT	23	4.29118	Non-translating	Protein-coding		rRNA									>1394	93
94	>1244	CTGTGGGCCTGGCCCGGTCGTG	22	4.26362									No match				>1244	94
95	>1209	CTCTCGGCAGACGCACCA	18	4.26083									No match				>1209	95
96	>965	CCTTCCTTTTGGCTCCAAGGCCCG	24	4.25441									No match				>965	96
97	>142	AAACGAAGTCGTCTTGCCCAAG	22	4.25233									No match				>142	97
98	>744	CCCCCCTTTTGGCTCCAAGGCCCG	24	4.24949									No match				>744	98
99	>952	CCTCCTTTTGGCTCTAAGGCCCG	23	4.24826		Protein-coding											>952	99
100	>466	AGCACCGACCTACTCGACCCTT	22	4.23036	Non-translating	Protein-coding		rRNA									>466	100
101	>561	ATGCTGGTGTAGCGCTGCGGGCC	23	4.21984									No match				>561	101
102	>640	CACCGACTTACTCGACCCTTC	21	4.21949									No match				>640	102
103	>1121	CGTGGCCTACTCGACCCTTCGGCCG	25	4.21359									No match				>1121	103
104	>1395	GCGCATTTATTAGATAAAAGGCTG	24	4.20857	Non-translating	Protein-coding		rRNA									>1395	104
105	>725	CCATCCTTTTGGCTCCAAGGCCCG	24	4.195									No match				>725	105
106	>362	ACCGCCCTGCCATAGTCGCGAG	22	4.18873		Protein-coding		rRNA									>362	106
107	>1051	CGCTGTGGGCCTGGCCCGGT	20	4.18769									No match				>1051	107
108	>321	ACCGACCTACTCGACCCTTC	20	4.18688	Non-translating	Protein-coding		rRNA									>321	108
109	>1809	TGAGAATTTCTGAAAGGGCTCCTTT	25	4.18236						snRNA							>1809	109
110	>323	ACCGACCTACTCGACCCTTCG	21	4.17798	Non-translating	Protein-coding		rRNA									>323	110
111	>1220	CTGCACTCCTTGGCCGCT	18	4.17233							sRP-RNA						>1220	111
112	>634	CACCGACCTACTCGACCTCGGCCG	24	4.17205									No match				>634	112
113	>1563	GTCGTCCTCGGCATGGCGCCTG	22	4.17112		Protein-coding											>1563	113
114	>637	CACCGACCTACTTGACCCTT	20	4.16837									No match				>637	114
115	>1710	TCCCGTGGCTCGGGGGTCCCGGCC	24	4.16765									No match				>1710	115
116	>1111	CGTACCGCCCTGCCATAGTCGCGAG	25	4.14555		Protein-coding		rRNA									>1111	116
117	>1076	CGGCGGAGGAAGACTCGGCATG	22	4.14555		Protein-coding		rRNA									>1076	117
118	>1843	TGCGTTGGCCTACCATCTCCCT	22	4.14214						snRNA							>1843	118
119	>1047	CGCTGCGGGCCTGGTCCGGCTGTG	24	4.13622									No match				>1047	119
120	>905	CCTACTCGACCCCTTGGCCG	20	4.13199									No match				>905	120
121	>1759	TCGACCTACTCGACCCTT	18	4.12517		Protein-coding		rRNA									>1759	121
122	>275	ACAGGGCGCGCGCTACGGCTTTG	23	4.12241		Protein-coding		rRNA									>275	122
123	>370	ACCTACCCGACCCTTCGGCCG	21	4.11706									No match				>370	123
124	>626	CACCGACCTACTCGACCCGGCCG	23	4.11483									No match				>626	124
125	>1818	TGCCCGCCGGGGGACGGACCGGGA	24	4.10647									No match				>1818	125
126	>1745	TCCTTGGCGTCGGGCCTGCG	20	4.10505		Protein-coding											>1745	126
127	>780	CCCTACTTTTGGCTCCAAGGCCCG	24	4.1017									No match				>780	127
128	>1717	TCCCTTTTGGCTCCAAGGCCCGG	23	4.10026									No match				>1717	128
129	>1760	TCGACCTACTCGACCCTTC	19	4.09445		Protein-coding		rRNA									>1760	129
130	>1029	CGCCTGGGCGTTGCACTG	18	4.09108		Protein-coding				snRNA							>1029	130
131	>1318	GATGATTCATGATAACTAGACG	22	4.0899									No match				>1318	131
132	>1241	CTGGTGTAGCGCTGCGGGC	19	4.08749									No match				>1241	132
133	>739	CCCCAGTCTTAGGATCCGG	19	4.07601					snoRNA								>739	133
134	>1515	GGGCGTGGGTTCATATCCCACTCTG	25	4.0709									No match				>1515	134
135	>1171	CTCCCTTGGCTCCAAGGCCCG	21	4.07088									No match				>1171	135
136	>1764	TCGATGATTCATGATAACTCG	21	4.06632									No match				>1764	136
137	>1830	TGCCGTGATCGGCCGCCT	18	4.0634	Non-translating	Protein-coding		rRNA									>1830	137
138	>218	AAGCAAGGGATGAGCGCGAAA	21	4.05676		Protein-coding		rRNA									>218	138
139	>900	CCTACTCCAGCGGACCATCACT	22	4.05396									No match				>900	139
140	>711	CCACCTTTTGGCTCCAAGGCTCG	23	4.05269									No match				>711	140
141	>276	ACATACTCGACCCTTCGGCCA	21	4.04964									No match				>276	141
142	>755	CCCCTCCTTTGGCTCCAAGGCCCG	24	4.04892									No match				>755	142
143	>960	CCTGCTCCAGCGAACCACCATCTT	24	4.04762									No match				>960	143
144	>619	CACAGCGTGAGGTTGGCT	18	4.04484									No match				>619	144
145	>1232	CTGCTCCAGCGAACCACCATCT	22	4.04357									No match				>1232	145
146	>1684	TCACAGCCTACTCCAACGAACCACC	25	4.04276									No match				>1684	146
147	>1752	TCCTTTTGCTCCAAGGCCCG	20	4.03813									No match				>1752	147
148	>319	ACCGACCTACTCGACCCTT	19	4.03672	Non-translating	Protein-coding		rRNA									>319	148
149	>802	CCCTTCTTTTGGCTCCAAGGCCCG	24	4.03497									No match				>802	149
150	>787	CCCTCCTTTTGGCTCCAAGGCCCG	24	4.03298	Non-translating	Protein-coding		rRNA									>787	150
151	>1716	TCCCTTTTGGCTCCAAGGCCCG	22	4.03267									No match				>1716	151
152	>1718	TCCGAAGCGGTTTCATTCG	19	4.02617				rRNA									>1718	152
153	>1638	TACTCGACCCCTTGGCCG	18	4.0228									No match				>1638	153
154	>636	CACCGACCTACTCGACTCGGCCG	23	4.02242									No match				>636	154
155	>1218	CTGCACAACTGGGCCGCT	18	4.01263									No match				>1218	155
156	>1913	TTGGTTACGACGACGTCGAG	20	4.00597		Protein-coding		rRNA									>1913	156
157	>395	ACCTACTTGACCCTTCGGCCG	21	4.00273									No match				>395	157
158	>1156	CTACTTTTGGCTCCAAGGCCCG	22	4.00082									No match				>1156	158
159	>1052	CGCTGTGGGCCTGGCCCGGTCGTG	24	3.99823									No match				>1052	159
160	>1071	CGGCATCTGCAGACAACCCCT	21	3.99763									No match				>1071	160
161	>746	CCCCCGTAGCTCAGTTGG	18	3.98724									No match				>746	161
162	>1308	GAGTGGCGCAGCGGAAGCGTGGTGG	25	3.98023		Protein-coding						tRNA					>1308	162
163	>396	ACCTATGATGAGTTGCAAACAG	22	3.97221									No match		miR9779	miR9779	>396	163
164	>515	AGTGCGAATAATGAAACCGGCGCC	24	3.96844		Protein-coding											>515	164
165	>1387	GCGAGCACCGACCTACTCGACCCTT	25	3.96366	Non-translating	Protein-coding		rRNA									>1387	165
166	>1028	CGCCGTGGAGACCTGGGCTCG	21	3.95855									No match				>1028	166
167	>278	ACATACTCGACCCTTCGGCCG	21	3.9547									No match				>278	167
168	>401	ACCTGCTCGACCCTTCGGCCG	21	3.95157		Protein-coding		rRNA									>401	168
169	>1514	GGGCGTGGGTTCAAATCCCACTCTG	25	3.94949								tRNA					>1514	169
170	>1741	TCCTCCTTTTGGCTCCAAGGCCCG	24	3.94759									No match				>1741	170
171	>1602	TAAACCAAGCTGCTGAGAGTCT	22	3.9442									No match				>1602	171
172	>655	CAGAAGGCCGTAGGTTCG	18	3.93905								tRNA					>655	172
173	>1045	CGCTGCGGGCCTGGTCCGGCTG	22	3.93105									No match				>1045	173
174	>157	AAATACGACCTCTCTGAGATATACG	25	3.92121	Non-translating	Protein-coding											>157	174
175	>735	CCCAGGTCGCCGCCGTGGTC	20	3.91999		Protein-coding											>735	175
176	>987	CGACCCACGTTAGGGGCGC	19	3.91945	Non-translating	Protein-coding		rRNA									>987	176
177	>219	AAGCAAGGGATGAGCGCGAAAG	22	3.91754		Protein-coding		rRNA									>219	177
178	>1377	GCCTACTCGACCCTTCGGCCG	21	3.9115									No match				>1377	178
179	>315	ACCGACCTACTCGACCCGGCCG	22	3.91102									No match				>315	179
180	>490	AGGAAGACTCGGCATGAAGGCCA	23	3.90002		Protein-coding		rRNA									>490	180
181	>166	AAATTGGTTACGACGACGTCGAGT	24	3.89953		Protein-coding		rRNA									>166	181
182	>397	ACCTATTCGACCCTTCGGCCG	21	3.89338									No match				>397	182
183	>823	CCGACCTACTCGACCCTTCG	20	3.88382	Non-translating	Protein-coding		rRNA									>823	183
184	>756	CCCCTCCTTTTGGCTCCAAGGCCAG	25	3.88363									No match				>756	184
185	>660	CAGCCTACTCCAGCGGACCATCACT	25	3.87449									No match				>660	185
186	>1705	TCCCCTTTTGGCTCCAAGGCCCG	23	3.86941									No match				>1705	186
187	>944	CCTCCTTTGGCTCCAAGGCCCG	22	3.86809									No match				>944	187
188	>782	CCCTCCCTTTTGGCTCCAAGGCCCG	25	3.86287									No match				>782	188
189	>963	CCTGGACGGGGTCTATGGCCG	21	3.8628									No match				>963	189
190	>1748	TCCTTGGCGTCGGGCCTGCGAAAG	24	3.86247		Protein-coding											>1748	190
191	>789	CCCTCCTTTTGGCTCCAAGGCCGG	24	3.85976									No match				>789	191
192	>773	CCCGTGGAGACCTGGGCTCG	20	3.85926									No match				>773	192
193	>765	CCCCTTTTGGCTCCAAGGCCCG	22	3.85383									No match				>765	193
194	>398	ACCTCCTCGACCCTTCGGCCG	21	3.85164									No match				>398	194
195	>624	CACCGACCTACTACCCTTCGGCCG	24	3.85072									No match				>624	195
196	>1433	GCTGGAATCTTCGGCCCCG	19	3.84762		Protein-coding											>1433	196
197	>1135	CTACACGACCCTTCGGCCG	19	3.84038									No match				>1135	197
198	>1931	TTTTCTTGCTGGGGCGGACACG	22	3.83639		Protein-coding		rRNA									>1931	198
199	>793	CCCTCGACCCTTCGGCCG	18	3.83497									No match				>793	199
200	>310	ACCGACCTACTCACCCTTCGGCCG	24	3.83463									No match				>310	200
201	>547	ATCCGAAGCGGTTTCATTCG	20	3.8328				rRNA									>547	201
202	>438	ACTGATGACGGGGTGGGGCG	20	3.82682				rRNA									>438	202
203	>877	CCGGGTCGTGTTTTCGGCAT	20	3.81828	Non-translating	Protein-coding		rRNA									>877	203
204	>753	CCCCTCCCTTTGGCTCCAAGGCCCG	25	3.81786									No match				>753	204
205	>171	AACCAAAGTCGTCTTGCCCAAG	22	3.81111									No match				>171	205
206	>343	ACCGACCTACTCGACTCGGCCG	22	3.80853									No match				>343	206
207	>1132	CTAAGGATGCCTAACCGCCGCACCG	25	3.80691		Protein-coding		rRNA									>1132	207
208	>1043	CGCGGTGCGGAAGCAATTTG	20	3.80044					snoRNA								>1043	208
209	>1623	TACCGAGGCGCGTCAATTGC	20	3.79882		Protein-coding				snRNA							>1623	209
210	>1438	GCTGTTGTAGCGCTGCGGG	19	3.78928							sRP-RNA						>1438	210
211	>1373	GCCGTGGAGACCTGGGCTCG	20	3.78179		Protein-coding											>1373	211
212	>1229	CTGCGGGCCTGGTCCGGCTGTG	22	3.77983									No match				>1229	212
213	>976	CCTTTTTGGCTCCAAGGCCCG	21	3.77957									No match				>976	213
214	>1651	TACTCGGCCCTTCGGCCG	18	3.77933									No match				>1651	214
215	>953	CCTCCTTTTGGCTTCAAGGCCCG	23	3.77904									No match				>953	215
216	>1319	GATGCCTAACCGCCGCACCG	20	3.77891		Protein-coding		rRNA									>1319	216
217	>1227	CTGCGGGCCTGGTCCGGCTG	20	3.7789									No match				>1227	217
218	>254	AATTGGTTACGACGACGT	18	3.77851		Protein-coding		rRNA									>254	218
219	>376	ACCTACTCGACCCTCGGCCG	20	3.77424									No match				>376	219
220	>1168	CTCCATTTGGCTCCAAGGCCCG	22	3.77188									No match				>1168	220
221	>151	AAACTTACCAGGTCCAGACAT	21	3.76706	Non-translating	Protein-coding		rRNA									>151	221
222	>988	CGACCCACGTTAGGGGCGCT	20	3.75828	Non-translating	Protein-coding		rRNA									>988	222
223	>495	AGGATGCCTAACCGCCGCACCG	22	3.75733		Protein-coding		rRNA									>495	223
224	>1145	CTACTCGACCCTTCGACCG	19	3.75548									No match				>1145	224
225	>1479	GGCGCATTTATTAGATAAAAGGCTG	25	3.7527	Non-translating	Protein-coding		rRNA									>1479	225
226	>1182	CTCCTTTTGGCTCCAAGACCCG	22	3.74882									No match				>1182	226
227	>485	AGCTGCTGAGAGTCTACCCCA	21	3.74442			Pseudogene										>485	227
228	>1443	GCTTCGGCGTCGGCGGCG	18	3.73919	Non-translating	Protein-coding											>1443	228
229	>1504	GGGCATTAAAGGTGGTGTGGACG	23	3.73881									No match				>1504	229
230	>1738	TCCGTGGAGACCTGGGCTCG	20	3.73459									No match				>1738	230
231	>1151	CTACTCGACCCTTTGGCCG	19	3.73439				rRNA									>1151	231
232	>390	ACCTACTCGACCTTTCGGCCG	21	3.7326									No match				>390	232
233	>889	CCGTGGAGACCTGGGCTCG	19	3.73211		Protein-coding											>889	233
234	>1767	TCGCCCTACGCTACTGGCGCT	21	3.72906		Protein-coding		rRNA									>1767	234
235	>1647	TACTCGACCCTTTGGCCG	18	3.72707				rRNA									>1647	235
236	>921	CCTACTCGACCCTTTGGCCG	20	3.72572									No match				>921	236
237	>599	CAACCGTTTTGGGGCGCA	18	3.72529				rRNA									>599	237
238	>803	CCCTTTTGGCTCCAAGGCCCG	21	3.71751									No match				>803	238
239	>659	CAGCCTACTCCAACGAACCACCA	23	3.71276									No match				>659	239
240	>967	CCTTCTTTTGGCTCCAAGGCCCG	23	3.71197									No match				>967	240
241	>635	CACCGACCTACTCGACCTTCGGCCG	25	3.70994									No match				>635	241
242	>939	CCTCCGACCTGGTCGCCGGCT	21	3.7055		Protein-coding											>939	242
243	>821	CCGACCTACTCGACCCTTC	19	3.69186	Non-translating	Protein-coding		rRNA									>821	243
244	>1048	CGCTGCGGGCCTGGTCCGGCTGTGC	25	3.68664									No match				>1048	244
245	>576	ATTCTCCGCGTCGGATACCTGAGA	24	3.68662									No match				>576	245
246	>638	CACCGACCTCGACCCTTCGGCCG	23	3.68609									No match				>638	246
247	>937	CCTCCCTTGGCTCCAAGGCCCG	22	3.68548									No match				>937	247
248	>734	CCCACTCGACCCTTCGGCCG	20	3.6846									No match				>734	248
249	>1758	TCCTTTTGGCTCTAAGGCCCG	21	3.67762		Protein-coding											>1758	249
250	>1634	TACTCAACCCTTCGGCCG	18	3.67186									No match				>1634	250
251	>392	ACCTACTCGACTCTTCGGCCG	21	3.66666									No match				>392	251
252	>1714	TCCCTCCTTTTGGCTCCAAGGCCCG	25	3.66646									No match				>1714	252
253	>1216	CTGACCTACTCGACCCTTC	19	3.66521									No match				>1216	253
254	>747	CCCCCTTTTGGCTCCAAGGCCCG	23	3.66423									No match				>747	254
255	>946	CCTCCTTTTGGCTCCAAGGCCCA	23	3.66337		Protein-coding		rRNA									>946	255
256	>1784	TCTCCTTTTGGCTCCAAGGCCCG	23	3.65883									No match				>1784	256
257	>1884	TTCCTTTTGGCTCCAAGGCCCG	22	3.6571									No match				>1884	257
258	>1309	GAGTGGCGCAGCGGAAGCGTGTGGG	25	3.65709									No match				>1309	258
259	>1753	TCCTTTTGGCTCCAAGGACCG	21	3.6552									No match				>1753	259
260	>1721	TCCGACTTTGTGAAATGACTT	21	3.64689	Non-translating	Protein-coding		rRNA									>1721	260
261	>558	ATGCCTAACCGCCGCACCG	19	3.64657		Protein-coding		rRNA									>558	261
262	>382	ACCTACTCGACCCTTCGGCCG	21	3.64125	Non-translating	Protein-coding		rRNA									>382	262
263	>785	CCCTCCTTTTGGCTCCAAGGCCC	23	3.6329	Non-translating	Protein-coding		rRNA									>785	263
264	>1007	CGAGCGCAAGTGAAATACCAGTACT	25	3.62827									No match				>1007	264
265	>369	ACCTAATCGACCCTTCGGCCG	21	3.6244									No match				>369	265
266	>958	CCTCTCCTTTTGGCTCCAAGGCCCG	25	3.62071									No match				>958	266
267	>368	ACCGTGGAGACCTGGGCTCG	20	3.62069									No match				>368	267
268	>554	ATCTACTCGACCCTTCGGCCG	21	3.61989		Protein-coding		rRNA									>554	268
269	>1605	TAACAAGGTTTCCGTAGGTG	20	3.61913	Non-translating	Protein-coding		rRNA									>1605	269
270	>750	CCCCGACCCACGTTAGGGGCGC	22	3.61581	Non-translating	Protein-coding		rRNA									>750	270
271	>1094	CGGGCGCAAGTGAAATACCACTATT	25	3.61442									No match				>1094	271
272	>1075	CGGCGGAGGAAGACTCGGCA	20	3.61358		Protein-coding		rRNA									>1075	272
273	>538	ATACTCGACCCTTCGGCCG	19	3.61308									No match				>538	273
274	>1049	CGCTGTGGGCCTGGCCCG	18	3.61191									No match				>1049	274
275	>781	CCCTCCCTTTGGCTCCAAGGCCCG	24	3.60957									No match				>781	275
276	>1172	CTCCCTTTGGCTCCAAGGCCCG	22	3.60911									No match				>1172	276
277	>1262	CTTCCTTTTGGCTCCAAGGCCCG	23	3.60757									No match				>1262	277
278	>400	ACCTCGACCCTTCGGCCG	18	3.60396									No match				>400	278
279	>738	CCCCACCTTTTGGCTCCAAGGCCCG	25	3.60002									No match				>738	279
280	>1723	TCCGATGATTCATGATAACTCG	22	3.59615	Non-translating	Protein-coding		rRNA									>1723	280
281	>1562	GTCGGTCCGGCCGATGTGCCGTG	23	3.59148	Non-translating	Protein-coding		rRNA									>1562	281
282	>1187	CTCCTTTTGGCTCCAAGGCCGG	22	3.59061									No match				>1187	282
283	>1381	GCCTGGTCCAGCTCGTCGACG	21	3.59007		Protein-coding											>1381	283
284	>1054	CGGAAGGCCGTAGGTTCG	18	3.58995								tRNA					>1054	284
285	>1336	GCAGTGGAGACCTGGGCTCG	20	3.58817									No match				>1336	285
286	>1146	CTACTCGACCCTTCGGCCG	19	3.586	Non-translating	Protein-coding		rRNA									>1146	286
287	>797	CCCTTCCTTTTGGCTCCAAGGCCCG	25	3.58559									No match				>797	287
288	>1150	CTACTCGACCCTTGGCCG	18	3.58094									No match				>1150	288
289	>721	CCATAGTCGCGAGGATCTTA	20	3.58029		Protein-coding		rRNA									>721	289
290	>1649	TACTCGACTCTTCGGCCG	18	3.57961									No match				>1649	290
291	>1170	CTCCCGTAGCTCAGTTGG	18	3.57762									No match				>1170	291
292	>562	ATGCTGGTGTAGCGCTGCGGGCCT	24	3.57725									No match				>562	292
293	>807	CCGAACTACTCGACCCTTC	19	3.57457									No match				>807	293
294	>1635	TACTCGACACTTCGGCCG	18	3.57165									No match				>1635	294
295	>622	CACCACCTACTCGACCCTTCGGCCG	25	3.56977									No match				>622	295
296	>522	AGTTGAGTAGTGGACCGG	18	3.56781									No match				>522	296
297	>894	CCTAACCCGGGGAGATGGCTAG	22	3.5664		Protein-coding											>894	297
298	>947	CCTCCTTTTGGCTCCAAGGCCCG	23	3.56122	Non-translating	Protein-coding		rRNA									>947	298
299	>754	CCCCTCCTTGGCTCCAAGGCCCG	23	3.55723									No match				>754	299
300	>720	CCATAGTCGCGAGGATCTT	19	3.55543		Protein-coding		rRNA									>720	300
301	>1681	TATTCGACCCTTCGGCCG	18	3.55411									No match				>1681	301
302	>850	CCGCACATCTGGGCCGCT	18	3.55336									No match				>850	302
303	>1230	CTGCGGGCCTGGTCCGGCTGTGC	23	3.55197									No match				>1230	303
304	>226	AAGGATGCCTAACCGCCGCACCG	23	3.54205		Protein-coding		rRNA									>226	304
305	>930	CCTAGTCGACCCTTCGGCCG	20	3.53767									No match				>930	305
306	>909	CCTACTCGACCCTTCGCCCG	20	3.53429									No match				>909	306
307	>820	CCGACCTACTCGACCCTT	18	3.53061	Non-translating	Protein-coding		rRNA									>820	307
308	>207	AACTTCCCCGTCCTGGACTCC	21	3.5248									No match				>207	308
309	>1169	CTCCCGGCAGATGCACCA	18	3.5242									No match				>1169	309
310	>685	CATTTATTAGATAAAAGACTGACG	24	3.52248									No match				>685	310
311	>1679	TAGGTTAAGTGGGAGCCC	18	3.52171									No match				>1679	311
312	>819	CCGACCTACTCGACCCTGCCG	21	3.52082									No match				>819	312
313	>710	CCACCTTTTGGCTCCAAGGCGCG	23	3.51757									No match				>710	313
314	>923	CCTACTCGACCTCGGCCG	18	3.5158									No match				>923	314
315	>1835	TGCCTAACCGCCGCACCG	18	3.51537		Protein-coding		rRNA									>1835	315
316	>1789	TCTCTCCTTTTGGCTCCAAGGCCCG	25	3.50873									No match				>1789	316
317	>305	ACCGACCTACACGACCCTTCGGCCG	25	3.50428									No match				>305	317
318	>840	CCGACTCGACCCTTCGGCCG	20	3.50022									No match				>840	318
319	>1107	CGTAACAAGGTTTCCGTAGGT	21	3.50006		Protein-coding		rRNA									>1107	319
320	>845	CCGATGATGATAACTCGACG	20	3.4996									No match				>845	320
321	>945	CCTCCTTTTGGCTCCAAGGCCC	22	3.49936	Non-translating	Protein-coding		rRNA									>945	321
322	>575	ATTCCGGAGAGGGAGCCTGAG	21	3.49741	Non-translating	Protein-coding		rRNA									>575	322
323	>1510	GGGCGCATTTATTAGATAAAAGGCT	25	3.4879	Non-translating	Protein-coding		rRNA									>1510	323
324	>1858	TGGGCTGGGTGACCTGGGCG	20	3.48502							sRP-RNA						>1858	324
325	>1872	TTACTCGACCCTTCGGCCG	19	3.4824									No match				>1872	325
326	>758	CCCCTCCTTTTGGCTCCAAGGCCCG	25	3.48095	Non-translating	Protein-coding		rRNA									>758	326
327	>1542	GTAACAAGGTTTCCGTAGGT	20	3.48083	Non-translating	Protein-coding		rRNA									>1542	327
328	>1755	TCCTTTTGGCTCCAAGGCCCA	21	3.47988		Protein-coding		rRNA									>1755	328
329	>1657	TAGCGCTGTGGGCCTGGCCCG	21	3.47872									No match				>1657	329
330	>180	AACCGAAGTCGTCTTGCCCAAG	22	3.47638		Protein-coding		rRNA									>180	330
331	>372	ACCTACTACCCTTCGGCCG	19	3.4754									No match				>372	331
332	>389	ACCTACTCGACCTTCGGCCG	20	3.47506									No match				>389	332
333	>524	AGTTGCGCAGTGGACCGCC	19	3.47162									No match				>524	333
334	>664	CAGGATAAGTGGGAGCCC	18	3.4711									No match				>664	334
335	>881	CCGTAGCGCTGTGGGCCT	18	3.47079									No match				>881	335
336	>1245	CTGTGGGCCTGGCCCGGTCGTGC	23	3.46928									No match				>1245	336
337	>871	CCGGGCACTACGGTGAGACGTG	22	3.46412		Protein-coding		rRNA									>871	337
338	>1792	TCTGATGATTCATGATAACTCG	22	3.46305									No match				>1792	338
339	>901	CCTACTCCAGCGGACCATCACTT	23	3.46162									No match				>901	339
340	>895	CCTAATCGACCCTTCGGCCG	20	3.45833									No match				>895	340
341	>1353	GCCGAGGACTGCGAGCAGCTCCG	23	3.45066		Protein-coding											>1353	341
342	>882	CCGTAGCGCTGTGGGCCTGGCCC	23	3.4492									No match				>882	342
343	>669	CAGGGCGCGCGCTACGGCTTTG	22	3.44669		Protein-coding		rRNA									>669	343
344	>1915	TTGGTTACGACGACGTCGAGTT	22	3.44342		Protein-coding		rRNA									>1915	344
345	>1523	GGGGCATCAAGGTGATGTGGACGCT	25	3.44233							sRP-RNA						>1523	345
346	>1415	GCTACTCGACCCTTCGGCCG	20	3.44219									No match				>1415	346
347	>1190	CTCCTTTTGGCTTCAAGGCCCG	22	3.43705									No match				>1190	347
348	>709	CCACCTTTTGGCTCCAAGGCCCG	23	3.43691									No match				>709	348
349	>1407	GCGGGCCTGGTCCGGCTGTG	20	3.43666									No match				>1407	349
350	>364	ACCGGGCACTACGGTGAGACGTG	23	3.43641		Protein-coding		rRNA									>364	350
351	>1839	TGCGCCCCCAAGGGCCCGTGCCATG	25	3.43618	Non-translating	Protein-coding		rRNA									>1839	351
352	>883	CCGTAGCGCTGTGGGCCTGGCCCG	24	3.43532									No match				>883	352
353	>1175	CTCCGTTTGGCTCCAAGGCCCG	22	3.43427									No match				>1175	353
354	>708	CCACCTTTTGGCTCCAAGGCACG	23	3.43313									No match				>708	354
355	>223	AAGCTAGGCGTCACGGGCTA	20	3.43258									No match				>223	355
356	>1700	TCCCCTCCTTTGGCTCCAAGGCCCG	25	3.43215									No match				>1700	356
357	>1109	CGTACCGCCCTGCCATAGTCGCG	23	3.42956		Protein-coding		rRNA									>1109	357
358	>593	CAAACGGAGGGCTAAAACCTG	21	3.42884		Protein-coding		rRNA									>593	358
359	>167	AAATTGGTTACGACGACGTCGAGTT	25	3.42854		Protein-coding		rRNA									>167	359
360	>1137	CTACGCGACCCTTCGGCCG	19	3.4284									No match				>1137	360
361	>1179	CTCCTTGGCTCCAAGGCCCG	20	3.42732									No match				>1179	361
362	>763	CCCCTCTTTTTGGCTCCAAGGCCCG	25	3.42673									No match				>763	362
363	>1840	TGCGGGCCTGGTCCGGCTGTG	21	3.42568									No match				>1840	363
364	>852	CCGCCCTGCCATAGTCGCGAG	21	3.42523		Protein-coding		rRNA									>852	364
365	>1833	TGCCGTGATTGGCCGCCTC	19	3.42506	Non-translating	Protein-coding		rRNA									>1833	365
366	>222	AAGCTAGGCGTCACGGGCT	19	3.42202									No match				>222	366
367	>325	ACCGACCTACTCGACCCTTCGCCCG	25	3.42095									No match				>325	367
368	>247	AATCTGGCGACCTGGGTTCG	20	3.42029								tRNA					>247	368
369	>621	CACATCGGAAGCAGCAGCAGCC	22	3.42008		Protein-coding											>621	369
370	>911	CCTACTCGACCCTTCGGCCA	20	3.41878									No match				>911	370
371	>998	CGACCTACTCGACCTCGGCCG	21	3.41604									No match				>998	371
372	>938	CCTCCCTTTGGCTCCAAGGCCCG	23	3.41333									No match				>938	372
373	>990	CGACCTACTCGACCCTTAGGCCG	23	3.41291									No match				>990	373
374	>432	ACTACTCGACCCTTCGGCCG	20	3.41202									No match				>432	374
375	>153	AAACTTACCAGGTCCAGACATAGCA	25	3.41056	Non-translating	Protein-coding		rRNA									>153	375
376	>574	ATTCCGGAGAGGGAGCCTG	19	3.41032	Non-translating	Protein-coding		rRNA									>574	376
377	>1654	TAGAGGTCGCGAGAGAGCAG	20	3.40983		Protein-coding		rRNA									>1654	377
378	>1648	TACTCGACCTTTCGGCCG	18	3.40972									No match				>1648	378
379	>672	CATAGGCAACACAGGACTGATG	22	3.40846				rRNA									>672	379
380	>1781	TCTACTCGACCCTTCGGCCG	20	3.40611		Protein-coding		rRNA									>1781	380
381	>957	CCTCGTTTTGGCTCCAAGGCCCG	23	3.40464									No match				>957	381
382	>1153	CTACTGGCGCTTCCAAAGGCGAAG	24	3.40295		Protein-coding		rRNA									>1153	382
383	>150	AAACTTACCAGGTCCAGACA	20	3.40288	Non-translating	Protein-coding		rRNA									>150	383
384	>256	AATTGGTTACGACGACGTCGAGTT	24	3.4026		Protein-coding		rRNA									>256	384
385	>878	CCGGTGAAGTGTTCGGATCGCGGCG	25	3.39931		Protein-coding		rRNA									>878	385
386	>775	CCCGTGGCTCGGGGGTCCCGGCC	23	3.39869									No match				>775	386
387	>1183	CTCCTTTTGGCTCCAAGGCCC	21	3.39222	Non-translating	Protein-coding		rRNA									>1183	387
388	>489	AGGAAGACTCGGCATGAAGGCC	22	3.39074		Protein-coding		rRNA									>489	388
389	>1902	TTGGCGGATTGCTCGAGCT	19	3.39025	Non-translating	Protein-coding		rRNA									>1902	389
390	>491	AGGAAGACTCGGCATGAAGGCCAG	24	3.38857		Protein-coding		rRNA									>491	390
391	>971	CCTTTGGCTCCAAGGCCCG	19	3.38852									No match				>971	391
392	>1046	CGCTGCGGGCCTGGTCCGGCTGT	23	3.38597									No match				>1046	392
393	>1329	GCACCGACCTACTCGACCCTTC	22	3.38553	Non-translating	Protein-coding		rRNA									>1329	393
394	>627	CACCGACCTACTCGACCCTCGGCCG	25	3.38473									No match				>627	394
395	>639	CACCGACTACTCGACCCTTCGGCCG	25	3.38234									No match				>639	395
396	>851	CCGCCCTGCCATAGTCGCG	19	3.38206		Protein-coding		rRNA									>851	396
397	>239	AATCCCTCTCTTTCCGCC	18	3.37966									No match				>239	397
398	>527	AGTTGCGTAGTGGACCCG	18	3.37806									No match				>527	398
399	>1375	GCCGTGGAGACCTGGGTT	18	3.37712									No match				>1375	399
400	>1152	CTACTCGACCTTTCGGCCG	19	3.37384									No match				>1152	400
401	>1426	GCTGCGGGCCTGGTCCGGC	19	3.37353									No match				>1426	401
402	>1892	TTGCCGAACTCCTTCCTTTCTC	22	3.37251		Protein-coding		rRNA									>1892	402
403	>1189	CTCCTTTTGGCTCTAAGGCCCG	22	3.37148		Protein-coding											>1189	403
404	>277	ACATACTCGACCCTTCGGCCAG	22	3.36742									No match				>277	404
405	>1429	GCTGCGGGCCTGGTCCGGCTGT	22	3.36669									No match				>1429	405
406	>919	CCTACTCGACCCTTGGCCG	19	3.36515									No match				>919	406
407	>559	ATGCGACTTGCCTTGAACTTCC	22	3.36321									No match				>559	407
408	>943	CCTCCTTGGCTCCAAGGCCCG	21	3.36253									No match				>943	408
409	>240	AATCCGAAGCGGTTTCATTCG	21	3.36056				rRNA									>240	409
410	>1396	GCGCGCGCTACGGCTTTG	18	3.35673		Protein-coding		rRNA									>1396	410
411	>1778	TCGTAACAAGGTTTCCGTAGGTG	23	3.35572		Protein-coding		rRNA									>1778	411
412	>227	AAGGCTTCGCTCGCTCGCTC	20	3.35467									No match				>227	412
413	>580	ATTGGATGATGGAAAAACCAG	21	3.3526				rRNA									>580	413
414	>932	CCTATTCGACCCTTCGGCCG	20	3.3516									No match				>932	414
415	>925	CCTACTCGACCTTTCGGCCG	20	3.34996									No match				>925	415
416	>740	CCCCAGTCTTAGGATCCGGC	20	3.34783					snoRNA								>740	416
417	>912	CCTACTCGACCCTTCGGCCG	20	3.34538	Non-translating	Protein-coding		rRNA									>912	417
418	>1184	CTCCTTTTGGCTCCAAGGCCCG	22	3.34406	Non-translating	Protein-coding		rRNA									>1184	418
419	>1780	TCTAAGGATGCCTAACCGCCGCACC	25	3.34241		Protein-coding		rRNA									>1780	419
420	>536	ATACCGTCCTAGTCTCAACCAT	22	3.34146	Non-translating	Protein-coding		rRNA									>536	420
421	>653	CAGAACACCCCGCAGGACT	19	3.33815		Protein-coding											>653	421
422	>1299	GAGGAAGACTCGGCATGAAGGCC	23	3.33773		Protein-coding		rRNA									>1299	422
423	>1841	TGCGGGCCTGGTCCGGCTGTGC	22	3.3358									No match				>1841	423
424	>1352	GCCGACGTCGAGTACCGCTGCT	22	3.33394		Protein-coding											>1352	424
425	>1722	TCCGATGATGATAACTCGACG	21	3.33394									No match				>1722	425
426	>598	CAACCGAAGTCGTCTTGCCCAAG	23	3.33305									No match				>598	426
427	>350	ACCGACCTATTCGACCCTTCGGCCG	25	3.32848									No match				>350	427
428	>858	CCGGAGTCCAAGGGCAAG	18	3.3281	Non-translating	Protein-coding											>858	428
429	>1404	GCGGAGGAAGACTCGGCATGAAGGC	25	3.32435		Protein-coding		rRNA									>1404	429
430	>1294	GACTGATGACGGGGTGGGGCG	21	3.32293				rRNA									>1294	430
431	>1756	TCCTTTTGGCTCCAAGGCCCG	21	3.32229	Non-translating	Protein-coding		rRNA									>1756	431
432	>329	ACCGACCTACTCGACCCTTCGGCCA	25	3.3215									No match				>329	432
433	>677	CATCTGCAGACAACCCCT	18	3.32036									No match				>677	433
434	>903	CCTACTCGACCCCTCGGCCG	20	3.31917									No match				>903	434
435	>1219	CTGCACTCCTCGGCCGCT	18	3.31526							sRP-RNA						>1219	435
436	>993	CGACCTACTCGACCCTTCG	19	3.31226	Non-translating	Protein-coding		rRNA									>993	436
437	>1177	CTCCTCCTTTTGGCTCCAAGGCCCG	25	3.31079									No match				>1177	437
438	>1891	TTCTTTTGGCTCCAAGGCCCG	21	3.30698									No match				>1891	438
439	>183	AACCGAAGTCGTCTTGCCG	19	3.30457		Protein-coding		rRNA									>183	439
440	>1301	GAGGAAGACTCGGCATGAAGGCCAG	25	3.30245		Protein-coding		rRNA									>1301	440
441	>1857	TGGGCTGGGTGACCTGGGC	19	3.30222							sRP-RNA						>1857	441
442	>386	ACCTACTCGACCCTTTGGCCG	21	3.30113									No match				>386	442
443	>1242	CTGGTGTAGCGCTGCGGGCC	20	3.29791									No match				>1242	443
444	>1664	TAGGATAAGTGGGAGCCCTT	20	3.2971	Non-translating	Protein-coding		rRNA									>1664	444
445	>1660	TAGGATAAGCGGGAGCCC	18	3.29477									No match				>1660	445
446	>1393	GCGCATTTATTAGATAAAAGGC	22	3.29392	Non-translating	Protein-coding		rRNA									>1393	446
447	>1903	TTGGCGGATTGCTCGAGCTG	20	3.29385	Non-translating	Protein-coding		rRNA									>1903	447
448	>1731	TCCGCCGTTGATCGATTCATG	21	3.29272					snoRNA								>1731	448
449	>1053	CGCTGTGGGCCTGGCCCGGTCGTGC	25	3.29086									No match				>1053	449
450	>393	ACCTACTCGATCCTTCGGCCG	21	3.29048									No match				>393	450
451	>1831	TGCCGTGATCGGCCGCCTC	19	3.29035	Non-translating	Protein-coding		rRNA									>1831	451
452	>1715	TCCCTTTGGCTCCAAGGCCCG	21	3.29021									No match				>1715	452
453	>1097	CGGGCGTAAGTGAAATACCACTACT	25	3.28883									No match				>1097	453
454	>927	CCTACTCGACTCTTCGGCCG	20	3.28319									No match				>927	454
455	>1929	TTTGCCTTGCCGACCATCCTG	21	3.283		Protein-coding			snoRNA								>1929	455
456	>795	CCCTCTTTTTGGCTCCAAGGCCCG	24	3.28214									No match				>795	456
457	>1827	TGCCGGCCGGGGGGCGGACCGGGA	24	3.27936		Protein-coding											>1827	457
458	>1640	TACTCGACCCTTCGGACG	18	3.27734									No match				>1640	458
459	>759	CCCCTCCTTTTGGCTCCAAGGCCGG	25	3.27514									No match				>759	459
460	>808	CCGAAGTCGTCTTGCCCAAG	20	3.26971		Protein-coding		rRNA									>808	460
461	>1646	TACTCGACCCTTCGGTCG	18	3.26844									No match				>1646	461
462	>360	ACCGATCTACTCGACCCTTCGGCCG	25	3.26477		Protein-coding		rRNA									>360	462
463	>1740	TCCTAGTCTCAACCATAAAC	20	3.26433	Non-translating	Protein-coding		rRNA									>1740	463
464	>1328	GCACCGACCTACTCGACCCTT	21	3.2613	Non-translating	Protein-coding		rRNA									>1328	464
465	>187	AACCGAAGTCGTCTTGCCTAAG	22	3.26055									No match				>187	465
466	>693	CCAACTCGACCCTTCGGCCG	20	3.25784									No match				>693	466
467	>1312	GATCAGAAGGTCGTGGGTTCG	21	3.25754								tRNA					>1312	467
468	>1157	CTACTTTTGGCTCCAAGGCCGG	22	3.25701									No match				>1157	468
469	>898	CCTACTCAACCCTTCGGCCG	20	3.24669									No match				>898	469
470	>1544	GTACCGCCCTGCCATAGTCGCGAG	24	3.24488		Protein-coding		rRNA									>1544	470
471	>1642	TACTCGACCCTTCGGCCG	18	3.24402	Non-translating	Protein-coding		rRNA									>1642	471
472	>1351	GCCGACGTCGAGTACCGCTGC	21	3.24394		Protein-coding											>1351	472
473	>1796	TCTGGGTGGTGTAGTTGG	18	3.24129									No match				>1796	473
474	>1155	CTACTTTTGGCTCCAAGGCCAG	22	3.23662									No match				>1155	474
475	>1466	GGCCCGGTCGTGCTTCCG	18	3.23297									No match				>1466	475
476	>706	CCAATGATTCATGATAACTCGACG	24	3.22958		Protein-coding		rRNA									>706	476
477	>846	CCGATGATTCATGATAACTCG	21	3.22712	Non-translating	Protein-coding		rRNA									>846	477
478	>1259	CTTACTCGACCCTTCGGCCG	20	3.22109									No match				>1259	478
479	>1689	TCAGATGATTCATGATAACTAGACG	25	3.21908									No match				>1689	479
480	>1928	TTTGCCTTGCCGACCATACTG	21	3.21713					snoRNA								>1928	480
481	>1311	GATCAGAAGGTCGTGGGTT	19	3.2139								tRNA					>1311	481
482	>428	ACGTTGCCGTAGCGCTGTGGGC	22	3.21329									No match				>428	482
483	>1666	TAGGATAAGTGGGAGCCT	18	3.21268									No match				>1666	483
484	>1370	GCCGTGGAGACCTGGGAT	18	3.21248									No match				>1370	484
485	>1754	TCCTTTTGGCTCCAAGGCCC	20	3.21146	Non-translating	Protein-coding		rRNA									>1754	485
486	>312	ACCGACCTACTCGACCCCGGCCG	23	3.20887									No match				>312	486
487	>834	CCGACCTACTCGACTCTTCG	20	3.20551									No match				>834	487
488	>1228	CTGCGGGCCTGGTCCGGCTGT	21	3.20474									No match				>1228	488
489	>749	CCCCGACCCACGTTAGGGGCG	21	3.20357	Non-translating	Protein-coding		rRNA									>749	489
490	>649	CACTCGACCCTTCGGCCG	18	3.2008									No match				>649	490
491	>534	ATAACTCGACGGATCGCATG	20	3.19941	Non-translating	Protein-coding		rRNA									>534	491
492	>1697	TCCCCCCTTTTGGCTCCAAGGCCCG	25	3.19798									No match				>1697	492
493	>1144	CTACTCGACCCCTCGGCCG	19	3.1977									No match				>1144	493
494	>1215	CTGACCTACTCGACCCTT	18	3.19733									No match				>1215	494
495	>1503	GGGCATCAAGGTGATGTGGACGCT	24	3.18966							sRP-RNA						>1503	495
496	>318	ACCGACCTACTCGACCCTGCGGCCG	25	3.1883	Non-translating	Protein-coding		rRNA									>318	496
497	>1016	CGCATTTATTAGATAAAAGGCT	22	3.18818	Non-translating	Protein-coding		rRNA									>1016	497
498	>1120	CGTGGAGACCTGGGCTCG	18	3.18779		Protein-coding											>1120	498
499	>959	CCTCTTTTTGGCTCCAAGGCCCG	23	3.18644									No match				>959	499
500	>1191	CTCCTTTTGGCTTCAAGGCCCGG	23	3.1848									No match				>1191	500
501	>589	ATTTCGGTGAGGCGGATT	18	3.18408					snoRNA								>589	501
502	>179	AACCGAAGTCGTCTTGCCCAA	21	3.18319		Protein-coding		rRNA									>179	502
503	>1472	GGCGAACACTCGGCCCAGCGGGC	23	3.18102		Protein-coding		rRNA									>1472	503
504	>1619	TAATCGACCCTTCGGCCG	18	3.17662									No match				>1619	504
505	>1212	CTCTTTTTGGCTCCAAGGCCCG	22	3.17345									No match				>1212	505
506	>906	CCTACTCGACCCTCGGCCG	19	3.16993									No match				>906	506
507	>1454	GGAGGAAGACTCGGCATGAAGGCC	24	3.16708		Protein-coding		rRNA									>1454	507
508	>281	ACCAACCTACTCGACCCTTCGGCCG	25	3.16667									No match				>281	508
509	>1300	GAGGAAGACTCGGCATGAAGGCCA	24	3.16511		Protein-coding		rRNA									>1300	509
510	>1645	TACTCGACCCTTCGGCCT	18	3.16438									No match				>1645	510
511	>1180	CTCCTTTGGCTCCAAGGCCCG	21	3.16304									No match				>1180	511
512	>1254	CTGTTTCTGAGGATGGGCCT	20	3.16202					snoRNA								>1254	512
513	>269	ACAGAAGGACGGTGGTCATG	20	3.16171				rRNA									>269	513
514	>381	ACCTACTCGACCCTTCGGCCA	21	3.16058									No match				>381	514
515	>1750	TCCTTTGGCTCCAAGGCCCG	20	3.15969									No match				>1750	515
516	>279	ACATACTCGACCCTTCGGCCGG	22	3.15895									No match				>279	516
517	>867	CCGGCGCCGGACGTCTGGTTGGTG	24	3.15838		Protein-coding											>867	517
518	>1505	GGGCATTAAGGTGATGTGGACG	22	3.15811							sRP-RNA						>1505	518
519	>741	CCCCAGTCTTAGGATCCGGCT	21	3.15803					snoRNA								>741	519
520	>1639	TACTCGACCCTTCAGCCG	18	3.1573		Protein-coding		rRNA									>1639	520
521	>673	CATAGGCAACACAGGACTGATGACG	25	3.15536				rRNA									>673	521
522	>646	CACGGGCCGCACCTGGCCGACCCTG	25	3.15475									No match				>646	522
523	>1579	GTGGAAGGATAACGGGCCTC	20	3.15356									No match				>1579	523
524	>518	AGTGGTATGATTCTCGCT	18	3.15254		Protein-coding						tRNA					>518	524
525	>304	ACCGACCTAATCGACCCTTCGGCCG	25	3.14944									No match				>304	525
526	>1160	CTATTCGACCCTTCGGCCG	19	3.14854									No match				>1160	526
527	>507	AGGTTATACCGAGGCGCGTCAATTG	25	3.1474		Protein-coding				snRNA							>507	527
528	>1261	CTTCCGGCAGACGCACCA	18	3.14706									No match				>1261	528
529	>1081	CGGGAGCAAGTGAAATACCACTACT	25	3.1466									No match				>1081	529
530	>1652	TACTGGACCCTTCGGCCG	18	3.14583									No match				>1652	530
531	>897	CCTACTAGACCCTTCGGCCG	20	3.14446									No match				>897	531
532	>935	CCTCATTTTGGCTCCAAGGCCCG	23	3.14139									No match				>935	532
533	>374	ACCTACTCGACCCCTCGGCCG	21	3.13759									No match				>374	533
534	>410	ACGCTGTTGCGGTGTTGTGGGCC	23	3.13704									No match				>410	534
535	>1348	GCCCTACTTGGTCGATGAAGCGCT	24	3.13614		Protein-coding											>1348	535
536	>152	AAACTTACCAGGTCCAGACATAG	23	3.13478	Non-translating	Protein-coding		rRNA									>152	536
537	>1427	GCTGCGGGCCTGGTCCGGCT	20	3.13421									No match				>1427	537
538	>1675	TAGGCTAAGTGGGAGCCC	18	3.13371									No match				>1675	538
539	>1561	GTCGGGAGGACCGGCTGCCC	20	3.13149		Protein-coding											>1561	539
540	>1106	CGTAAACCAAGCTGCTGAGAGTC	23	3.13069									No match				>1106	540
541	>1355	GCCGAGGAGACCTGGGCTCG	20	3.13031									No match				>1355	541
542	>1765	TCGATGATTCATGATAACTCGACG	24	3.127									No match				>1765	542
543	>1932	TTTTGGCTCCAAGGCCCG	18	3.12687	Non-translating	Protein-coding		rRNA									>1932	543
544	>770	CCCGTCTAACTCAGTTGG	18	3.1232									No match				>770	544
545	>849	CCGATGATTTATGATAACTCG	21	3.12026	Non-translating	Protein-coding		rRNA									>849	545
546	>1571	GTGATGTGGACGCTGTTGTAGTG	23	3.11954							sRP-RNA						>1571	546
547	>1127	CGTTGCCGTAGCGCTGTGGGCCTG	24	3.11753									No match				>1127	547
548	>1192	CTCGCCGAACCTAACCTGGCCC	22	3.11243									No match				>1192	548
549	>460	AGACTCGGCATGAAGGCCAG	20	3.11232		Protein-coding		rRNA									>460	549
550	>701	CCAAGTTGCGTAGTGAACCGG	21	3.10667									No match				>701	550
551	>774	CCCGTGGCTCGGGGGTCCCGGC	22	3.10269									No match				>774	551
552	>273	ACAGACCTACTCGACCCTTCTGCCG	25	3.10182									No match				>273	552
553	>1055	CGGAAGGTCGTAGGTTCG	18	3.10091								tRNA					>1055	553
554	>1577	GTGCGAGAGGTCGCGAGTTCG	21	3.09802								tRNA					>1577	554
555	>526	AGTTGCGTAGTGAACCGG	18	3.09653									No match				>526	555
556	>691	CCAACCTACTCGACCCTTC	19	3.09443									No match				>691	556
557	>1860	TGGTGTAGCGCTGCGGGC	18	3.09297									No match				>1860	557
558	>1606	TAACCCACAGGTCCCAGGAT	20	3.09151		Protein-coding						tRNA					>1606	558
559	>790	CCCTCCTTTTGGCTCTAAGGCCCG	24	3.09092		Protein-coding											>790	559
560	>1237	CTGGTAATTGGAATGAGTA	19	3.09055	Non-translating	Protein-coding		rRNA									>1237	560
561	>217	AAGCAAGGGATGAGCGCGAA	20	3.08994		Protein-coding		rRNA									>217	561
562	>433	ACTAGAGTTTCTGATGCTGCCTC	23	3.08498									No match				>433	562
563	>1040	CGCGCTACGGCTTTGACCT	19	3.08477		Protein-coding		rRNA									>1040	563
564	>406	ACGAGAGCTTGTAACCCATG	20	3.08469							sRP-RNA						>406	564
565	>476	AGCGACCTACTCGACCCTTCGGCCG	25	3.08222									No match				>476	565
566	>761	CCCCTCCTTTTGGCTCTAAGGCCCG	25	3.08165		Protein-coding											>761	566
567	>1725	TCCGATGATTCATGATAACTCGAAG	25	3.07892				rRNA									>1725	567
568	>1173	CTCCCTTTTGGCTCCAAGGCCCG	23	3.07856									No match				>1173	568
569	>1139	CTACGGCTTTGACCTAACGGCCT	23	3.07633		Protein-coding		rRNA									>1139	569
570	>345	ACCGACCTACTCGATCCTTCGGCCG	25	3.07589									No match				>345	570
571	>1706	TCCCCTTTTGGCTCCAAGGCCCGG	24	3.07489									No match				>1706	571
572	>679	CATGGCCGTTCTTAGTTGGTGGAG	24	3.07252	Non-translating	Protein-coding		rRNA									>679	572
573	>1303	GAGGATAAGTGGGAGCCC	18	3.07201									No match				>1303	573
574	>1633	TACTAGACCCTTCGGCCG	18	3.07036									No match				>1633	574
575	>868	CCGGCGCGAACACAGTGGTCTCTG	24	3.06828		Protein-coding											>868	575
576	>341	ACCGACCTACTCGACCTTTCGGCCG	25	3.06762									No match				>341	576
577	>1359	GCCGGCATCGCGCTCCTA	18	3.06531	Non-translating	Protein-coding		rRNA									>1359	577
578	>1278	GAAGACTCGGCATGAAGGCCA	21	3.06265		Protein-coding		rRNA									>1278	578
579	>757	CCCCTCCTTTTGGCTCCAAGGCCC	24	3.05854	Non-translating	Protein-coding		rRNA									>757	579
580	>353	ACCGACGTACTCGACCCTTCGGCCG	25	3.05757									No match				>353	580
581	>351	ACCGACCTCGACCCTTCGGCCG	22	3.04794									No match				>351	581
582	>301	ACCGAAGTCGTCTTGCCCAAGAC	23	3.04622		Protein-coding		rRNA									>301	582
583	>1376	GCCGTGGGGACCTGGGCT	18	3.0462									No match				>1376	583
584	>1823	TGCCGGCCGGGGGACGGACCGGG	23	3.04578	Non-translating	Protein-coding		rRNA									>1823	584
585	>1246	CTGTGGGCCTGGCCCGGTCGTGCT	24	3.04557									No match				>1246	585
586	>594	CAAACGGAGGGCTAAAACCTGT	22	3.0444		Protein-coding		rRNA									>594	586
587	>525	AGTTGCGTAGCGGACCGCC	19	3.04308									No match				>525	587
588	>1149	CTACTCGACCCTTCGGCCT	19	3.0409									No match				>1149	588
589	>1493	GGCTTTAAGGTGGTGTGGACGCT	23	3.03937									No match				>1493	589
590	>1616	TAAGGATGCCTAACCGCCGCACC	23	3.03834		Protein-coding		rRNA									>1616	590
591	>817	CCGACCTACTCGACCCGGCCG	21	3.03672									No match				>817	591
592	>1661	TAGGATAAGTGGGACCCC	18	3.03592									No match				>1661	592
593	>743	CCCCCCCTTTTGGCTCCAAGGCCCG	25	3.03451									No match				>743	593
594	>504	AGGTGTAGCGCAGTCTGG	18	3.03405		Protein-coding						tRNA					>504	594
595	>1564	GTCTGGGTGGTGTAGTTG	18	3.02817									No match				>1564	595
596	>475	AGCCGCTCGCGGTGCGGGGTC	21	3.0239									No match				>475	596
597	>831	CCGACCTACTCGACCTCGGCCG	22	3.02052									No match				>831	597
598	>1455	GGAGGAAGACTCGGCATGAAGGCCA	25	3.01994		Protein-coding		rRNA									>1455	598
599	>349	ACCGACCTACTTGACCCTTCGGCCG	25	3.01944									No match				>349	599
600	>645	CACCTATGATGAGTTGCGAACTG	23	3.01864									No match	miR9779	miR9779	miR9779	>645	600
601	>810	CCGAAGTCGTCTTGCCCAAGAC	22	3.01723		Protein-coding		rRNA									>810	601
602	>1727	TCCGATGATTCATGATAACTCGACG	25	3.01674	Non-translating	Protein-coding		rRNA									>1727	602
603	>163	AAATTAGAGTGCTCAAAG	18	3.01573	Non-translating	Protein-coding		rRNA									>163	603
604	>1572	GTGCATGGCCGTTCTTAG	18	3.0087	Non-translating	Protein-coding		rRNA									>1572	604
605	>145	AAACGGCTACCACATCCAAGGAAG	24	3.00828	Non-translating	Protein-coding		rRNA									>145	605
606	>984	CGAATAATGAAACCGGCGCCG	21	3.00811		Protein-coding											>984	606
607	>1271	CTTTTGGCTCCAAGGCCAG	19	3.00627									No match				>1271	607
608	>1091	CGGGCGCAAGTGAAATACCACTAAT	25	3.0058									No match				>1091	608
609	>585	ATTGGTTACGACGACGTCGAGT	22	3.00149		Protein-coding		rRNA									>585	609
610	>1430	GCTGCGGGCCTGGTCCGGCTGTG	23	2.99943									No match				>1430	610
611	>1814	TGCCAGCCGGGGGACGGACCGGGA	24	2.99703				rRNA									>1814	611
612	>1362	GCCGGCATCGCGCTCCTAGCCTT	23	2.99328	Non-translating	Protein-coding		rRNA									>1362	612
613	>1435	GCTGGTGTAGCGCTGCGGGCC	21	2.99254									No match				>1435	613
614	>1852	TGGCCCGGTCGTGCTTCC	18	2.99242									No match				>1852	614
615	>1263	CTTCTTTTGGCTCCAAGGCCCG	22	2.99064									No match				>1263	615
616	>1363	GCCGGCATCGTGCTCCTAGCCT	22	2.9901									No match				>1363	616
617	>1837	TGCGCCCCCAAGGGCCCGTG	20	2.98495	Non-translating	Protein-coding		rRNA									>1837	617
618	>869	CCGGCTCCGGCTCCGCGCACCT	22	2.98487		Protein-coding		rRNA									>869	618
619	>468	AGCAGGTGATGACAATCAGACAG	23	2.97965					snoRNA								>468	619
620	>1470	GGCCGTGTGGTCGACGCCTTG	21	2.97908		Protein-coding											>1470	620
621	>1231	CTGCGGGCCTGGTCCGGCTGTGCT	24	2.97851									No match				>1231	621
622	>1038	CGCGCTACACTGATGTATTCAACGA	25	2.97808	Non-translating	Protein-coding	Pseudogene	rRNA									>1038	622
623	>1719	TCCGAAGCGGTTTCATTCGATTTG	24	2.97793				rRNA									>1719	623
624	>1810	TGAGCATGGAGGTTTGGTTG	20	2.97614		Protein-coding		rRNA									>1810	624
625	>1618	TAAGGATGCCTAACCGCCGCACCGA	25	2.97255		Protein-coding		rRNA									>1618	625
626	>1193	CTCGCCGAACCTAACCTGGCCCC	23	2.97148									No match				>1193	626
627	>1401	GCGGAGGAAGAAGTGCTGGCCG	22	2.96464		Protein-coding											>1401	627
628	>651	CACTGAAGGTCTCCGGTTCG	20	2.96246		Protein-coding						tRNA					>651	628
629	>644	CACCGTGTGGACAATCGAG	19	2.96224					snoRNA								>644	629
630	>1280	GAAGTCGTCTTGCCCAAG	18	2.96002		Protein-coding		rRNA									>1280	630
631	>324	ACCGACCTACTCGACCCTTCGACCG	25	2.95961									No match				>324	631
632	>1330	GCACCGACCTACTCGACCCTTCG	23	2.95847	Non-translating	Protein-coding		rRNA									>1330	632
633	>508	AGTAGAGGTCGCGAGAGAG	19	2.95771		Protein-coding		rRNA									>508	633
634	>1339	GCATTTATTAGATAAAAGGCT	21	2.95673	Non-translating	Protein-coding		rRNA									>1339	634
635	>1419	GCTCCGGTCTCTCAGGCCCTG	21	2.95475							sRP-RNA						>1419	635
636	>1844	TGCTCGACCCTTCGGCCG	18	2.95399		Protein-coding		rRNA									>1844	636
637	>459	AGACTCGGCATGAAGGCCA	19	2.95171		Protein-coding		rRNA									>459	637
638	>1044	CGCTACGGCTTTGACCTAACGGCCT	25	2.95168		Protein-coding		rRNA									>1044	638
639	>648	CACTAAAGGTCCCCAGTT	18	2.94813								tRNA					>648	639
640	>719	CCATAGTCGCGAGGATCT	18	2.94651		Protein-coding		rRNA									>719	640
641	>1411	GCGGGTGACCCGGGTTCG	18	2.9458								tRNA					>1411	641
642	>327	ACCGACCTACTCGACCCTTCGGACG	25	2.94366									No match				>327	642
643	>1516	GGGCTTTAAGGTGGTGTGGACGCT	24	2.94218									No match				>1516	643
644	>1688	TCAGACTTCAGAGATGCCTCT	21	2.94129					snoRNA								>1688	644
645	>493	AGGATAAGTGGGAGCCCTT	19	2.94042	Non-translating	Protein-coding		rRNA									>493	645
646	>907	CCTACTCGACCCTTCAGCCG	20	2.93995		Protein-coding		rRNA									>907	646
647	>336	ACCGACCTACTCGACCCTTCGGTCG	25	2.9388									No match				>336	647
648	>1898	TTGGATGATGGAAAAACCAG	20	2.93679				rRNA									>1898	648
649	>510	AGTAGAGGTCGCGAGAGAGCAG	22	2.93648		Protein-coding		rRNA									>510	649
650	>1653	TACTTGACCCTTCGGCCG	18	2.93534									No match				>1653	650
651	>778	CCCGTGGGCTCGGGGGTCCCGGCC	24	2.93247									No match				>778	651
652	>620	CACATCGGAAGCAGCAGCAGC	21	2.93019		Protein-coding											>620	652
653	>1050	CGCTGTGGGCCTGGCCCGG	19	2.93004									No match				>1050	653
654	>1749	TCCTTGGCTCCAAGGCCCG	19	2.92955									No match				>1749	654
655	>1560	GTCGGAAGGAGAAGTGTG	18	2.92827		Protein-coding		rRNA									>1560	655
656	>1131	CTAAGGATGCCTAACCGCCGCACC	24	2.92294		Protein-coding		rRNA									>1131	656
657	>338	ACCGACCTACTCGACCCTTGGGCCG	25	2.92099									No match				>338	657
658	>1272	CTTTTGGCTCCAAGGCCCG	19	2.91837	Non-translating	Protein-coding		rRNA									>1272	658
659	>1093	CGGGCGCAAGTGAAATACCACTACT	25	2.91812	Non-translating	Protein-coding		rRNA									>1093	659
660	>1677	TAGGGTAAGTGGGAGCCC	18	2.91746									No match				>1677	660
661	>516	AGTGCGTTGGCCTACCATCTCCCT	24	2.91741						snRNA							>516	661
662	>847	CCGATGATTCATGATAACTCGACG	24	2.9149	Non-translating	Protein-coding		rRNA									>847	662
663	>698	CCAAGTTGAGTAGTGGACCGG	21	2.91384									No match				>698	663
664	>1704	TCCCCTCCTTTTGGCTCCAAGGCCC	25	2.91288	Non-translating	Protein-coding		rRNA									>1704	664
665	>1061	CGGAGGAAGACTCGGCATGAAGGCC	25	2.91256		Protein-coding		rRNA									>1061	665
666	>1255	CTGTTTCTGAGGATGGGCCTA	21	2.9106					snoRNA								>1255	666
667	>1500	GGGCACTGCGCTGCAACGGCC	21	2.9088		Protein-coding											>1500	667
668	>992	CGACCTACTCGACCCTTC	18	2.90716	Non-translating	Protein-coding		rRNA									>992	668
669	>764	CCCCTTCTTTTGGCTCCAAGGCCCG	25	2.90581									No match				>764	669
670	>829	CCGACCTACTCGACCCTTCGGTCG	24	2.9031									No match				>829	670
671	>1143	CTACTCCAGCGGACCATCACT	21	2.90101									No match				>1143	671
672	>494	AGGATGCCTAACCGCCGCACC	21	2.9004		Protein-coding		rRNA									>494	672
673	>902	CCTACTCGACCATTCGGCCG	20	2.8932									No match				>902	673
674	>873	CCGGGGGACGGACCGGGA	18	2.89111	Non-translating	Protein-coding		rRNA									>873	674
675	>776	CCCGTGGCTCGGGGGTCCCGGCCC	24	2.89092									No match				>776	675
676	>1686	TCAGAAGGTCGTGGGTTCG	19	2.89089								tRNA					>1686	676
677	>751	CCCCGCCTTTTGGCTCCAAGGCCCG	25	2.89063									No match				>751	677
678	>1374	GCCGTGGAGACCTGGGCTCGA	21	2.88801		Protein-coding											>1374	678
679	>174	AACCCGTCGGCTGTGGCG	18	2.88696									No match				>174	679
680	>447	ACTTACTCGACCCTTCGGCCG	21	2.88425									No match				>447	680
681	>1713	TCCCGTGGTAAGTGGGAGCCCT	22	2.88334									No match				>1713	681
682	>1236	CTGGCCCGGTCGCCCTACGCTACTG	25	2.8822		Protein-coding		rRNA									>1236	682
683	>633	CACCGACCTACTCGACCCTTCGGAC	25	2.87882									No match				>633	683
684	>682	CATTCGTATTTCATAGTCAG	20	2.8733	Non-translating	Protein-coding		rRNA									>682	684
685	>760	CCCCTCCTTTTGGCTCCAAGGCCTG	25	2.87266				rRNA									>760	685
686	>1343	GCCATTTTGGGCTTTGCTCTCACCG	25	2.87239		Protein-coding											>1343	686
687	>356	ACCGACTTACTCGACCCTTCGGCCG	25	2.87235									No match				>356	687
688	>1279	GAAGACTCGGCATGAAGGCCAG	22	2.87227		Protein-coding		rRNA									>1279	688
689	>1728	TCCGATGATTCATGATAACTCGATG	25	2.87073		Protein-coding		rRNA									>1728	689
690	>307	ACCGACCTACTACCCTTCGGCCG	23	2.86863									No match				>307	690
691	>768	CCCGGTGGTGTGGTACGTA	19	2.86842		Protein-coding		rRNA									>768	691
692	>702	CCAAGTTGCGTAGTGGACCCG	21	2.8684									No match				>702	692
693	>752	CCCCGGCGTCGCAGGACC	18	2.86662									No match				>752	693
694	>1662	TAGGATAAGTGGGAGCCC	18	2.86184	Non-translating	Protein-coding		rRNA									>1662	694
695	>1502	GGGCACTGCGCTGCAACGGCCTG	23	2.86001		Protein-coding											>1502	695
696	>181	AACCGAAGTCGTCTTGCCCAAGAC	24	2.85909		Protein-coding		rRNA									>181	696
697	>378	ACCTACTCGACCCTTCGGACG	21	2.85765									No match				>378	697
698	>1449	GGAAGGAGAAGTCGTAACAAG	21	2.85599	Non-translating	Protein-coding		rRNA									>1449	698
699	>379	ACCTACTCGACCCTTCGGCAG	21	2.85376									No match				>379	699
700	>314	ACCGACCTACTCGACCCCTTGGCCG	25	2.85238									No match				>314	700
701	>1425	GCTGCAAGCAGTCGATGCGCTTG	23	2.85136		Protein-coding											>1425	701
702	>1900	TTGGATGATGGAAAAACCAGCAAG	24	2.85003				rRNA									>1900	702
703	>1629	TACCTATGATGAGTTGCAAACAG	23	2.84925									No match		miR9779	miR9779	>1629	703
704	>1637	TACTCGACCCCTCGGCCG	18	2.84873									No match				>1637	704
705	>1861	TGGTTACGACGACGTCGAGTTG	22	2.84586		Protein-coding		rRNA									>1861	705
706	>569	ATTAAGCCATGCATGTGCAAGTATG	25	2.84209	Non-translating	Protein-coding		rRNA									>569	706
707	>1340	GCATTTATTAGATAAAAGGCTG	22	2.83787	Non-translating	Protein-coding		rRNA									>1340	707
708	>1095	CGGGCGCAAGTGAAATATCACTACT	25	2.83519									No match				>1095	708
709	>1221	CTGCCACGATCCACTGAG	18	2.83407	Non-translating	Protein-coding		rRNA									>1221	709
710	>259	ACAAGGTTTCCGTAGGTG	18	2.83406	Non-translating	Protein-coding		rRNA									>259	710
711	>1464	GGCAGTTGTGATATGAACTTC	21	2.83362									No match				>1464	711
712	>421	ACGGCTTTGACCTAACGGCCT	21	2.83165		Protein-coding		rRNA									>421	712
713	>484	AGCTGCAAGCAGTCGATGCGCTTG	24	2.82997		Protein-coding											>484	713
714	>1124	CGTTGCCGTAGCGCTGTG	18	2.8277									No match				>1124	714
715	>1799	TCTGGTGCCAGCAGCCGCG	19	2.82706	Non-translating	Protein-coding		rRNA									>1799	715
716	>317	ACCGACCTACTCGACCCTCGGCCG	24	2.82555									No match				>317	716
717	>1761	TCGACCTACTCGACCCTTCGGCCG	24	2.82473		Protein-coding		rRNA									>1761	717
718	>331	ACCGACCTACTCGACCCTTCGGCCG	25	2.82404	Non-translating	Protein-coding		rRNA									>331	718
719	>1369	GCCGTGGAGACCCGGGCT	18	2.82311									No match				>1369	719
720	>588	ATTTACCATCTGATCCCGA	19	2.82169									No match				>588	720
721	>887	CCGTGAATGATGGATCCGTCTATG	24	2.82147									No match				>887	721
722	>1692	TCAGGATAGCTCAGTTGGTAGAGC	24	2.81922								tRNA					>1692	722
723	>270	ACAGACCTACTCGACCCTTCAGCCG	25	2.81827									No match				>270	723
724	>811	CCGAAGTCGTCTTGCCCAAGACC	23	2.81804		Protein-coding		rRNA									>811	724
725	>461	AGAGCGGGTCGCCGCGTGCCGG	22	2.81739	Non-translating	Protein-coding		rRNA									>461	725
726	>300	ACCGAAGTCGTCTTGCCCAAG	21	2.81541		Protein-coding		rRNA									>300	726
727	>1030	CGCCTGGGCGTTGCACTGCTGCC	23	2.81444		Protein-coding				snRNA							>1030	727
728	>1535	GGTCCATAGCTCAGTGGTAGAGC	23	2.81314								tRNA					>1535	728
729	>552	ATCGACCTACTCGACCCTTCGGCCG	25	2.81281		Protein-coding		rRNA									>552	729
730	>766	CCCCTTTTGGCTCCAAGGCCCGG	23	2.80896									No match				>766	730
731	>729	CCATTGTCGTCTAGCCCGG	19	2.80801									No match				>729	731
732	>213	AAGACTCGGCATGAAGGCCA	20	2.80741		Protein-coding		rRNA									>213	732
733	>512	AGTATGAGCCCCGTGGACT	19	2.80729				rRNA									>512	733
734	>972	CCTTTTGGCTCCAAGGCACG	20	2.80403		Protein-coding		rRNA									>972	734
735	>334	ACCGACCTACTCGACCCTTCGGCTG	25	2.80261	Non-translating	Protein-coding		rRNA									>334	735
736	>1165	CTCCAATGAACCACCATTT	19	2.80168									No match				>1165	736
737	>1897	TTGGATGATGGAAAAACCA	19	2.80157				rRNA									>1897	737
738	>1349	GCCCTCCTTCTAGCGCCA	18	2.80058									No match				>1349	738
739	>1834	TGCCGTGATTGGCCGCCTCG	20	2.80046	Non-translating	Protein-coding		rRNA									>1834	739
740	>950	CCTCCTTTTGGCTCCAAGGCCTG	23	2.79549				rRNA									>950	740
741	>1018	CGCCAATTTTTGGAAGGCCCTG	22	2.79455									No match				>1018	741
742	>848	CCGATGATTCATGATAACTTG	21	2.79336									No match				>848	742
743	>361	ACCGCCCTACTCGACCCTTCGGCCG	25	2.79187									No match				>361	743
744	>1490	GGCTAAGTCGGTCTGGCC	18	2.79181				rRNA									>1490	744
745	>891	CCGTGGGCTCGGGGGTCCCGGC	22	2.79058									No match				>891	745
746	>204	AACTGGTTGTCCTCATTA	18	2.78679		Protein-coding											>204	746
747	>1650	TACTCGATCCTTCGGCCG	18	2.78673									No match				>1650	747
748	>1545	GTACGGACAAGGGGAATCCG	20	2.78594	Non-translating	Protein-coding		rRNA									>1545	748
749	>1357	GCCGCGGAGACCTGGGCT	18	2.78548									No match				>1357	749
750	>1641	TACTCGACCCTTCGGCCC	18	2.7758									No match				>1641	750
751	>586	ATTGGTTACGACGACGTCGAGTTG	24	2.77554		Protein-coding		rRNA									>586	751
752	>1501	GGGCACTGCGCTGCAACGGCCT	22	2.77487		Protein-coding											>1501	752
753	>1361	GCCGGCATCGCGCTCCTAGCC	21	2.77439	Non-translating	Protein-coding		rRNA									>1361	753
754	>1060	CGGAGGAAGACTCGGCATG	19	2.77088		Protein-coding		rRNA									>1060	754
755	>1492	GGCTAAGTTGGTCCGGCCG	19	2.76932									No match				>1492	755
756	>1836	TGCCTTGCCGACCATCCTG	19	2.76836		Protein-coding			snoRNA								>1836	756
757	>342	ACCGACCTACTCGACGCTTCGGCCG	25	2.76587									No match				>342	757
758	>1782	TCTACTCGACCCTTCGGCCGG	21	2.76447		Protein-coding		rRNA									>1782	758
759	>1914	TTGGTTACGACGACGTCGAGT	21	2.7639		Protein-coding		rRNA									>1914	759
760	>1630	TACGCGCCCCGCTCCGAAACAAAG	24	2.76317		Protein-coding		rRNA									>1630	760
761	>316	ACCGACCTACTCGACCCTCCGGCCG	25	2.76204									No match				>316	761
762	>236	AATCCCGGCGAGACCTCC	18	2.75901									No match				>236	762
763	>1588	GTTACGACGACGTCGAGTTG	20	2.75876		Protein-coding		rRNA									>1588	763
764	>1543	GTAACAAGGTTTCCGTAGGTG	21	2.75735	Non-translating	Protein-coding		rRNA									>1543	764
765	>1670	TAGGATAAGTGGGGGCCC	18	2.75289									No match				>1670	765
766	>1235	CTGGAGACGTATCGGCCT	18	2.75168		Protein-coding											>1235	766
767	>387	ACCTACTCGACCCTTTGGCCGG	22	2.75071									No match				>387	767
768	>1037	CGCGCTACACTGATGTATTCAACG	24	2.75041	Non-translating	Protein-coding	Pseudogene	rRNA									>1037	768
769	>146	AAACTACTAAACTGAGCGCC	20	2.74987									No match				>146	769
770	>1413	GCGTGAGCTTGTAACCCGAG	20	2.7493									No match				>1413	770
771	>1119	CGTGAGCTTGTAACCCGAG	19	2.74921									No match				>1119	771
772	>1442	GCTGTTTCTGAGGATGAGCCT	21	2.74827					snoRNA								>1442	772
773	>1108	CGTAACAAGGTTTCCGTAGGTG	22	2.74557		Protein-coding		rRNA									>1108	773
774	>545	ATCCATTGGAGGGCAAGTCTGGTG	24	2.74381	Non-translating	Protein-coding		rRNA									>545	774
775	>742	CCCCAGTCTTAGGATCCGGCTC	22	2.74332					snoRNA								>742	775
776	>420	ACGGCTGTAGAGGATCGTTCCTG	23	2.7429					snoRNA								>420	776
777	>328	ACCGACCTACTCGACCCTTCGGCAG	25	2.74139									No match				>328	777
778	>339	ACCGACCTACTCGACCCTTTGGCCG	25	2.74129									No match				>339	778
779	>1020	CGCCCCCAAGGGCCCGTGCCATG	23	2.7394	Non-translating	Protein-coding		rRNA									>1020	779
780	>951	CCTCCTTTTGGCTCCAATGCCCG	23	2.73604									No match				>951	780
781	>332	ACCGACCTACTCGACCCTTCGGCCT	25	2.73597									No match				>332	781
782	>266	ACACCTTCTGACACAGTGCCT	21	2.73025					snoRNA								>266	782
783	>1210	CTCTGAGGACTGGGCTCGGGGG	22	2.72904	Non-translating	Protein-coding		rRNA									>1210	783
784	>230	AAGTCGTCTTGCCCAAGA	18	2.72879		Protein-coding		rRNA									>230	784
785	>272	ACAGACCTACTCGACCCTTCGGCCG	25	2.7286									No match				>272	785
786	>1874	TTAGCGGATTGCTCGAGCT	19	2.72805									No match				>1874	786
787	>1696	TCATTTTGGCTCCAAGGCCCG	21	2.72695									No match				>1696	787
788	>1253	CTGTTTCTGAGGATGAGCCT	20	2.7269					snoRNA								>1253	788
789	>506	AGGTGTAGGATAAGTGGGAGCCA	23	2.72553									No match				>506	789
790	>346	ACCGACCTACTCGCCCCTTCGGCCG	25	2.72388									No match				>346	790
791	>308	ACCGACCTACTAGACCCTTCGGCCG	25	2.72372									No match				>308	791
792	>1613	TAAGCGGAAGGCCGTAGGTTCG	22	2.72314								tRNA					>1613	792
793	>456	AGAATTTCTGGAAGGGCTCCCTCT	24	2.72306						snRNA							>456	793
794	>885	CCGTCCTAGTCTCAACCATAAACG	24	2.71895	Non-translating	Protein-coding		rRNA									>885	794
795	>1285	GACCTACTCGACCCTTCAGCCG	22	2.7184		Protein-coding		rRNA									>1285	795
796	>970	CCTTTGAAGACAAACCCT	18	2.71802									No match				>970	796
797	>726	CCATGCATGTGCAAGTATGAACC	23	2.71791	Non-translating	Protein-coding		rRNA									>726	797
798	>1039	CGCGCTACGGCTTTGACC	18	2.7161		Protein-coding		rRNA									>1039	798
799	>1636	TACTCGACCATTCGGCCG	18	2.71548									No match				>1636	799
800	>363	ACCGGCCTACTCGACCCTTCGGCCG	25	2.71356									No match				>363	800
801	>365	ACCGTCCTACTCGACCCTTCGGCCG	25	2.71214									No match				>365	801
802	>841	CCGACTTACTCGACCCTT	18	2.71211									No match				>841	802
803	>949	CCTCCTTTTGGCTCCAAGGCCCT	23	2.71081									No match				>949	803
804	>1888	TTCGATTCCGGAGAGGGAGCCTG	23	2.71023	Non-translating	Protein-coding		rRNA									>1888	804
805	>528	AGTTGCGTAGTGGACCCGG	19	2.71016									No match				>528	805
806	>1342	GCCATTTTGGGCTTTGCTCTC	21	2.70991		Protein-coding											>1342	806
807	>299	ACCGAACTACTCGACCCTTCGGCCG	25	2.709									No match				>299	807
808	>431	ACGTTGCCGTAGCGCTGTGGGCCTG	25	2.70614									No match				>431	808
809	>1154	CTACTTGACCCTTCGGCCG	19	2.70581									No match				>1154	809
810	>1138	CTACGGCTTTGACCTAACGGCC	22	2.70499		Protein-coding		rRNA									>1138	810
811	>1890	TTCTCGGAATGCCCCCCA	18	2.70286									No match				>1890	811
812	>822	CCGACCTACTCGACCCTTCCGCCG	24	2.69724	Non-translating	Protein-coding		rRNA									>822	812
813	>1668	TAGGATAAGTGGGAGTCC	18	2.6961									No match				>1668	813
814	>568	ATGTGCCGTGATCGGCCGCCTCG	23	2.69397	Non-translating	Protein-coding		rRNA									>568	814
815	>647	CACGGTACTGACCAGGGTTCG	21	2.69182									No match				>647	815
816	>890	CCGTGGGCCGTGGAGACCTGGGC	23	2.68978									No match				>890	816
817	>412	ACGGACCTACTCGACCCTTCGGCCG	25	2.68595									No match				>412	817
818	>1283	GACATAGCAAGGATTGAC	18	2.68425	Non-translating	Protein-coding	Pseudogene	rRNA									>1283	818
819	>1428	GCTGCGGGCCTGGTCCGGCTG	21	2.68217									No match				>1428	819
820	>844	CCGATCTACTCGACCCTTCGGCCG	24	2.67977		Protein-coding		rRNA									>844	820
821	>1828	TGCCGGCTCCGGCTCCGCGCACCTG	25	2.67949		Protein-coding		rRNA									>1828	821
822	>201	AACTCGACCCTTCGGCCG	18	2.67949									No match				>201	822
823	>1129	CTAAAGCGTCTCTGAGGCCCT	21	2.67475									No match				>1129	823
824	>896	CCTACCCGACCCTTCGGCCG	20	2.66723									No match				>896	824
825	>1304	GAGGATAAGTGGGAGCCCT	19	2.6668									No match				>1304	825
826	>347	ACCGACCTACTCGGCCCTTCGGCCG	25	2.66673									No match				>347	826
827	>1166	CTCCAGGACGTCTGCGTGGCCG	22	2.66336		Protein-coding											>1166	827
828	>470	AGCATGGAGGTTTGGTTG	18	2.65762		Protein-coding		rRNA									>470	828
829	>173	AACCCACAGGTCCCAGGATCG	21	2.65596		Protein-coding						tRNA					>173	829
830	>954	CCTCCTTTTTGCTCCAAGGCCCG	23	2.65395									No match				>954	830
831	>1901	TTGGCGGATTGCTCGAGC	18	2.65192	Non-translating	Protein-coding		rRNA									>1901	831
832	>816	CCGACCTACTCGACCCCTTGGCCG	24	2.65104									No match				>816	832
833	>974	CCTTTTGGCTCCAAGGCCCG	20	2.64791	Non-translating	Protein-coding		rRNA									>974	833
834	>1350	GCCGACCTACTCGACCCTTCGGCCG	25	2.64718									No match				>1350	834
835	>391	ACCTACTCGACCTTTCGGCCGG	22	2.64667									No match				>391	835
836	>1856	TGGCTGTGATGACAATAAG	19	2.64511									No match				>1856	836
837	>1895	TTGCGCCCCCAAGGGCCCGTGCC	23	2.64485	Non-translating	Protein-coding		rRNA									>1895	837
838	>1817	TGCCATTTTGGGCTTTGCTCTCACC	25	2.64353		Protein-coding											>1817	838
839	>794	CCCTCTCTCGTTGGTTCCT	19	2.64349									No match				>794	839
840	>320	ACCGACCTACTCGACCCTTAGGCCG	25	2.64331									No match				>320	840
841	>1608	TAACCCACAGGTCCCAGGATCG	22	2.64119		Protein-coding						tRNA					>1608	841
842	>501	AGGGCGCGCGCTACGGCTTTGACCT	25	2.63962		Protein-coding		rRNA									>501	842
843	>1006	CGAGCGCAAGTGAAATACCACTACT	25	2.63689									No match				>1006	843
844	>870	CCGGCTCCGGCTCCGCGCACCTG	23	2.63422		Protein-coding		rRNA									>870	844
845	>855	CCGGACCTGTGCTGATTGACAT	22	2.62589					snoRNA								>855	845
846	>812	CCGAAGTCGTCTTGCCCAAGACCC	24	2.62544		Protein-coding		rRNA									>812	846
847	>1568	GTGAGACGTGAAAACACCCG	20	2.62392		Protein-coding		rRNA									>1568	847
848	>309	ACCGACCTACTCAACCCTTCGGCCG	25	2.62221									No match				>309	848
849	>384	ACCTACTCGACCCTTCGGCCGG	22	2.61593	Non-translating	Protein-coding		rRNA									>384	849
850	>1797	TCTGGTAATTGGAATGAGTA	20	2.61554	Non-translating	Protein-coding		rRNA									>1797	850
851	>833	CCGACCTACTCGACCTTTCGGCCG	24	2.61422									No match				>833	851
852	>994	CGACCTACTCGACCCTTCGACCG	23	2.61345									No match				>994	852
853	>523	AGTTGCGCAGTGGACCGC	18	2.61322									No match				>523	853
854	>733	CCCACCTACTCGACCCTTCGCCCG	24	2.61061									No match				>733	854
855	>584	ATTGGATGATGGAAAAACCAGCAAG	25	2.6074				rRNA									>584	855
856	>1112	CGTAGCGCTGTGGGCCTGGCCCG	23	2.60721									No match				>1112	856
857	>1114	CGTCCCGCCGGATCTGCC	18	2.6051		Protein-coding											>1114	857
858	>1140	CTACGGCTTTGACCTAACGGCCTC	24	2.60508		Protein-coding		rRNA									>1140	858
859	>1916	TTGGTTACGACGACGTCGAGTTG	23	2.60503		Protein-coding		rRNA									>1916	859
860	>190	AACGACCTACTCGACCCTTCGGCCG	25	2.60204									No match				>190	860
861	>684	CATTGTCGTCCAGCCCGG	18	2.598		Protein-coding											>684	861
862	>1125	CGTTGCCGTAGCGCTGTGGG	20	2.59399									No match				>1125	862
863	>703	CCAAGTTGCGTAGTGGACCCGG	22	2.59339									No match				>703	863
864	>143	AAACGGAGGGCTAAAACCTG	20	2.59292		Protein-coding		rRNA									>143	864
865	>1794	TCTGGCGACCTGGGTTCG	18	2.59104								tRNA					>1794	865
866	>1536	GGTCGTGGGGCCCCACGGTGGGC	23	2.58994									No match				>1536	866
867	>1458	GGATAAGTGGGAGCCCTT	18	2.58933	Non-translating	Protein-coding		rRNA									>1458	867
868	>322	ACCGACCTACTCGACCCTTCAGCCG	25	2.58802		Protein-coding		rRNA									>322	868
869	>429	ACGTTGCCGTAGCGCTGTGGGCC	23	2.58752									No match				>429	869
870	>908	CCTACTCGACCCTTCGACCG	20	2.58638									No match				>908	870
871	>838	CCGACCTATTCGACCCTTCGGCCG	24	2.58326									No match				>838	871
872	>1423	GCTCTGAGGACTGGGCTCGGGGG	23	2.58208	Non-translating	Protein-coding		rRNA									>1423	872
873	>931	CCTAGTCGACCCTTCGGCCGG	21	2.58039									No match				>931	873
874	>884	CCGTAGCGCTGTGGGCCTGGCCCGG	25	2.57646									No match				>884	874
875	>1871	TTACGACGACGTCGAGTTG	19	2.57355		Protein-coding		rRNA									>1871	875
876	>469	AGCATAGGCAACACAGGACTGATG	24	2.5718				rRNA									>469	876
877	>1711	TCCCGTGGGCTCGGGGGTCCCGGC	24	2.57033									No match				>1711	877
878	>311	ACCGACCTACTCGAACCTTCGGCCG	25	2.56966									No match				>311	878
879	>1816	TGCCATTTTGGGCTTTGCTCTC	22	2.56835		Protein-coding											>1816	879
880	>1397	GCGCGCGCTACGGCTTTGACCT	22	2.56627		Protein-coding		rRNA									>1397	880
881	>170	AACACTCGGCCCAGCGGGC	19	2.56462		Protein-coding		rRNA									>170	881
882	>1384	GCGAGAGCGGGTCGCCGCG	19	2.5611	Non-translating	Protein-coding		rRNA									>1384	882
883	>1808	TGACGGCCGGGGGACGGACCAGGA	24	2.55891									No match				>1808	883
884	>255	AATTGGTTACGACGACGTCGAGT	23	2.55875		Protein-coding		rRNA									>255	884
885	>556	ATGATCACTCTCGTTTTGGCT	21	2.55631									No match	miR9675	miR9675	miR9675	>556	885
886	>1440	GCTGTTTCTGAGGACGAGCCC	21	2.55433					snoRNA								>1440	886
887	>288	ACCAGCAAACGGAGGGCT	18	2.55378		Protein-coding		rRNA									>288	887
888	>333	ACCGACCTACTCGACCCTTCGGCGG	25	2.55301									No match				>333	888
889	>1445	GGAAACTTACCAGGTCCAGACATAG	25	2.55293	Non-translating	Protein-coding		rRNA									>1445	889
890	>238	AATCCCTCTCCATCCGCC	18	2.55229									No match				>238	890
891	>472	AGCCATGCATGTGCAAGTATG	21	2.53878	Non-translating	Protein-coding		rRNA									>472	891
892	>1383	GCGACCTACTCGACCCTTCGGCCG	24	2.5384									No match				>1383	892
893	>271	ACAGACCTACTCGACCCTTCCGCCG	25	2.53653									No match				>271	893
894	>1487	GGCTAAGTCGGTCCGGCCG	19	2.52818	Non-translating	Protein-coding		rRNA									>1487	894
895	>1417	GCTCCCGGCAGACGCACC	18	2.52663									No match				>1417	895
896	>1611	TAAGATAAGTGGGAGCCCT	19	2.52589		Protein-coding		rRNA									>1611	896
897	>566	ATGTAGCGCTGCGGGCCT	18	2.52582							sRP-RNA						>566	897
898	>285	ACCACCTACTCGACCCTTCGGCCG	24	2.52574									No match				>285	898
899	>728	CCATTGTCGTCCAGCCCGG	19	2.52345		Protein-coding											>728	899
900	>1161	CTATTGTCGTCCAGCCCGG	19	2.52158									No match				>1161	900
901	>861	CCGGCCGGGGGACGGACCGGGA	22	2.5182	Non-translating	Protein-coding		rRNA									>861	901
902	>1386	GCGAGAGCGGGTCGCCGCGTGCCGG	25	2.51716	Non-translating	Protein-coding		rRNA									>1386	902
903	>1247	CTGTTGTAGCGCTGCGGGCC	20	2.51653							sRP-RNA						>1247	903
904	>1499	GGGATTGTAGTTCAATTGG	19	2.51647								tRNA					>1499	904
905	>1596	GTTGCGCAGTGGACCGCC	18	2.51342									No match				>1596	905
906	>1578	GTGCGTTGGCCTACCATCTCCCT	23	2.51335						snRNA							>1578	906
907	>253	AATTGGTCCGTGTTTCTGAAA	21	2.51149	Non-translating	Protein-coding											>253	907
908	>1726	TCCGATGATTCATGATAACTCGAC	24	2.50583	Non-translating	Protein-coding		rRNA									>1726	908
909	>1824	TGCCGGCCGGGGGACGGACCGGGA	24	2.50469	Non-translating	Protein-coding		rRNA									>1824	909
910	>1482	GGCGCGCGCTACGGCTTTGACCTA	24	2.50394		Protein-coding		rRNA									>1482	910
911	>1446	GGAAGACTCGGCATGAAGGCC	21	2.50373		Protein-coding		rRNA									>1446	911
912	>697	CCAAGTTGAGTAGTGGACCG	20	2.50262							sRP-RNA						>697	912
913	>853	CCGCCTAAGAGCTTTCGCCC	20	2.50242					snoRNA								>853	913
914	>313	ACCGACCTACTCGACCCCTCGGCCG	25	2.50154									No match				>313	914
915	>1521	GGGGCACTGCGCTGCAACGGCC	22	2.50136		Protein-coding											>1521	915
916	>1188	CTCCTTTTGGCTCCAAGGCCTG	22	2.49785				rRNA									>1188	916
917	>295	ACCCCCTCTTTGGCCCTC	18	2.49561		Protein-coding				snRNA							>295	917
918	>220	AAGCAAGGGATGAGCGCGAAAGCCG	25	2.49433		Protein-coding		rRNA									>220	918
919	>856	CCGGACGGGGGACGGACCGGGA	22	2.49409									No match				>856	919
920	>767	CCCGACCTACTCGACCCTTCGGCCG	25	2.48945									No match				>767	920
921	>1783	TCTCCCGGCAGACGCACC	18	2.48868									No match				>1783	921
922	>191	AACGGAGGGCTAAAACCTG	19	2.48296		Protein-coding		rRNA									>191	922
923	>335	ACCGACCTACTCGACCCTTCGGGCG	25	2.47794									No match				>335	923
924	>924	CCTACTCGACCTTCGGCCG	19	2.47429									No match				>924	924
925	>837	CCGACCTACTTGACCCTTCGGCCG	24	2.46892									No match				>837	925
926	>632	CACCGACCTACTCGACCCTTCGG	23	2.46678	Non-translating	Protein-coding		rRNA									>632	926
927	>1763	TCGAGTCATCAAAGCCGTCAACT	23	2.46577		Protein-coding		rRNA									>1763	927
928	>866	CCGGCCTACTCGACCCTTCGGCCG	24	2.46544									No match				>866	928
929	>1879	TTCCGGAGAGGGAGCCTG	18	2.46524	Non-translating	Protein-coding		rRNA									>1879	929
930	>1801	TCTTGCCGAACTCCTTCCT	19	2.46479		Protein-coding		rRNA									>1801	930
931	>1896	TTGGAGGATTGCTCGAGCTGCT	22	2.46359									No match				>1896	931
932	>1205	CTCGTCTTAACGGCTGGCTT	20	2.46351									No match				>1205	932
933	>1520	GGGGCACTGCGCTGCAACGCCCT	23	2.46133									No match				>1520	933
934	>511	AGTATGAGCCCCGTGGAC	18	2.46098				rRNA									>511	934
935	>413	ACGGAGGGCTAAAACCTG	18	2.46036		Protein-coding		rRNA									>413	935
936	>1287	GACCTACTCGACCCTTCCGCCG	22	2.46019	Non-translating	Protein-coding		rRNA									>1287	936
937	>800	CCCTTCGGCCGGCATCGCGCTCCT	24	2.45807	Non-translating	Protein-coding		rRNA									>800	937
938	>231	AAGTTGCGTAGTGGACCCG	19	2.45759									No match				>231	938
939	>1009	CGAGGTGTAGCGCAGTCTGG	20	2.4563		Protein-coding						tRNA					>1009	939
940	>564	ATGGCTGTAGAGGATCGTT	19	2.45563					snoRNA								>564	940
941	>182	AACCGAAGTCGTCTTGCCCAAGACC	25	2.45148		Protein-coding		rRNA									>182	941
942	>205	AACTTACCAGGTCCAGACAT	20	2.45121	Non-translating	Protein-coding		rRNA									>205	942
943	>830	CCGACCTACTCGACCCTTGGGCCG	24	2.45046									No match				>830	943
944	>1669	TAGGATAAGTGGGAGTCCT	19	2.45009									No match				>1669	944
945	>257	AATTGGTTACGACGACGTCGAGTTG	25	2.44848		Protein-coding		rRNA									>257	945
946	>1410	GCGGGGTAGAGGAATTGG	18	2.44771								tRNA					>1410	946
947	>592	CAAAACGGATCCGTAACTTCG	21	2.44695	Non-translating	Protein-coding		rRNA									>592	947
948	>1481	GGCGCGCGCTACGGCTTTGACCT	23	2.44553		Protein-coding		rRNA									>1481	948
949	>1622	TACCGAGGCGCGTCAATTG	19	2.44378		Protein-coding				snRNA							>1622	949
950	>352	ACCGACCTGCTCGACCCTTCGGCCG	25	2.4437		Protein-coding		rRNA									>352	950
951	>1026	CGCCGTGGAGACCTGGGC	18	2.44335									No match				>1026	951
952	>610	CAAGTTGCGTAGTGGACCCG	20	2.4423									No match				>610	952
953	>922	CCTACTCGACCCTTTGGCCGG	21	2.43754									No match				>922	953
954	>1141	CTACGGCTTTGACCTAACGGCCTCC	25	2.43608		Protein-coding		rRNA									>1141	954
955	>771	CCCGTGGAGACCTGGGCT	18	2.43198									No match				>771	955
956	>1720	TCCGACCTACTCGACCCTTCGGCCG	25	2.43123									No match				>1720	956
957	>1762	TCGACGGAGTCGTTTGGCAC	20	2.4301		Protein-coding		rRNA									>1762	957
958	>462	AGAGCTCTTTCTTGATTCTATGGG	24	2.43002	Non-translating	Protein-coding	Pseudogene	rRNA									>462	958
959	>1100	CGGGTTCGGGTTCGTCACCT	20	2.42981									No match				>1100	959
960	>1673	TAGGCAACACAGGACTGATGACG	23	2.42772				rRNA									>1673	960
961	>865	CCGGCCGGGGGACGGACCGGGG	22	2.42616									No match				>865	961
962	>1118	CGTGAGCTTGTAACCCGA	18	2.42482									No match				>1118	962
963	>1424	GCTGATGACTCCCAAGAGCT	20	2.42332		Protein-coding		rRNA									>1424	963
964	>714	CCAGCCGGGGGACGGACCGGGA	22	2.42283				rRNA									>714	964
965	>225	AAGGATCGTCCGTGCCACC	19	2.42281		Protein-coding											>225	965
966	>1477	GGCGCATTTATTAGATAAAAGGC	23	2.42131	Non-translating	Protein-coding		rRNA									>1477	966
967	>1159	CTAGGATAAGTGGGAGCCCT	20	2.42071									No match				>1159	967
968	>214	AAGACTCGGCATGAAGGCCAG	21	2.42017		Protein-coding		rRNA									>214	968
969	>550	ATCCTGGGCAGCAGCACC	18	2.4197									No match				>550	969
970	>1927	TTTGAAGCTAGAGGTGTCAGAAAAG	25	2.41876	Non-translating	Protein-coding		rRNA									>1927	970
971	>1344	GCCCAGGACGTCGTGAAGCG	20	2.4155		Protein-coding											>1344	971
972	>1042	CGCGGGTGACCCGGGTTCG	19	2.41317								tRNA					>1042	972
973	>1849	TGGATGATGGAAAAACCA	18	2.41302				rRNA									>1849	973
974	>1314	GATCCCGGCGAGACCTCC	18	2.41021									No match				>1314	974
975	>991	CGACCTACTCGACCCTTAGGCCGG	24	2.40897									No match				>991	975
976	>403	ACCTTTTGGACTTTGGCCATG	21	2.40836									No match		miR9653a	miR9653a	>403	976
977	>910	CCTACTCGACCCTTCGGCC	19	2.40717	Non-translating	Protein-coding		rRNA									>910	977
978	>385	ACCTACTCGACCCTTCGTCCG	21	2.40568									No match				>385	978
979	>200	AACTAGGACGGTCTGAGGCCA	21	2.40317									No match				>200	979
980	>1893	TTGCCGCCTAAGAGCTTTCGCCC	23	2.40269					snoRNA								>1893	980
981	>732	CCCACCTACTCGACCCTTCGACCG	24	2.3986									No match				>732	981
982	>1509	GGGCCTGTGATGTGAACAATTTG	23	2.39697									No match				>1509	982
983	>1371	GCCGTGGAGACCTGGGCT	18	2.39659		Protein-coding											>1371	983
984	>221	AAGCTAGGCGTCACGGGC	18	2.39579									No match				>221	984
985	>235	AATCAACTAGCCCCGAAAATGGATG	25	2.39495		Protein-coding		rRNA									>235	985
986	>827	CCGACCTACTCGACCCTTCGGCCT	24	2.38943									No match				>827	986
987	>1252	CTGTTTCTGAGGACGAGCCT	20	2.38937					snoRNA								>1252	987
988	>920	CCTACTCGACCCTTGGCCGG	20	2.38797									No match				>920	988
989	>1335	GCAGTGGAGACCTGGGCT	18	2.38594									No match				>1335	989
990	>748	CCCCCTTTTGGCTCCAAGGCCCGG	24	2.3855									No match				>748	990
991	>1667	TAGGATAAGTGGGAGCTCT	19	2.38497		Protein-coding											>1667	991
992	>306	ACCGACCTACCCGACCCTTCGGCCG	25	2.38477									No match				>306	992
993	>291	ACCAGGGATCGGCGGATGTTG	21	2.38214	Non-translating	Protein-coding		rRNA									>291	993
994	>961	CCTGCTGACACCTTTCGAAGCACT	24	2.3807		Protein-coding		rRNA									>961	994
995	>689	CCAAATGCCTCGTCATCTAA	20	2.38042	Non-translating	Protein-coding		rRNA									>689	995
996	>367	ACCGTGGAGACCTGGGCT	18	2.37857									No match				>367	996
997	>1556	GTCCAGACATAGCAAGGATTGACA	24	2.37658	Non-translating	Protein-coding	Pseudogene	rRNA									>1556	997
998	>777	CCCGTGGGCTCGGGGGTCCCGGC	23	2.37531									No match				>777	998
999	>731	CCCACAGGTCCCAGGATCG	19	2.37449		Protein-coding						tRNA					>731	999
1000	>705	CCAAGTTGCGTAGTGGACCGCC	22	2.37397							sRP-RNA						>705	1000
1001	>997	CGACCTACTCGACCCTTGGGCCGG	24	2.37396									No match				>997	1001
1002	>212	AAGACTCGGCATGAAGGCC	19	2.37395		Protein-coding		rRNA									>212	1002
1003	>687	CATTTATTAGATAAAAGGCTGAC	23	2.37265	Non-translating	Protein-coding		rRNA									>687	1003
1004	>1736	TCCGTGGAGACCTGGGCT	18	2.37141									No match				>1736	1004
1005	>1491	GGCTAAGTTGGTCCGGCC	18	2.37081									No match				>1491	1005
1006	>1201	CTCGGGGGTCCCGGCCCCG	19	2.36995	Non-translating	Protein-coding		rRNA									>1201	1006
1007	>140	AAACCTGGCTCTGATACC	18	2.36939									No match	miR1511	miR1511	miR1511	>140	1007
1008	>715	CCAGGCGTGGAGCCTGCGGCTT	22	2.36622	Non-translating	Protein-coding		rRNA									>715	1008
1009	>377	ACCTACTCGACCCTTCGG	18	2.36358	Non-translating	Protein-coding		rRNA									>377	1009
1010	>1867	TGTTGGCCTTCGGGATCGGAG	21	2.36048	Non-translating	Protein-coding		rRNA									>1867	1010
1011	>1663	TAGGATAAGTGGGAGCCCT	19	2.36003	Non-translating	Protein-coding		rRNA									>1663	1011
1012	>1058	CGGACTGTTGGCCTGGGCTTGTGT	24	2.35982									No match				>1058	1012
1013	>399	ACCTCCTGGGAAGTCCTCGTG	21	2.35952									No match				>399	1013
1014	>533	ATAACTCGACGGATCGCAT	19	2.35747	Non-translating	Protein-coding		rRNA									>533	1014
1015	>478	AGCGCTGTGGGCCTGGCCCG	20	2.35682									No match				>478	1015
1016	>1027	CGCCGTGGAGACCTGGGCT	19	2.35244									No match				>1027	1016
1017	>611	CAAGTTGCGTAGTGGACCCGG	21	2.35007									No match				>611	1017
1018	>692	CCAACCTACTCGACCCTTCGACCG	24	2.34956									No match				>692	1018
1019	>804	CCCTTTTGGCTCCAAGGCCCGG	22	2.34918									No match				>804	1019
1020	>1092	CGGGCGCAAGTGAAATACCACTAC	24	2.34492	Non-translating	Protein-coding		rRNA									>1092	1020
1021	>1919	TTGGTTTCGCCCGAAGCATCGG	22	2.34471		Protein-coding		rRNA									>1919	1021
1022	>736	CCCATGCTGTCGTAGAGGCCTCG	23	2.34408		Protein-coding											>736	1022
1023	>1485	GGCGGAGGAAGACTCGGCA	19	2.3405		Protein-coding		rRNA									>1485	1023
1024	>1447	GGAAGACTCGGCATGAAGGCCA	22	2.33985		Protein-coding		rRNA									>1447	1024
1025	>169	AACAAGGTTTCCGTAGGTG	19	2.33899	Non-translating	Protein-coding		rRNA									>169	1025
1026	>465	AGAGGTCGCGAGAGAGCAG	19	2.3357		Protein-coding		rRNA									>465	1026
1027	>419	ACGGCTGTAGAGGATCGTTCCT	22	2.33235					snoRNA								>419	1027
1028	>779	CCCTACTCGACCCTTCGGCCG	21	2.33229									No match				>779	1028
1029	>825	CCGACCTACTCGACCCTTCGGCCA	24	2.32892									No match				>825	1029
1030	>1517	GGGGAAATAGCTCAGTTGG	19	2.32883								tRNA					>1517	1030
1031	>1875	TTAGCGGATTGCTCGAGCTGCT	22	2.32745									No match				>1875	1031
1032	>416	ACGGCGTCGGCCCGGTGACGTG	22	2.32603		Protein-coding											>416	1032
1033	>917	CCTACTCGACCCTTCGGCTG	20	2.32482	Non-translating	Protein-coding		rRNA									>917	1033
1034	>1147	CTACTCGACCCTTCGGCCGG	20	2.32452	Non-translating	Protein-coding		rRNA									>1147	1034
1035	>604	CAAGCAATAGACCCGGGTT	19	2.32329								tRNA					>604	1035
1036	>1084	CGGGCCGCTGCACAACTGGGCC	22	2.32071									No match				>1084	1036
1037	>596	CAAATTACCCAATCCTGAC	19	2.32042	Non-translating	Protein-coding		rRNA									>596	1037
1038	>405	ACGACCTACTCGACCCTTCGGCCG	24	2.319									No match				>405	1038
1039	>1013	CGATGATTCATGATAACTCGACG	23	2.31815	Non-translating	Protein-coding		rRNA									>1013	1039
1040	>1431	GCTGCGGGCCTGGTCCGGCTGTGC	24	2.31791									No match				>1431	1040
1041	>1448	GGAAGACTCGGCATGAAGGCCAG	23	2.31775		Protein-coding		rRNA									>1448	1041
1042	>164	AAATTCCTTGTCGCATAAG	19	2.31446		Protein-coding		rRNA									>164	1042
1043	>700	CCAAGTTGCGTAGCGGACCGCC	22	2.31281									No match				>700	1043
1044	>1480	GGCGCGCGCTACGGCTTTGACC	22	2.31276		Protein-coding		rRNA									>1480	1044
1045	>745	CCCCCCTTTTGGCTCCAAGGCCCGG	25	2.31083									No match				>745	1045
1046	>1855	TGGCTGTGATGACAACAAAA	20	2.31071									No match				>1855	1046
1047	>287	ACCAGATGATGAGGGTCG	18	2.31062									No match				>287	1047
1048	>303	ACCGACCCACTCGACCCTTCGGCCG	25	2.31039									No match				>303	1048
1049	>1655	TAGCCAAATGCCTCGTCATCT	21	2.31035	Non-translating	Protein-coding		rRNA									>1655	1049
1050	>1102	CGGTAGAACGCGGGTCTCC	19	2.31018								tRNA					>1102	1050
1051	>1457	GGATAAGTCGGTCCGGCC	18	2.31012									No match				>1457	1051
1052	>1567	GTGAAGTGTTCGGATCGCGGCG	22	2.30949		Protein-coding		rRNA									>1567	1052
1053	>1233	CTGCTGACACCTTTCGAAGCACT	23	2.30924		Protein-coding		rRNA									>1233	1053
1054	>530	AGTTGCGTAGTGGACCGCC	19	2.30834							sRP-RNA						>530	1054
1055	>815	CCGACCTACTCGACCCCTCGGCCG	24	2.30771									No match				>815	1055
1056	>1683	TCAACCTGTGGAGGCACCA	19	2.30025		Protein-coding											>1683	1056
1057	>1065	CGGATTTCGGTGAGGCGGATTC	22	2.29923					snoRNA								>1065	1057
1058	>237	AATCCCGGTAGGACCTCC	18	2.29873									No match				>237	1058
1059	>875	CCGGGGGACGGACCGGGAATC	21	2.29739	Non-translating	Protein-coding		rRNA									>875	1059
1060	>417	ACGGCTACCACATCCAAGGAAG	22	2.29545	Non-translating	Protein-coding		rRNA									>417	1060
1061	>936	CCTCCCGGCAGACGCACCA	19	2.29431									No match				>936	1061
1062	>1862	TGTCTGGTAATTGGAATGAGTA	22	2.29416	Non-translating	Protein-coding		rRNA									>1862	1062
1063	>1105	CGGTGCGTTGGCCTACCATCTCCCC	25	2.28888		Protein-coding				snRNA							>1105	1063
1064	>605	CAAGGAGGCAGCGGGGATTC	20	2.2869								tRNA					>605	1064
1065	>1842	TGCGGGCCTGGTCCGGCTGTGCT	23	2.28604									No match				>1842	1065
1066	>513	AGTCATCAAAGCCGTCAACT	20	2.28458		Protein-coding		rRNA									>513	1066
1067	>1746	TCCTTGGCGTCGGGCCTGCGA	21	2.28098		Protein-coding											>1746	1067
1068	>1822	TGCCGGCCGGGGACGGACCGGGA	23	2.28042									No match				>1822	1068
1069	>809	CCGAAGTCGTCTTGCCCAAGA	21	2.27934		Protein-coding		rRNA									>809	1069
1070	>1624	TACCGAGGCGCGTCAATTGCTG	22	2.2703		Protein-coding				snRNA							>1624	1070
1071	>1406	GCGGCGGAGGAAGACTCGGCA	21	2.26422		Protein-coding		rRNA									>1406	1071
1072	>1251	CTGTTTCTGAGGACGAGCCC	20	2.26363					snoRNA								>1251	1072
1073	>1321	GATTCTCGGAATGCCCCC	18	2.26298									No match				>1321	1073
1074	>1724	TCCGATGATTCATGATAACTCGA	23	2.26297	Non-translating	Protein-coding		rRNA									>1724	1074
1075	>1881	TTCCGTAGGGGCCTTTAGTCT	21	2.25793		Protein-coding		rRNA									>1881	1075
1076	>1682	TCAACCTGTGGAGGCACC	18	2.25466		Protein-coding											>1682	1076
1077	>1402	GCGGAGGAAGACTCGGCA	18	2.25421		Protein-coding		rRNA									>1402	1077
1078	>464	AGAGGTCGCGAGAGAGCA	18	2.25386		Protein-coding		rRNA									>464	1078
1079	>671	CAGGGCGCGCGCTACGGCTTTGACC	25	2.25357		Protein-coding		rRNA									>671	1079
1080	>148	AAACTGAGCATGTCTGAACTT	21	2.25333									No match				>148	1080
1081	>717	CCAGTCTTAGGATCCGGC	18	2.25258					snoRNA								>717	1081
1082	>1204	CTCGTCTTAACGGCTGGCT	19	2.24892									No match				>1204	1082
1083	>1614	TAAGCGGAAGGTCGTAGGTTCG	22	2.24853								tRNA					>1614	1083
1084	>430	ACGTTGCCGTAGCGCTGTGGGCCT	24	2.24823									No match				>430	1084
1085	>1366	GCCGGGGAGACCTGGGCT	18	2.24554									No match				>1366	1085
1086	>1450	GGACCGTGAGGATTTACTG	19	2.24419									No match				>1450	1086
1087	>1346	GCCCGGTCGCCCTACGCTACTG	22	2.23992		Protein-coding		rRNA									>1346	1087
1088	>918	CCTACTCGACCCTTCGGTCG	20	2.23789									No match				>918	1088
1089	>1687	TCAGACTTCAGAGATGCCTC	20	2.2362					snoRNA								>1687	1089
1090	>383	ACCTACTCGACCCTTCGGCCGC	22	2.23447									No match				>383	1090
1091	>1000	CGACGACGTCGAGTTGGCGGCG	22	2.23221		Protein-coding		rRNA									>1000	1091
1092	>1537	GGTCGTGGGTGCCCCACGGTGGGC	24	2.22989									No match				>1537	1092
1093	>1883	TTCCTATCTACCGTTGGTG	19	2.22458		Protein-coding		rRNA									>1883	1093
1094	>1733	TCCGCCGTTGATCGTTCATG	20	2.22202					snoRNA								>1733	1094
1095	>1573	GTGCATGGCCGTTCTTAGTTG	21	2.22125	Non-translating	Protein-coding		rRNA									>1573	1095
1096	>1313	GATCAGATGGCCGAGTTG	18	2.21884								tRNA					>1313	1096
1097	>814	CCGACCTACTAGACCCTTCGGCCG	24	2.21786									No match				>814	1097
1098	>435	ACTCGACCCTTCGGCCGA	18	2.2157									No match				>435	1098
1099	>1518	GGGGAACTGCGCTGCAACGGCCT	23	2.21495									No match				>1518	1099
1100	>1310	GATAAGTGGGAGCCCTTA	18	2.21129	Non-translating	Protein-coding		rRNA									>1310	1100
1101	>683	CATTCGTATTTCATAGTCAGAGG	23	2.21034	Non-translating	Protein-coding		rRNA									>683	1101
1102	>537	ATACCGTCCTAGTCTCAACCATA	23	2.20876	Non-translating	Protein-coding		rRNA									>537	1102
1103	>826	CCGACCTACTCGACCCTTCGGCCC	24	2.20835									No match				>826	1103
1104	>302	ACCGACATACTCGACCCTTCGGCCG	25	2.20206									No match				>302	1104
1105	>1469	GGCCGTGGAGACCTGGGCTCG	21	2.19823		Protein-coding											>1469	1105
1106	>1551	GTAGCGCTGTGGGCCTGGCCCGGTC	25	2.19387									No match				>1551	1106
1107	>1003	CGAGAGCTTGTAACCCAA	18	2.19229							sRP-RNA						>1003	1107
1108	>1674	TAGGCAACACAGGACTGATGACGG	24	2.19111				rRNA									>1674	1108
1109	>579	ATTGCTCGAGCTGCTCAC	18	2.1905	Non-translating	Protein-coding		rRNA									>579	1109
1110	>1659	TAGCTATGAGATCCGAGGGATG	22	2.1899									No match				>1659	1110
1111	>535	ATAAGCTTTGAATGGAAGCCCCGG	24	2.18868		Protein-coding		rRNA									>535	1111
1112	>839	CCGACCTGCTCGACCCTTCGGCCG	24	2.18834		Protein-coding		rRNA									>839	1112
1113	>567	ATGTCCCGGCGACGGAAC	18	2.18778									No match				>567	1113
1114	>1702	TCCCCTCCTTTTGGCTCCAAGGC	23	2.18686	Non-translating	Protein-coding		rRNA									>1702	1114
1115	>914	CCTACTCGACCCTTCGGCCGG	21	2.18371	Non-translating	Protein-coding		rRNA									>914	1115
1116	>1167	CTCCATTGTCGTCCAGCCCGG	21	2.18335									No match				>1167	1116
1117	>966	CCTTCGGACACTACCAAGCAGAT	23	2.18226									No match				>966	1117
1118	>1005	CGAGAGCTTGTAACCCGAG	19	2.18085							sRP-RNA						>1005	1118
1119	>176	AACCCGTCGGCTGTTGGCG	19	2.1794	Non-translating	Protein-coding		rRNA									>176	1119
1120	>828	CCGACCTACTCGACCCTTCGGCTG	24	2.17321	Non-translating	Protein-coding		rRNA									>828	1120
1121	>1275	GAAACTTACCAGGTCCAGACATA	23	2.17301	Non-translating	Protein-coding		rRNA									>1275	1121
1122	>1367	GCCGGGGGACGGACCGGGA	19	2.17186	Non-translating	Protein-coding		rRNA									>1367	1122
1123	>1087	CGGGCCGCTGCACTCCTTGAC	21	2.17079							sRP-RNA						>1087	1123
1124	>1176	CTCCTACCGATTGAATGGTCCGGTG	25	2.16754	Non-translating	Protein-coding		rRNA									>1176	1124
1125	>666	CAGGCGCGCAAATTACCCAATCCTG	25	2.16674	Non-translating	Protein-coding		rRNA									>666	1125
1126	>330	ACCGACCTACTCGACCCTTCGGCCC	25	2.16648									No match				>330	1126
1127	>818	CCGACCTACTCGACCCTACGGCCG	24	2.16601									No match				>818	1127
1128	>1085	CGGGCCGCTGCACAACTGGGCCG	23	2.16427									No match				>1085	1128
1129	>144	AAACGGATCCGTAACTTCG	19	2.16399	Non-translating	Protein-coding		rRNA									>144	1129
1130	>1354	GCCGAGGAGACCTGGGCT	18	2.16323									No match				>1354	1130
1131	>1512	GGGCGCGCGCTACGGCTTTGACCT	24	2.1628		Protein-coding		rRNA									>1512	1131
1132	>1203	CTCGGGGGTCCCGGCCCCGAACCCG	25	2.15163	Non-translating	Protein-coding		rRNA									>1203	1132
1133	>141	AAACCTGGCTCTGATACCA	19	2.15022									No match	miR1511	miR1511	miR1511	>141	1133
1134	>1276	GAAACTTACCAGGTCCAGACATAG	24	2.14872	Non-translating	Protein-coding		rRNA									>1276	1134
1135	>1420	GCTCGGGGGTCCCGGCCC	18	2.14863	Non-translating	Protein-coding		rRNA									>1420	1135
1136	>249	AATTCTCGGAATGCCCCC	18	2.14052									No match				>249	1136
1137	>380	ACCTACTCGACCCTTCGGCC	20	2.13977	Non-translating	Protein-coding		rRNA									>380	1137
1138	>1019	CGCCCCCAAGGGCCCGTGCCA	21	2.13627	Non-translating	Protein-coding		rRNA									>1019	1138
1139	>1414	GCTAAGTCGGTCCGGCCG	18	2.13402	Non-translating	Protein-coding		rRNA									>1414	1139
1140	>1476	GGCGAGCACCGACCTACTCGACCCT	25	2.13148	Non-translating	Protein-coding		rRNA									>1476	1140
1141	>232	AAGTTGCGTAGTGGACCCGG	20	2.13067									No match				>232	1141
1142	>1685	TCACGTGTGAACCGAAGTCGTC	22	2.12916		Protein-coding		rRNA									>1685	1142
1143	>1838	TGCGCCCCCAAGGGCCCGTGCC	22	2.12833	Non-translating	Protein-coding		rRNA									>1838	1143
1144	>1036	CGCGCGCTACGGCTTTGACCT	21	2.12636		Protein-coding		rRNA									>1036	1144
1145	>1174	CTCCGCGCACCTGCTGACACCT	22	2.12613		Protein-coding		rRNA									>1174	1145
1146	>1465	GGCATCGCGCTCCTAGCCT	19	2.12566	Non-translating	Protein-coding		rRNA									>1465	1146
1147	>615	CAATTGTTGGTCTTCAACG	19	2.12491	Non-translating	Protein-coding	Pseudogene	rRNA									>615	1147
1148	>286	ACCACTCTTTCGTCTAAGGATG	22	2.12466		Protein-coding		rRNA									>286	1148
1149	>1569	GTGAGTGCGTTGGTCTACC	19	2.12452		Protein-coding				snRNA							>1569	1149
1150	>458	AGACCTGCATGGGCCACC	18	2.12422									No match				>458	1150
1151	>1559	GTCGCTTCCCGAATGCCT	18	2.12415		Protein-coding											>1559	1151
1152	>326	ACCGACCTACTCGACCCTTCGG	22	2.11978	Non-translating	Protein-coding		rRNA									>326	1152
1153	>1880	TTCCGGCCGGGGGACGGACCGGGA	24	2.11857									No match				>1880	1153
1154	>1854	TGGCGGATTGCTCGAGCT	18	2.11754	Non-translating	Protein-coding		rRNA									>1854	1154
1155	>503	AGGTCTAGGATAAGTGGGAGCCC	23	2.11461									No match				>503	1155
1156	>597	CAAATTACCCAATCCTGACA	20	2.11144	Non-translating	Protein-coding		rRNA									>597	1156
1157	>1223	CTGCCACGATCCACTGAGATCC	22	2.11128	Non-translating	Protein-coding		rRNA									>1223	1157
1158	>1826	TGCCGGCCGGGGGACGGACCGGGC	24	2.11079									No match				>1826	1158
1159	>1554	GTCAGGATAGCTCAGTTGGTAGAGC	25	2.11047								tRNA					>1554	1159
1160	>813	CCGACCTACCCGACCCTTCGGCCG	24	2.10476									No match				>813	1160
1161	>1820	TGCCGCTCAGACTTGCTCTGCTGTG	25	2.10034					snoRNA								>1820	1161
1162	>1757	TCCTTTTGGCTCCAAGGCCCGG	22	2.09991	Non-translating	Protein-coding		rRNA									>1757	1162
1163	>1399	GCGCTGCGGGCCTGGTCCGGCTGTG	25	2.09289									No match				>1399	1163
1164	>1802	TCTTTCGCTCCTATCTGACGGCC	23	2.09286					snoRNA								>1802	1164
1165	>473	AGCCATGCATGTGCAAGTATGAACC	25	2.08802	Non-translating	Protein-coding		rRNA									>473	1165
1166	>274	ACAGCAGGACGGTGGTCATG	20	2.08787		Protein-coding		rRNA									>274	1166
1167	>1260	CTTACTCGACCCTTCGGCCGG	21	2.08385									No match				>1260	1167
1168	>650	CACTCGGCCCAGCGGGCG	18	2.08374		Protein-coding		rRNA									>650	1168
1169	>713	CCAGCAAACGGAGGGCTAAAACCTG	25	2.08329		Protein-coding		rRNA									>713	1169
1170	>694	CCAACTCGACCCTTCGGCCGG	21	2.08321									No match				>694	1170
1171	>1819	TGCCGATGATGATTAGTG	18	2.08209		Protein-coding											>1819	1171
1172	>690	CCAAATGCCTCGTCATCTAAT	21	2.08036	Non-translating	Protein-coding		rRNA									>690	1172
1173	>788	CCCTCCTTTTGGCTCCAAGGCCCGG	25	2.07829	Non-translating	Protein-coding		rRNA									>788	1173
1174	>904	CCTACTCGACCCCTCGGCCGG	21	2.07246									No match				>904	1174
1175	>1364	GCCGGCCGGGGGACGGACCGGG	22	2.06331	Non-translating	Protein-coding		rRNA									>1364	1175
1176	>1549	GTAGCGCTGTGGGCCTGGCCC	21	2.06329									No match				>1549	1176
1177	>1185	CTCCTTTTGGCTCCAAGGCCCGG	23	2.06202	Non-translating	Protein-coding		rRNA									>1185	1177
1178	>1832	TGCCGTGATCGGCCGCCTCG	20	2.06057	Non-translating	Protein-coding		rRNA									>1832	1178
1179	>1122	CGTGTGAACCGAAGTCGT	18	2.05864		Protein-coding		rRNA									>1122	1179
1180	>1098	CGGGCTCAAGTGAAATACCACTACT	25	2.05777	Non-translating	Protein-coding		rRNA									>1098	1180
1181	>445	ACTTACCAGGTCCAGACATA	20	2.05708	Non-translating	Protein-coding		rRNA									>445	1181
1182	>1904	TTGGCGGATTGCTCGAGCTGC	21	2.05582	Non-translating	Protein-coding		rRNA									>1904	1182
1183	>1021	CGCCCGTGTCGGTAACACA	19	2.05364									No match				>1021	1183
1184	>1181	CTCCTTTGGCTCCAAGGCCCGG	22	2.05303									No match				>1181	1184
1185	>1866	TGTGGGCCTGGCCCGGTCGTGCT	23	2.05163									No match				>1866	1185
1186	>409	ACGCCAAGCCGTAGATCTGAGCCGC	25	2.05134									No match				>409	1186
1187	>1788	TCTCGTTCGTCGTAACTGGCAA	22	2.05041					snoRNA								>1788	1187
1188	>985	CGACCAGCAAACGGAGGGC	19	2.04889		Protein-coding		rRNA									>985	1188
1189	>337	ACCGACCTACTCGACCCTTGGCCG	24	2.04885									No match				>337	1189
1190	>799	CCCTTCGGCCGGCATCGCGCT	21	2.04878	Non-translating	Protein-coding		rRNA									>799	1190
1191	>926	CCTACTCGACCTTTCGGCCGG	21	2.04835									No match				>926	1191
1192	>1422	GCTCGGGGGTCCCGGCCCCG	20	2.04779	Non-translating	Protein-coding		rRNA									>1422	1192
1193	>832	CCGACCTACTCGACCTTTCGGCC	23	2.04243									No match				>832	1193
1194	>267	ACACTTGATCCGAGGCCGGCC	21	2.03802									No match				>267	1194
1195	>607	CAAGGATTGACAGACTGAG	19	2.03792	Non-translating	Protein-coding		rRNA									>607	1195
1196	>1441	GCTGTTTCTGAGGACGAGCCT	21	2.03575					snoRNA								>1441	1196
1197	>1566	GTCTGGGTGTGTAGTTGG	18	2.03385									No match				>1566	1197
1198	>1463	GGCACTGCGCTGCAACGGCCT	21	2.03323		Protein-coding											>1463	1198
1199	>1035	CGCGCCTGTAGCTCAGCG	18	2.03113									No match				>1035	1199
1200	>1213	CTGAAGGTCTCCGGTTCG	18	2.02944		Protein-coding						tRNA					>1213	1200
1201	>1805	TGAAGTGTTCGGATCGCGGCG	21	2.02783		Protein-coding		rRNA									>1805	1201
1202	>1576	GTGCGAGAGGTCCCGAGT	18	2.02462		Protein-coding						tRNA					>1576	1202
1203	>1486	GGCTAAGTCGGTCCGGCC	18	2.0226	Non-translating	Protein-coding		rRNA									>1486	1203
1204	>1017	CGCATTTATTAGATAAAAGGCTGAC	25	2.02159	Non-translating	Protein-coding		rRNA									>1017	1204
1205	>1408	GCGGGCCTGGTCCGGCTGTGC	21	2.02104									No match				>1408	1205
1206	>1597	GTTGCGTAGCGGACCGCC	18	2.0166									No match				>1597	1206
1207	>1288	GACCTACTCGACCCTTCGG	19	2.01621	Non-translating	Protein-coding		rRNA									>1288	1207
1208	>509	AGTAGAGGTCGCGAGAGAGC	20	2.01446		Protein-coding		rRNA									>509	1208
1209	>1439	GCTGTTGTAGCGCTGCGGGCC	21	2.01155							sRP-RNA						>1439	1209
1210	>1225	CTGCCGGCCGGGGGACGGACCGGGA	25	2.01102									No match				>1225	1210
1211	>973	CCTTTTGGCTCCAAGGCCC	19	2.00922	Non-translating	Protein-coding		rRNA									>973	1211
1212	>241	AATCCTGCTGTCGACGCC	18	2.00886									No match				>241	1212
1213	>1234	CTGGACGGGGTCGACGGGCG	20	2.00676		Protein-coding				snRNA							>1234	1213
1214	>1631	TACGGACAAGGGGAATCCGACTG	23	2.00249	Non-translating	Protein-coding		rRNA									>1631	1214
1215	>1074	CGGCGAGAGCGGGTCGCCGCG	21	1.99894	Non-translating	Protein-coding		rRNA									>1074	1215
1216	>1853	TGGCCTAGAGGTTGTCTGACAGAC	24	1.99737					snoRNA								>1853	1216
1217	>1392	GCGCAAGTGAAATACCACTAC	21	1.99698	Non-translating	Protein-coding		rRNA									>1392	1217
1218	>560	ATGCGGAGTACCAACGGCTAGACG	24	1.99505		Protein-coding		rRNA									>560	1218
1219	>1250	CTGTTTCTGAGGACGAGCC	19	1.99367					snoRNA								>1250	1219
1220	>1905	TTGGCGGATTGCTCGAGCTGCT	22	1.99269	Non-translating	Protein-coding		rRNA									>1905	1220
1221	>1004	CGAGAGCTTGTAACCCATG	19	1.99121							sRP-RNA						>1004	1221
1222	>989	CGACCTACTCGACCATTCGGCCG	23	1.99033									No match				>989	1222
1223	>1570	GTGAGTGCGTTGGTCTACCATC	22	1.98579		Protein-coding				snRNA							>1570	1223
1224	>1665	TAGGATAAGTGGGAGCCCTTA	21	1.98544	Non-translating	Protein-coding		rRNA									>1665	1224
1225	>1194	CTCGCCGAACCTAACCTGGCCCCT	24	1.98494									No match				>1194	1225
1226	>1032	CGCGAGCTTGTAACCCGA	18	1.98302									No match				>1032	1226
1227	>542	ATCCACGCTCACCGCACC	18	1.98298									No match				>542	1227
1228	>436	ACTCGACCCTTCGGCCGGCATCGCG	25	1.98256	Non-translating	Protein-coding		rRNA									>436	1228
1229	>1506	GGGCATTAAGGTGATGTGGACGCT	24	1.98147							sRP-RNA						>1506	1229
1230	>149	AAACTTACCAGGTCCAGAC	19	1.98025	Non-translating	Protein-coding		rRNA									>149	1230
1231	>1565	GTCTGGGTGGTGTAGTTGG	19	1.97863									No match				>1565	1231
1232	>289	ACCAGCAAACGGAGGGCTA	19	1.97448		Protein-coding		rRNA									>289	1232
1233	>1933	TTTTGGCTCCAAGGCCCGG	19	1.97192	Non-translating	Protein-coding		rRNA									>1933	1233
1234	>913	CCTACTCGACCCTTCGGCCGA	21	1.96883									No match				>913	1234
1235	>980	CGAAGTCGTCTTGCCCAAG	19	1.96715		Protein-coding		rRNA									>980	1235
1236	>948	CCTCCTTTTGGCTCCAAGGCCCGG	24	1.96529	Non-translating	Protein-coding		rRNA									>948	1236
1237	>246	AATCTCTCAGGCGTCGCC	18	1.95855									No match				>246	1237
1238	>1286	GACCTACTCGACCCTTCAGCCGG	23	1.95767		Protein-coding		rRNA									>1286	1238
1239	>603	CAAGCAATAGACCCGGGT	18	1.95562								tRNA					>603	1239
1240	>418	ACGGCTGTAGAGGATCGTTCC	21	1.95345					snoRNA								>418	1240
1241	>892	CCGTTGTAGTCTAGGTGG	18	1.95286								tRNA					>892	1241
1242	>1672	TAGGCAACACAGGACTGATG	20	1.95275				rRNA									>1672	1242
1243	>444	ACTTACCAGGTCCAGACAT	19	1.9527	Non-translating	Protein-coding		rRNA									>444	1243
1244	>1676	TAGGCTAAGTGGGAGCCCT	19	1.95237									No match				>1676	1244
1245	>1908	TTGGCGGATTGTTCGAGCTGCT	22	1.95169									No match				>1908	1245
1246	>591	CAAAACGGATCCGTAACTTC	20	1.9508	Non-translating	Protein-coding		rRNA									>591	1246
1247	>155	AAAGGCCAACCAAGATCGGAT	21	1.95011		Protein-coding		rRNA									>155	1247
1248	>1798	TCTGGTAATTGGAATGAGTACAA	23	1.94706	Non-translating	Protein-coding		rRNA									>1798	1248
1249	>177	AACCCGTCGGCTGTTGGCGG	20	1.94696	Non-translating	Protein-coding		rRNA									>177	1249
1250	>1086	CGGGCCGCTGCACAACTGGGCCGCT	25	1.94672									No match				>1086	1250
1251	>543	ATCCACGCTCACCGCACCA	19	1.9464									No match				>543	1251
1252	>228	AAGTACCAGTGAGCATGGAGG	21	1.9427		Protein-coding		rRNA									>228	1252
1253	>551	ATCGACCTACTCGACCCT	18	1.9422		Protein-coding		rRNA									>551	1253
1254	>1265	CTTGATCCGATGGGTGGCATG	21	1.94068									No match				>1265	1254
1255	>962	CCTGGACGGGGTCGACGGGCG	21	1.93748		Protein-coding				snRNA							>962	1255
1256	>929	CCTAGAGGTTGTCTGACAGAC	21	1.93625					snoRNA								>929	1256
1257	>1211	CTCTTTCTTGATTCTATGGGTGGTG	25	1.93059	Non-translating	Protein-coding	Pseudogene	rRNA									>1211	1257
1258	>1134	CTAATACGTGCAACAAACCCCGACT	25	1.93016	Non-translating	Protein-coding		rRNA									>1134	1258
1259	>1707	TCCCGGCCCCGAACCCGTCGGCCG	24	1.92605									No match				>1707	1259
1260	>1484	GGCGGAGGAAGACTCGGC	18	1.92395		Protein-coding		rRNA									>1484	1260
1261	>1001	CGACTTCTCTTTCCACTGAGTG	22	1.92299					snoRNA								>1001	1261
1262	>1522	GGGGCACTGCGCTGCAACGGCCT	23	1.9229		Protein-coding											>1522	1262
1263	>1580	GTGGATCTGTGCTGATTGACATACT	25	1.92275					snoRNA								>1580	1263
1264	>737	CCCATTGTCGTCCAGCCCGG	20	1.91932									No match				>737	1264
1265	>686	CATTTATTAGATAAAAGGCT	20	1.919	Non-translating	Protein-coding		rRNA									>686	1265
1266	>1274	GAAACTTACCAGGTCCAGACA	21	1.91711	Non-translating	Protein-coding		rRNA									>1274	1266
1267	>727	CCATGGGCTAAGTCGGTCCGGCCG	24	1.9154	Non-translating	Protein-coding		rRNA									>727	1267
1268	>699	CCAAGTTGCGCAGTGGACCGC	21	1.91477									No match				>699	1268
1269	>1034	CGCGCAAATTACCCAATCCTG	21	1.91024	Non-translating	Protein-coding		rRNA									>1034	1269
1270	>480	AGCGGGGTAGAGGAATTGG	19	1.9081								tRNA					>480	1270
1271	>1519	GGGGATGTAGCTCAGATG	18	1.90685								tRNA					>1519	1271
1272	>583	ATTGGATGATGGAAAAACCAGCAA	24	1.90665				rRNA									>583	1272
1273	>1186	CTCCTTTTGGCTCCAAGGCCCGGTT	25	1.90498	Non-translating	Protein-coding		rRNA									>1186	1273
1274	>667	CAGGGATCGGCGGATGTTG	19	1.90255	Non-translating	Protein-coding		rRNA									>667	1274
1275	>1256	CTTACCAGGTCCAGACATA	19	1.90162	Non-translating	Protein-coding		rRNA									>1256	1275
1276	>529	AGTTGCGTAGTGGACCGA	18	1.89988									No match				>529	1276
1277	>1924	TTTCCCGGCAATGGAACC	18	1.89619									No match				>1924	1277
1278	>532	ATAACTCGACGGATCGCA	18	1.89341	Non-translating	Protein-coding		rRNA									>532	1278
1279	>854	CCGGACCTGTGCTGATTGACA	21	1.89203					snoRNA								>854	1279
1280	>1418	GCTCCGCGCACCTGCTGACACCT	23	1.89036		Protein-coding		rRNA									>1418	1280
1281	>1656	TAGCCAAATGCCTCGTCATCTAA	23	1.89001	Non-translating	Protein-coding		rRNA									>1656	1281
1282	>590	ATTTCTCGGAATGCCCCC	18	1.88149									No match				>590	1282
1283	>999	CGACGACGTCGAGTTGGCG	19	1.88074		Protein-coding		rRNA									>999	1283
1284	>1703	TCCCCTCCTTTTGGCTCCAAGGCC	24	1.88003	Non-translating	Protein-coding		rRNA									>1703	1284
1285	>198	AACGGCTACCACATCCAAGGAAG	23	1.87915	Non-translating	Protein-coding		rRNA									>198	1285
1286	>835	CCGACCTACTCGCCCCTTCGGCCG	24	1.87783									No match				>835	1286
1287	>1807	TGACGACATTTTCGAACTAG	20	1.87588									No match				>1807	1287
1288	>298	ACCCTGTTGAGCTTGACTCTAG	22	1.87351	Non-translating	Protein-coding		rRNA									>298	1288
1289	>1751	TCCTTTTCATTCTGAGTGCC	20	1.87113									No match				>1751	1289
1290	>1089	CGGGCCTGGTCCGGCTGTGCT	21	1.86913									No match				>1089	1290
1291	>411	ACGGACCGGGAATCGCCCCTTC	22	1.86844	Non-translating	Protein-coding		rRNA									>411	1291
1292	>1620	TACAGACAGACTGATTGGGTG	21	1.86788		Protein-coding		rRNA									>1620	1292
1293	>544	ATCCAGCCCCATGTCGCACG	20	1.86659	Non-translating	Protein-coding		rRNA									>544	1293
1294	>471	AGCCAGAAATCTGATCCG	18	1.86374					snoRNA								>471	1294
1295	>408	ACGCATCATTCAAATTTCTGCCCT	24	1.86317	Non-translating	Protein-coding		rRNA									>408	1295
1296	>1315	GATCCTGCTGTCGACGCC	18	1.85959									No match				>1315	1296
1297	>571	ATTAGAGTAGAGGTCGCGAGAGAGC	25	1.85913		Protein-coding		rRNA									>571	1297
1298	>1607	TAACCCACAGGTCCCAGGATC	21	1.85352		Protein-coding						tRNA					>1607	1298
1299	>824	CCGACCTACTCGACCCTTCGG	21	1.85186	Non-translating	Protein-coding		rRNA									>824	1299
1300	>986	CGACCAGCAAACGGAGGGCT	20	1.85095		Protein-coding		rRNA									>986	1300
1301	>1907	TTGGCGGATTGCTCGAGCTGCTCA	24	1.85051	Non-translating	Protein-coding		rRNA									>1907	1301
1302	>1921	TTGTTACACACACTGAAGCCTT	22	1.85035									No match				>1921	1302
1303	>864	CCGGCCGGGGGACGGACCGGGAATC	25	1.84946	Non-translating	Protein-coding		rRNA									>864	1303
1304	>1360	GCCGGCATCGCGCTCCTAG	19	1.84395	Non-translating	Protein-coding		rRNA									>1360	1304
1305	>1658	TAGCTATGAGATCCGAGGGAT	21	1.84263									No match				>1658	1305
1306	>1550	GTAGCGCTGTGGGCCTGGCCCG	22	1.84068									No match				>1550	1306
1307	>366	ACCGTCCTAGTCTCAACCATAAACG	25	1.83657	Non-translating	Protein-coding		rRNA									>366	1307
1308	>147	AAACTGAGCATGTCTGAACT	20	1.83341									No match				>147	1308
1309	>862	CCGGCCGGGGGACGGACCGGGAA	23	1.83241	Non-translating	Protein-coding		rRNA									>862	1309
1310	>996	CGACCTACTCGACCCTTCGGACG	23	1.83212									No match				>996	1310
1311	>1015	CGCAAATTACCCAATCCTGAC	21	1.83007	Non-translating	Protein-coding		rRNA									>1015	1311
1312	>1863	TGTCTGGTAATTGGAATGAGTACAA	25	1.82632	Non-translating	Protein-coding		rRNA									>1863	1312
1313	>486	AGCTGGAGACGTATCGGCCT	20	1.8255		Protein-coding											>486	1313
1314	>354	ACCGACTTACTCGACCCT	18	1.82488									No match				>354	1314
1315	>423	ACGGGCCGCTGCACAACTGGGCCG	24	1.8219									No match				>423	1315
1316	>1077	CGGCTACCACATCCAAGGAAG	21	1.82033	Non-translating	Protein-coding		rRNA									>1077	1316
1317	>1224	CTGCCCTGGCCCGGCGCACCCCAA	24	1.8194		Protein-coding				snRNA							>1224	1317
1318	>1258	CTTACCAGGTCCAGACATAGCAAG	24	1.81814	Non-translating	Protein-coding		rRNA									>1258	1318
1319	>415	ACGGATCGCATGGCCTTTG	19	1.81811	Non-translating	Protein-coding		rRNA									>415	1319
1320	>1002	CGACTTCTCTTTCCACTGAGTGT	23	1.81454					snoRNA								>1002	1320
1321	>1732	TCCGCCGTTGATCGTTCAT	19	1.81375					snoRNA								>1732	1321
1322	>581	ATTGGATGATGGAAAAACCAGC	22	1.80832				rRNA									>581	1322
1323	>1289	GACCTACTCGACCCTTCGGCAG	22	1.79676									No match				>1289	1323
1324	>618	CACACTGAAGGTCTCCGGTTCG	22	1.7966		Protein-coding						tRNA					>618	1324
1325	>1345	GCCCCCGTAGCTCAGTTGG	19	1.79546									No match				>1345	1325
1326	>874	CCGGGGGACGGACCGGGAA	19	1.79476	Non-translating	Protein-coding		rRNA									>874	1326
1327	>1744	TCCTGGGCAGCAGCACCA	18	1.79423									No match				>1744	1327
1328	>1298	GAGATCACGAGGCCACTGATACCCT	25	1.79224		Protein-coding											>1298	1328
1329	>1489	GGCTAAGTCGGTCCGGCCGATG	22	1.79018	Non-translating	Protein-coding		rRNA									>1489	1329
1330	>1507	GGGCCGCACCGCTGGCCGACCCTG	24	1.78956		Protein-coding		rRNA									>1507	1330
1331	>1582	GTGGCCTAGAGGTTGTCTGACAGAC	25	1.78473					snoRNA								>1582	1331
1332	>718	CCAGTCTTAGGATCCGGCT	19	1.78452					snoRNA								>718	1332
1333	>681	CATGTGCAAGTATGAACCA	19	1.78437	Non-translating	Protein-coding		rRNA									>681	1333
1334	>1290	GACCTACTCGACCCTTTGGCCG	22	1.78265									No match				>1290	1334
1335	>1126	CGTTGCCGTAGCGCTGTGGGC	21	1.78187									No match				>1126	1335
1336	>1475	GGCGAGAGTAGTACTAGGATGG	22	1.78033									No match				>1475	1336
1337	>1694	TCAGTCGTAGTCTAGGTGG	19	1.78012									No match				>1694	1337
1338	>1331	GCACTGCGCTGCAACGGCCT	20	1.77982		Protein-coding											>1331	1338
1339	>1547	GTAGCCAAATGCCTCGTCATCT	22	1.7782	Non-translating	Protein-coding		rRNA									>1547	1339
1340	>1868	TGTTGGCCTTCGGGATCGGAGTA	23	1.77516	Non-translating	Protein-coding		rRNA									>1868	1340
1341	>1926	TTTCCCTGGATGCGCACC	18	1.77413									No match				>1926	1341
1342	>1555	GTCCAGACATAGCAAGGATTG	21	1.76904	Non-translating	Protein-coding	Pseudogene	rRNA									>1555	1342
1343	>539	ATAGGTGCCGGAGCTGCTACA	21	1.76632		Protein-coding											>539	1343
1344	>1158	CTAGAGGTTGTCTGACAGAC	20	1.76599					snoRNA								>1158	1344
1345	>250	AATTCTCGGAATGCCCCCC	19	1.76468									No match				>250	1345
1346	>1906	TTGGCGGATTGCTCGAGCTGCTC	23	1.76399	Non-translating	Protein-coding		rRNA									>1906	1346
1347	>1771	TCGGATTCCCCTTCAGGACATC	22	1.76293		Protein-coding			snoRNA								>1771	1347
1348	>1735	TCCGTCGTAGTCTAGGTGG	19	1.76108		Protein-coding						tRNA					>1735	1348
1349	>582	ATTGGATGATGGAAAAACCAGCA	23	1.76045				rRNA									>582	1349
1350	>203	AACTGGTACGGACAAGGGGAATCCG	25	1.75856	Non-translating	Protein-coding		rRNA									>203	1350
1351	>1632	TACGGCTTTGACCTAACGGCCT	22	1.75647		Protein-coding		rRNA									>1632	1351
1352	>1291	GACGTTGCCGTAGCGCTGTGGGCC	24	1.75538									No match				>1291	1352
1353	>424	ACGGGCCGCTGCACTCCTCGGCCG	24	1.7535							sRP-RNA						>424	1353
1354	>215	AAGATTAAGCCATGCATG	18	1.75345	Non-translating	Protein-coding		rRNA									>215	1354
1355	>1811	TGCAGATGAGGAGACACG	18	1.75332					snoRNA								>1811	1355
1356	>678	CATGGCCGTTCTTAGTTGGTG	21	1.75225	Non-translating	Protein-coding		rRNA									>678	1356
1357	>502	AGGTCCCGGCGACGGAAC	18	1.74963									No match				>502	1357
1358	>798	CCCTTCGGCCGGCATCGCG	19	1.74802	Non-translating	Protein-coding		rRNA									>798	1358
1359	>704	CCAAGTTGCGTAGTGGACCGA	21	1.74659									No match				>704	1359
1360	>1434	GCTGGAGTAGCTCAGTTGG	19	1.74251								tRNA					>1434	1360
1361	>284	ACCACCAAGATCTCTGAGGCTT	22	1.74217		Protein-coding											>284	1361
1362	>1264	CTTGATCCGAGGCCGGCC	18	1.73944									No match				>1264	1362
1363	>1583	GTGGGTTCGAGCCCCACGGTGGGC	24	1.73863		Protein-coding						tRNA					>1583	1363
1364	>1739	TCCGTTGTAGTCTAGGTGG	19	1.73331								tRNA					>1739	1364
1365	>1460	GGCAACACAGGACTGATGACGG	22	1.73305				rRNA									>1460	1365
1366	>546	ATCCCTGTGATGACCTGTGATG	22	1.72942									No match				>546	1366
1367	>1671	TAGGATAAGTGTGAGCCC	18	1.72929				rRNA									>1671	1367
1368	>652	CACTTGATCCGAGGCCGGCC	20	1.72771									No match				>652	1368
1369	>186	AACCGAAGTCGTCTTGCCGAACTCC	25	1.72707		Protein-coding		rRNA									>186	1369
1370	>197	AACGGATCCGTAACTTCG	18	1.72304	Non-translating	Protein-coding		rRNA									>197	1370
1371	>1471	GGCCTGGTCCGGTTGTGC	18	1.71662									No match				>1471	1371
1372	>422	ACGGGCCGCTGCACAACTGGGCC	23	1.71286									No match				>422	1372
1373	>730	CCCACAGGTCCCAGGATC	18	1.71021		Protein-coding						tRNA					>730	1373
1374	>1800	TCTGGTGCCAGCAGCCGCGG	20	1.71005	Non-translating	Protein-coding		rRNA									>1800	1374
1375	>1847	TGGACTAGAGTTTCTGATCCCGCCT	25	1.70889									No match				>1847	1375
1376	>995	CGACCTACTCGACCCTTCGG	20	1.70277	Non-translating	Protein-coding		rRNA									>995	1376
1377	>206	AACTTACCAGGTCCAGACATAG	22	1.70046	Non-translating	Protein-coding		rRNA									>206	1377
1378	>1421	GCTCGGGGGTCCCGGCCCC	19	1.6988	Non-translating	Protein-coding		rRNA									>1421	1378
1379	>404	ACCTTTTGGACTTTGGCCATGG	22	1.69277									No match		miR9653a	miR9653a	>404	1379
1380	>801	CCCTTCGGCCGGCATCGCGCTCCTA	25	1.68763	Non-translating	Protein-coding		rRNA									>801	1380
1381	>1334	GCAGGTGATGACAATCAGACAG	22	1.68526					snoRNA								>1334	1381
1382	>357	ACCGAGGCGCGTCAATTG	18	1.68495		Protein-coding				snRNA							>357	1382
1383	>1612	TAAGCCTGCCTGACTGTGAGACCG	24	1.68408		Protein-coding		rRNA									>1612	1383
1384	>979	CGAAGTCGTCTTGCCCAA	18	1.6806		Protein-coding		rRNA									>979	1384
1385	>1513	GGGCGCGCGCTACGGCTTTGACCTA	25	1.68048		Protein-coding		rRNA									>1513	1385
1386	>290	ACCAGGGATCGGCGGATGTT	20	1.67815	Non-translating	Protein-coding		rRNA									>290	1386
1387	>1088	CGGGCCGCTGCACTCCTTGACCGCT	25	1.6764							sRP-RNA						>1088	1387
1388	>500	AGGGCGCGCGCTACGGCTTTGACC	24	1.67609		Protein-coding		rRNA									>500	1388
1389	>481	AGCGGTTGAAAGAGTCGGTCT	21	1.67579								tRNA					>481	1389
1390	>1451	GGACCTGTATGGGCCACC	18	1.66898									No match				>1451	1390
1391	>139	AAACAAAGCATTGCGATGGTCCTC	24	1.66758	Non-translating	Protein-coding		rRNA									>139	1391
1392	>1378	GCCTATCGATCCTTTAGATCTTCGG	25	1.66701	Non-translating	Protein-coding		rRNA									>1378	1392
1393	>1200	CTCGGCTCGGGGTGTGGACTG	21	1.66676									No match				>1200	1393
1394	>1128	CGTTTTCTTGCTGGGGCGGACACG	24	1.66643		Protein-coding		rRNA									>1128	1394
1395	>916	CCTACTCGACCCTTCGGCCGGCATC	25	1.66234	Non-translating	Protein-coding		rRNA									>916	1395
1396	>1372	GCCGTGGAGACCTGGGCTC	19	1.65662		Protein-coding											>1372	1396
1397	>1825	TGCCGGCCGGGGGACGGACCGGGAA	25	1.65491	Non-translating	Protein-coding		rRNA									>1825	1397
1398	>772	CCCGTGGAGACCTGGGCTC	19	1.65068									No match				>772	1398
1399	>168	AACAAAGCATTGCGATGGTCCTC	23	1.64966	Non-translating	Protein-coding		rRNA									>168	1399
1400	>425	ACGGGCCTCTGCACAGCC	18	1.64686									No match				>425	1400
1401	>1737	TCCGTGGAGACCTGGGCTC	19	1.64512									No match				>1737	1401
1402	>670	CAGGGCGCGCGCTACGGCTTTGAC	24	1.63839		Protein-coding		rRNA									>670	1402
1403	>1072	CGGCCGGGGGACGGACCGGGA	21	1.63753	Non-translating	Protein-coding		rRNA									>1072	1403
1404	>521	AGTTCTCGGAATGCCCCC	18	1.62635									No match				>521	1404
1405	>915	CCTACTCGACCCTTCGGCCGGCA	23	1.62395	Non-translating	Protein-coding		rRNA									>915	1405
1406	>1409	GCGGGCCTGGTCCGGCTGTGCT	22	1.62092									No match				>1409	1406
1407	>1812	TGCAGATGATGAGACACAAG	20	1.61956		Protein-coding			snoRNA								>1812	1407
1408	>836	CCGACCTACTTGACCCTTCGGCC	23	1.61818									No match				>836	1408
1409	>1845	TGCTTCGGCTGGCCTGCCC	19	1.6119									No match				>1845	1409
1410	>258	ACAAAGCATTGCGATGGTCCTC	22	1.60985	Non-translating	Protein-coding		rRNA									>258	1410
1411	>1678	TAGGTGCCGGAGCTGCTACA	20	1.60596		Protein-coding											>1678	1411
1412	>1585	GTGTAGGATAAGTGGGAGCCCTT	23	1.60276	Non-translating	Protein-coding		rRNA									>1585	1412
1413	>680	CATGTCAGACTTCAGAGATGCCTCT	25	1.59974					snoRNA								>680	1413
1414	>1524	GGGGCTCGAAGACGATCA	18	1.59866	Non-translating	Protein-coding		rRNA									>1524	1414
1415	>843	CCGATCTACTCGACCCTTCGGCC	23	1.59676		Protein-coding		rRNA									>843	1415
1416	>1701	TCCCCTCCTTTTGGCTCC	18	1.59568	Non-translating	Protein-coding		rRNA									>1701	1416
1417	>888	CCGTGGAGACCTGGGCTC	18	1.59405		Protein-coding											>888	1417
1418	>178	AACCGAAGTCGTCTTGCC	18	1.59395		Protein-coding		rRNA									>178	1418
1419	>1851	TGGCCCAGTGGTTGTCTGACAGAC	24	1.59357					snoRNA								>1851	1419
1420	>1923	TTTCCCCGCACCTCCACC	18	1.58341									No match				>1923	1420
1421	>1508	GGGCCTGGTCCGGCTGTGCT	20	1.56976									No match				>1508	1421
1422	>1644	TACTCGACCCTTCGGCCGGCATC	23	1.56222	Non-translating	Protein-coding		rRNA									>1644	1422
1423	>1912	TTGGTGGAGCGATTTGTCTG	20	1.56212	Non-translating	Protein-coding	Pseudogene	rRNA									>1912	1423
1424	>716	CCAGGGATCGGCGGATGTT	19	1.56156	Non-translating	Protein-coding		rRNA									>716	1424
1425	>1468	GGCCGGGGGACGGACCGGGA	20	1.56081	Non-translating	Protein-coding		rRNA									>1468	1425
1426	>1031	CGCCTGTAGCTCAGTGGG	18	1.5588									No match				>1031	1426
1427	>796	CCCTGTGGACTCAAGCCC	18	1.55788									No match				>796	1427
1428	>1574	GTGCATGGCCGTTCTTAGTTGGTG	24	1.55686	Non-translating	Protein-coding		rRNA									>1574	1428
1429	>1850	TGGATGATGGAAAAACCAGCA	21	1.54824				rRNA									>1850	1429
1430	>656	CAGCAGGACGGTGGTCATG	19	1.54642		Protein-coding		rRNA									>656	1430
1431	>964	CCTGGATCGTCGGAGCGAA	19	1.54569		Protein-coding		rRNA									>964	1431
1432	>1894	TTGCCGTAGCGCTGTGGGC	19	1.54051									No match				>1894	1432
1433	>665	CAGGATAGCTCAGTTGGTAGAGC	23	1.53862								tRNA					>665	1433
1434	>1273	CTTTTGGCTCCAAGGCCCGG	20	1.53386	Non-translating	Protein-coding		rRNA									>1273	1434
1435	>1368	GCCGGGGGACGGACCGGGAA	20	1.53145	Non-translating	Protein-coding		rRNA									>1368	1435
1436	>1202	CTCGGGGGTCCCGGCCCCGAACCC	24	1.52893	Non-translating	Protein-coding		rRNA									>1202	1436
1437	>863	CCGGCCGGGGGACGGACCGGGAAT	24	1.51879	Non-translating	Protein-coding		rRNA									>863	1437
1438	>1317	GATGATGGAAAAACCAGCA	19	1.51854				rRNA									>1317	1438
1439	>707	CCACCAGGCGTGGAGCCTGCGGCTT	25	1.51798	Non-translating	Protein-coding		rRNA									>707	1439
1440	>1695	TCATCGCGCTTGGTTGAAAAGCCAG	25	1.51203	Non-translating	Protein-coding		rRNA									>1695	1440
1441	>1461	GGCAACACAGGACTGATGACGGG	23	1.50339				rRNA									>1461	1441
1442	>1222	CTGCCACGATCCACTGAGATC	21	1.50314	Non-translating	Protein-coding		rRNA									>1222	1442
1443	>1136	CTACAGGGCGCGCGCTACGGCTTTG	25	1.50273		Protein-coding		rRNA									>1136	1443
1444	>981	CGAAGTCGTCTTGCCCAAGAC	21	1.50225		Protein-coding		rRNA									>981	1444
1445	>1292	GACGTTGCCGTAGCGCTGTGGGCCT	25	1.49902									No match				>1292	1445
1446	>1297	GAGATCACGAGGCCACTGATACCC	24	1.4971		Protein-coding											>1297	1446
1447	>540	ATATCTCGGCTCTCGCATCGATG	23	1.49002		Protein-coding		rRNA									>540	1447
1448	>268	ACACTTGATCCGAGGCCGGCCT	22	1.4897									No match				>268	1448
1449	>482	AGCTAGGCGTCACGGGCT	18	1.48914									No match				>482	1449
1450	>1267	CTTGGGCCGGGTCGGCCGGTCCGCC	25	1.48436	Non-translating	Protein-coding		rRNA									>1267	1450
1451	>541	ATCCACACGACTCTCGGCAACG	22	1.48334	Non-translating	Protein-coding											>541	1451
1452	>1199	CTCGGCTCGGGGTGTGGACT	20	1.48304									No match				>1199	1452
1453	>1416	GCTCCCACTGTGGTCGCC	18	1.48235									No match				>1416	1453
1454	>1643	TACTCGACCCTTCGGCCGGCA	21	1.48132	Non-translating	Protein-coding		rRNA									>1643	1454
1455	>1385	GCGAGAGCGGGTCGCCGCGTGCCG	24	1.4808	Non-translating	Protein-coding		rRNA									>1385	1455
1456	>688	CATTTCTCGGAATGCCCCC	19	1.47688									No match				>688	1456
1457	>1806	TGACCTGTATGGGCCACC	18	1.47417									No match				>1806	1457
1458	>1742	TCCTGAGCGGTTACCTGAGCAA	22	1.473									No match				>1742	1458
1459	>577	ATTCTCGGAATGCCCCCC	18	1.46897									No match				>577	1459
1460	>1815	TGCCATTCTTCGCAGTATACCTG	23	1.46875		Protein-coding											>1815	1460
1461	>1474	GGCGAGAGTAGTACTAGGATG	21	1.46524									No match				>1474	1461
1462	>1459	GGATGATGGAAAAACCAGCA	20	1.45826				rRNA									>1459	1462
1463	>1615	TAAGGAGGCAAGCACTTC	18	1.45506					snoRNA								>1615	1463
1464	>1768	TCGCGAGGATCTTAATAGTCGGTCG	25	1.45139		Protein-coding		rRNA									>1768	1464
1465	>1316	GATCTCTCAGGCGTCGCC	18	1.44971									No match				>1316	1465
1466	>402	ACCTTGGGCCGGGTCGGCCGGTC	23	1.44648	Non-translating	Protein-coding		rRNA									>402	1466
1467	>1497	GGGATAGATCATTGCAATTG	20	1.44171	Non-translating	Protein-coding	Pseudogene	rRNA									>1497	1467
1468	>1846	TGGACCGTGAGGATTTACTG	20	1.44078									No match				>1846	1468
1469	>1538	GGTGCTGTGGTGTAGTCGG	19	1.44066								tRNA					>1538	1469
1470	>1557	GTCGATATGTCCGAGTGG	18	1.43874								tRNA					>1557	1470
1471	>975	CCTTTTGGCTCCAAGGCCCGG	21	1.43223	Non-translating	Protein-coding		rRNA									>975	1471
1472	>1488	GGCTAAGTCGGTCCGGCCGAT	21	1.43005	Non-translating	Protein-coding		rRNA									>1488	1472
1473	>857	CCGGAGGACGACAACCAATGC	21	1.42937		Protein-coding											>857	1473
1474	>1899	TTGGATGATGGAAAAACCAGCA	22	1.4282				rRNA									>1899	1474
1475	>557	ATGATGGAAAAACCAGCA	18	1.42553				rRNA									>557	1475
1476	>1281	GACAACCGGCTTGGCTGTTGCCTC	24	1.42422		Protein-coding											>1281	1476
1477	>1073	CGGCGAGAGCGGGTCGCCGC	20	1.42268	Non-translating	Protein-coding		rRNA									>1073	1477
1478	>1195	CTCGCCGAACCTAACCTGGCCCCTC	25	1.41764									No match				>1195	1478
1479	>1014	CGCAAATTACCCAATCCTG	19	1.41606	Non-translating	Protein-coding		rRNA									>1014	1479
1480	>1022	CGCCCGTGTCGGTAACACAACCC	23	1.40748									No match				>1022	1480
1481	>573	ATTCCCGGCTGGTGCACC	18	1.39844									No match				>573	1481
1482	>1023	CGCCCGTGTCGGTAACACAACCCTC	25	1.39603									No match				>1023	1482
1483	>860	CCGGCCGGGGGACGGACCG	19	1.39577	Non-translating	Protein-coding		rRNA									>860	1483
1484	>982	CGAAGTCGTCTTGCCGAA	18	1.39509		Protein-coding		rRNA									>982	1484
1485	>1257	CTTACCAGGTCCAGACATAGCA	22	1.3948	Non-translating	Protein-coding		rRNA									>1257	1485
1486	>1541	GGTTTCGTGGTGTAGTTGG	19	1.39252		Protein-coding						tRNA					>1541	1486
1487	>1405	GCGGATTGCTCGAGCTGCTCA	21	1.38992	Non-translating	Protein-coding		rRNA									>1405	1487
1488	>1848	TGGACTAGAGTTTCTGATGCCGCCT	25	1.38649									No match				>1848	1488
1489	>294	ACCCATAGAATCTGAGCAT	19	1.38458					snoRNA								>294	1489
1490	>1546	GTAGCCAAATGCCTCGTCATC	21	1.38139	Non-translating	Protein-coding		rRNA									>1546	1490
1491	>188	AACCTGTGGCTGGATTGAATCC	22	1.37712		Protein-coding		rRNA									>188	1491
1492	>1773	TCGGCTCGGGGTGTGGACTG	20	1.37655									No match				>1773	1492
1493	>1621	TACCCCACTTCTCCACCA	18	1.37611									No match				>1621	1493
1494	>1498	GGGATGTAGCTCAGATGG	18	1.36482								tRNA					>1498	1494
1495	>296	ACCCGTCGGCTGTTGGCG	18	1.35808	Non-translating	Protein-coding		rRNA									>296	1495
1496	>1548	GTAGCCAAATGCCTCGTCATCTAA	24	1.35467	Non-translating	Protein-coding		rRNA									>1548	1496
1497	>1083	CGGGCCGCCGCACATCTGGGCCGCT	25	1.35307									No match				>1083	1497
1498	>1432	GCTGCGGGCCTGGTCCGGCTGTGCT	25	1.35119									No match				>1432	1498
1499	>242	AATCCTGCTGTCGACGCCA	19	1.34961									No match				>242	1499
1500	>434	ACTAGGACGGTCTGAGGCCA	20	1.34665									No match				>434	1500
1501	>1079	CGGCTGTGATGCGCAACGGTA	21	1.34555					snoRNA								>1079	1501
1502	>446	ACTTACCAGGTCCAGACATAGCA	23	1.34139	Non-translating	Protein-coding		rRNA									>446	1502
1503	>595	CAAAGCATTGCGATGGTCCTC	21	1.33577	Non-translating	Protein-coding		rRNA									>595	1503
1504	>1148	CTACTCGACCCTTCGGCCGGCA	22	1.33531	Non-translating	Protein-coding		rRNA									>1148	1504
1505	>1238	CTGGTAATTGGAATGAGTACAA	22	1.32703	Non-translating	Protein-coding		rRNA									>1238	1505
1506	>1821	TGCCGGATTATGACTGAACG	20	1.3251	Non-translating	Protein-coding		rRNA									>1821	1506
1507	>978	CGAAATGCGATACCTGGTGTG	21	1.31529		Protein-coding		rRNA									>978	1507
1508	>1082	CGGGCCGCCGCACATCTGGGCCG	23	1.31499									No match				>1082	1508
1509	>1178	CTCCTGAGCGGTTACCTGAGCAA	23	1.30617									No match				>1178	1509
1510	>1327	GCAAGGGATGAGCGCGAAAGCCG	23	1.30163		Protein-coding		rRNA									>1327	1510
1511	>371	ACCTACCTATAGTGACGTCA	20	1.28976		Protein-coding		rRNA									>371	1511
1512	>1791	TCTGAGGACTGGGCTCGGGGG	21	1.27673	Non-translating	Protein-coding		rRNA									>1791	1512
1513	>609	CAAGTTGCGCAGTGGACCGC	20	1.2747									No match				>609	1513
1514	>1365	GCCGGCCGGGGGACGGACCGGGA	23	1.27414	Non-translating	Protein-coding		rRNA									>1365	1514
1515	>1323	GCAAAACGGATCCGTAACTTC	21	1.2718	Non-translating	Protein-coding		rRNA									>1323	1515
1516	>942	CCTCCTGGGAAGTCCTCGTG	20	1.26148									No match				>942	1516
1517	>1333	GCAGCCAAGCGTTCATAGCGACG	23	1.2612	Non-translating	Protein-coding		rRNA									>1333	1517
1518	>184	AACCGAAGTCGTCTTGCCGAAC	22	1.25749		Protein-coding		rRNA									>184	1518
1519	>1610	TAACTCGACGGATCGCAT	18	1.22116	Non-translating	Protein-coding		rRNA									>1610	1519
1520	>209	AAGAAATTCAACCAAGCGCGGGTA	24	1.21524	Non-translating	Protein-coding		rRNA									>209	1520
1521	>1873	TTAGCATGGCCCCTGCGCAAGGATG	25	1.20787		Protein-coding				snRNA							>1873	1521
1522	>1790	TCTGACTTGGGTATAGGGGCGAAAG	25	1.20461		Protein-coding		rRNA									>1790	1522
1523	>654	CAGAACTGGCGATGCGGGATG	21	1.20077		Protein-coding		rRNA									>654	1523
1524	>292	ACCATAAACGATGCCGACC	19	1.19276	Non-translating	Protein-coding		rRNA									>292	1524
1525	>1041	CGCGGCGAGAGCGGGTCGCCG	21	1.18755	Non-translating	Protein-coding		rRNA									>1041	1525
1526	>1777	TCGGGCCGATCCGGGCGGAAG	21	1.16674	Non-translating	Protein-coding		rRNA									>1777	1526
1527	>1527	GGGGTCCCGGCCCCGAACCCGTCGG	25	1.16562	Non-translating	Protein-coding		rRNA									>1527	1527
1528	>1628	TACCGTCCTAGTCTCAACCATA	22	1.16241	Non-translating	Protein-coding		rRNA									>1628	1528
1529	>1925	TTTCCCGGCTGGTGCACC	18	1.15933									No match				>1925	1529
1530	>457	AGACAGCAGGACGGTGGTCATG	22	1.15741		Protein-coding		rRNA									>457	1530
1531	>1917	TTGGTTAGAGCTTTGGTC	18	1.13086									No match				>1917	1531
1532	>1909	TTGGGCCGGGTCGGCCGGTC	20	1.12611	Non-translating	Protein-coding		rRNA									>1909	1532
1533	>185	AACCGAAGTCGTCTTGCCGAACTC	24	1.12454		Protein-coding		rRNA									>185	1533
1534	>1347	GCCCGTCTAGCTCAGTTGG	19	1.11961		Protein-coding						tRNA					>1347	1534
1535	>1452	GGACTCCGCCGGCACCTTATG	21	1.11945	Non-translating	Protein-coding		rRNA									>1452	1535
1536	>968	CCTTGGGCCGGGTCGGCCGGTC	22	1.1099	Non-translating	Protein-coding		rRNA									>968	1536
1537	>1774	TCGGCTCTCGCATCGATGAAGAAC	24	1.10504		Protein-coding		rRNA									>1774	1537
1538	>1528	GGGTGTTGGTCGATTAAG	18	1.06668		Protein-coding		rRNA									>1528	1538
1539	>211	AAGACCCTGTTGAGCTTGACTCTAG	25	1.0548	Non-translating	Protein-coding		rRNA									>211	1539
1540	>1437	GCTGTGGGCCTGGCCCGGTCGTGCT	25	1.03244									No match				>1437	1540
1541	>283	ACCACCAAGATCTCTGAGGCT	21	1.03171		Protein-coding			snoRNA								>283	1541
1542	>549	ATCCTGCCAGTAGTCATATGCTTG	24	1.02349	Non-translating	Protein-coding		rRNA									>549	1542
1543	>668	CAGGGATCGGCGGATGTTGCTT	22	0.995069	Non-translating	Protein-coding		rRNA									>668	1543
1544	>154	AAAGCATTGCGATGGTCCTCG	21	0.978723	Non-translating	Protein-coding		rRNA									>154	1544
1545	>1341	GCCAAATGCCTCGTCATCTAAT	22	0.9612	Non-translating	Protein-coding		rRNA									>1341	1545
1546	>407	ACGCAGGTGTCCTAAGATG	19	0.960997	Non-translating	Protein-coding		rRNA									>407	1546
1547	>1456	GGAGTATGGTCGCAAGGCTG	20	0.951488	Non-translating	Protein-coding		rRNA									>1456	1547
1548	>1282	GACAGCAGGACGGTGGTCATG	21	0.947524		Protein-coding		rRNA									>1282	1548
1549	>1734	TCCGGCCCGGACCCTGTCGCCC	22	0.947396									No match				>1734	1549
1550	>1380	GCCTGGGCTTGTGTTGTAAC	20	0.947269							sRP-RNA						>1380	1550
1551	>492	AGGACTCCGCCGGCACCTTATG	22	0.941505	Non-translating	Protein-coding		rRNA									>492	1551
1552	>1708	TCCCGGCCCTGAACCCGTCGGCT	23	0.932802									No match				>1708	1552
1553	>297	ACCCTGTTGAGCTTGACTCTA	21	0.905931	Non-translating	Protein-coding		rRNA									>297	1553
1554	>358	ACCGAGGCGCGTCAATTGCTG	21	0.902774		Protein-coding				snRNA							>358	1554
1555	>1526	GGGGGTGTAGCTCATATGG	19	0.873754								tRNA					>1526	1555
1556	>1078	CGGCTCTCGCATCGATGAAGAAC	23	0.834826		Protein-coding		rRNA									>1078	1556
1557	>1217	CTGAGGACTGGGCTCGGGGG	20	0.807994	Non-translating	Protein-coding		rRNA									>1217	1557
1558	>1293	GACTCCGTGGCCCAATGG	18	0.726409								tRNA					>1293	1558
1559	>175	AACCCGTCGGCTGTTGGC	18	0.718321	Non-translating	Protein-coding		rRNA									>175	1559
1560	>1581	GTGGCCCAGTGGTTGTCTGACAGAC	25	0.654316					snoRNA								>1581	1560
1561	>1284	GACCAGGGATCGGCGGATGT	20	-0.823455	Non-translating	Protein-coding		rRNA									>1284	1561
1562	>1775	TCGGGAAAAGGATTGGCTC	19	-0.865468	Non-translating	Protein-coding		rRNA									>1775	1562
1563	>1332	GCAGAACTGGCGATGCGGGA	20	-0.880084		Protein-coding		rRNA									>1332	1563
1564	>955	CCTCGTCGGCTGCGCACACACC	22	-0.888412									No match				>955	1564
1565	>1338	GCATGGCCGTTCTTAGTTGGTG	22	-0.901215	Non-translating	Protein-coding		rRNA									>1338	1565
1566	>601	CAACGGATATCTCGGCTCTCGCA	23	-0.923745		Protein-coding		rRNA									>601	1566
1567	>859	CCGGCCCGGACCCTGTCGCC	20	-0.934187									No match				>859	1567
1568	>488	AGCTTGACTCTAGTCCGACTTTGT	24	-0.936887	Non-translating	Protein-coding		rRNA									>488	1568
1569	>1444	GCTTGACTCTAGTCCGACTTTGT	23	-0.94585	Non-translating	Protein-coding		rRNA									>1444	1569
1570	>1080	CGGGAAAAGGATTGGCTC	18	-0.948295	Non-translating	Protein-coding		rRNA									>1080	1570
1571	>1600	GTTGTCGGCCGCGTCGGCGG	20	-0.949664									No match				>1600	1571
1572	>940	CCTCCGGTTGCCGTCGTCGAC	21	-0.97275		Protein-coding											>940	1572
1573	>454	AGAAGACCCTGTTGAGCTTG	20	-0.976807	Non-translating	Protein-coding		rRNA									>454	1573
1574	>483	AGCTCGTTTGATTCTGAT	18	-0.989613	Non-translating	Protein-coding		rRNA									>483	1574
1575	>474	AGCCCCGTCCGGCCCGGAC	19	-0.997614									No match				>474	1575
1576	>479	AGCGGAGGAGAAGAAACTT	19	-1.01475		Protein-coding		rRNA									>479	1576
1577	>1770	TCGGATCGCGGCGACGGGGGC	21	-1.01794		Protein-coding		rRNA									>1770	1577
1578	>1598	GTTGGACCTTGGGCCGGGTCGGCCG	25	-1.02194	Non-translating	Protein-coding		rRNA									>1598	1578
1579	>1057	CGGACAAGGGGAATCCGACTGTT	23	-1.04354	Non-translating	Protein-coding		rRNA									>1057	1579
1580	>977	CGAAAATGGATGGCGCTG	18	-1.04665		Protein-coding		rRNA									>977	1580
1581	>1099	CGGGGTGTGGACTGTTGTC	19	-1.05041									No match				>1099	1581
1582	>210	AAGAACGAAAGTTGGGGGCT	20	-1.05115	Non-translating	Protein-coding		rRNA									>210	1582
1583	>1214	CTGACATGCGTGCGAGTCGACGGGT	25	-1.05483		Protein-coding		rRNA									>1214	1583
1584	>934	CCTCAGGATAGCTGGAGCCC	20	-1.05752		Protein-coding		rRNA									>934	1584
1585	>941	CCTCCGGTTGCCGTCGTCGACA	22	-1.05753		Protein-coding											>941	1585
1586	>1531	GGTAGGATGGCTCGGCTGC	19	-1.05929		Protein-coding		rRNA									>1531	1586
1587	>252	AATTGGTCATCGCGCTTGGTTG	22	-1.05935	Non-translating	Protein-coding		rRNA									>252	1587
1588	>1239	CTGGTACGGACAAGGGGAA	19	-1.08334	Non-translating	Protein-coding		rRNA									>1239	1588
1589	>1277	GAAGACCCTGTTGAGCTTGACTCTA	25	-1.08583	Non-translating	Protein-coding		rRNA									>1277	1589
1590	>1934	TTTTTCAGCAGTCTGTCGCGGC	22	-1.08727									No match				>1934	1590
1591	>676	CATCGTGATGGGGATAGATCA	21	-1.09057	Non-translating	Protein-coding	Pseudogene	rRNA									>676	1591
1592	>1918	TTGGTTATGAGGATTTGGAAG	21	-1.0948									No match				>1918	1592
1593	>1693	TCAGGATAGCTGGAGCCC	18	-1.12256		Protein-coding		rRNA									>1693	1593
1594	>159	AAATAGGTAGGATGGCTCGGCTGC	24	-1.12877		Protein-coding		rRNA									>159	1594
1595	>616	CACACAATTGGTCATCGCG	19	-1.13101	Non-translating	Protein-coding		rRNA									>616	1595
1596	>1249	CTGTTGTCGGCCGCGTCGGCGGC	23	-1.13199									No match				>1249	1596
1597	>1197	CTCGGCAACGGATATCTCGGCT	22	-1.13624	Non-translating	Protein-coding		rRNA									>1197	1597
1598	>1243	CTGTGAAACTGCGAATGGC	19	-1.1369	Non-translating	Protein-coding		rRNA									>1243	1598
1599	>439	ACTGGTACGGACAAGGGGAA	20	-1.13745	Non-translating	Protein-coding		rRNA									>439	1599
1600	>208	AACTTTAAATAGGTAGGATGGCT	23	-1.14313		Protein-coding		rRNA									>208	1600
1601	>452	AGAACGAAAGTTGGGGGCT	19	-1.14635	Non-translating	Protein-coding		rRNA									>452	1601
1602	>195	AACGGATATCTCGGCTCTCGCA	22	-1.14719		Protein-coding		rRNA									>195	1602
1603	>1322	GATTGACAGACTGAGAGC	18	-1.15525	Non-translating	Protein-coding		rRNA									>1322	1603
1604	>1575	GTGCCGGATTATGACTGA	18	-1.16749	Non-translating	Protein-coding		rRNA									>1575	1604
1605	>189	AACGAACGAGACCTCAGCC	19	-1.19522	Non-translating	Protein-coding	Pseudogene	rRNA									>189	1605
1606	>520	AGTTAAGCGTGCTTGGGCG	19	-1.19817									No match				>520	1606
1607	>1882	TTCCGTCCGAATTGTAGTC	19	-1.19997									No match				>1882	1607
1608	>437	ACTCTCGGCAACGGATATCTCGGC	24	-1.20025	Non-translating	Protein-coding		rRNA									>437	1608
1609	>156	AAATAAGCGGAGGAGAAGAAAC	22	-1.20943		Protein-coding		rRNA									>156	1609
1610	>602	CAAGAACGAAAGTTGGGGGCTCGA	24	-1.21341	Non-translating	Protein-coding		rRNA									>602	1610
1611	>448	ACTTCGGGAAAAGGATTGGCTCTGA	25	-1.21989	Non-translating	Protein-coding		rRNA									>448	1611
1612	>1525	GGGGGCTCGAAGACGATCAGATA	23	-1.25044	Non-translating	Protein-coding		rRNA									>1525	1612
1613	>1164	CTCAGGATAGCTGGAGCCC	19	-1.25395		Protein-coding		rRNA									>1164	1613
1614	>1064	CGGATATCTCGGCTCTCG	18	-1.25489	Non-translating	Protein-coding		rRNA									>1064	1614
1615	>196	AACGGATATCTCGGCTCTCGCATCG	25	-1.26505		Protein-coding		rRNA									>196	1615
1616	>674	CATCGAGTCTTTGAACGC	18	-1.27895	Non-translating	Protein-coding		rRNA									>674	1616
1617	>1885	TTCGAGTTGGAGCACGCCTGTC	22	-1.28609		Protein-coding		rRNA									>1885	1617
1618	>1382	GCCTTCCGAATTGTAGTC	18	-1.29468									No match				>1382	1618
1619	>244	AATCGTTCGTCTGACTTGGGTA	22	-1.29611		Protein-coding		rRNA									>244	1619
1620	>1609	TAACGAACGAGACCTCAGCCT	21	-1.29864	Non-translating	Protein-coding	Pseudogene	rRNA									>1609	1620
1621	>1785	TCTCGGCAACGGATATCTCGGCT	23	-1.3034	Non-translating	Protein-coding		rRNA									>1785	1621
1622	>441	ACTGGTACGGACAAGGGGAATC	22	-1.30369	Non-translating	Protein-coding		rRNA									>441	1622
1623	>553	ATCGTTCGTCTGACTTGGG	19	-1.30455		Protein-coding		rRNA									>553	1623
1624	>1594	GTTCGGATCGCGGCGACGGGGGCG	24	-1.31053		Protein-coding		rRNA									>1594	1624
1625	>1067	CGGCAACGGATATCTCGGCT	20	-1.31544	Non-translating	Protein-coding		rRNA									>1067	1625
1626	>614	CAATTGGTCATCGCGCTTGGTT	22	-1.33237	Non-translating	Protein-coding		rRNA									>614	1626
1627	>1162	CTATTGTGTTGGCCTTCGG	19	-1.3434	Non-translating	Protein-coding		rRNA									>1162	1627
1628	>442	ACTGTTGTCGGCCGCGTC	18	-1.34449									No match				>442	1628
1629	>606	CAAGGAGTCTGACATGCGTGC	21	-1.34619		Protein-coding											>606	1629
1630	>1586	GTGTTCGGATCGCGGCGACGGGGGC	25	-1.34664		Protein-coding		rRNA									>1586	1630
1631	>1877	TTCAGCCGGAGGTAGGGTCC	20	-1.34863	Non-translating	Protein-coding		rRNA									>1877	1631
1632	>1101	CGGTACTGTCTGCTGATGTCC	21	-1.34867									No match				>1101	1632
1633	>1453	GGAGCGGCCGTCGGTGCA	18	-1.3707		Protein-coding		rRNA									>1453	1633
1634	>1462	GGCAACGGATATCTCGGCTC	20	-1.37446	Non-translating	Protein-coding		rRNA									>1462	1634
1635	>1130	CTAAGATGAGCTCAACGAGA	20	-1.38379	Non-translating	Protein-coding		rRNA									>1130	1635
1636	>251	AATTGGTCATCGCGCTTGGTT	21	-1.39816	Non-translating	Protein-coding		rRNA									>251	1636
1637	>956	CCTCGTCGGCTGCGCACACACCT	23	-1.39924									No match				>956	1637
1638	>612	CAATGGAACAATGTAGGCAAGGG	23	-1.40218	Non-translating	Protein-coding											>612	1638
1639	>263	ACACAATTGGTCATCGCGCTT	21	-1.40267	Non-translating	Protein-coding		rRNA									>263	1639
1640	>1604	TAAATAGGTAGGATGGCTCGG	21	-1.4041		Protein-coding		rRNA									>1604	1640
1641	>243	AATCGTTCGTCTGACTTGGG	20	-1.40601		Protein-coding		rRNA									>243	1641
1642	>1436	GCTGTGCCGTCCGAATTGTAG	21	-1.40785		Protein-coding		rRNA									>1436	1642
1643	>1829	TGCCGTCCGAATTGTAGT	18	-1.40795		Protein-coding		rRNA									>1829	1643
1644	>1530	GGTACGGACAAGGGGAATC	19	-1.40966	Non-translating	Protein-coding		rRNA									>1530	1644
1645	>194	AACGGATATCTCGGCTCTCGC	21	-1.42103	Non-translating	Protein-coding		rRNA									>194	1645
1646	>1337	GCATGAAACAGTCGACTCA	19	-1.43541	Non-translating	Protein-coding		rRNA									>1337	1646
1647	>1207	CTCTCGGCAACGGATATCTCGGCT	24	-1.44101	Non-translating	Protein-coding		rRNA									>1207	1647
1648	>1911	TTGGGCGAGAGTAGTACTAGG	21	-1.44295									No match				>1911	1648
1649	>1930	TTTGGTAAGCAGAACTGGCGATGC	24	-1.44371		Protein-coding		rRNA									>1930	1649
1650	>1123	CGTGTGGAACAAAAGGGTAAAAGCT	25	-1.44847	Non-translating	Protein-coding		rRNA									>1123	1650
1651	>245	AATCGTTCGTCTGACTTGGGTATA	24	-1.44907		Protein-coding		rRNA									>245	1651
1652	>1539	GGTGTGTACAAAGGGCAG	18	-1.46252	Non-translating	Protein-coding											>1539	1652
1653	>880	CCGGTTGCCGTCGTCGAC	18	-1.47418		Protein-coding											>880	1653
1654	>933	CCTCAGCGACGGACCGGGCC	20	-1.48342		Protein-coding		rRNA									>933	1654
1655	>548	ATCCGGGCGGAAGACATTGTC	21	-1.48348	Non-translating	Protein-coding		rRNA									>548	1655
1656	>359	ACCGATCGATCTAGCCATGAGC	22	-1.49795		Protein-coding		rRNA									>359	1656
1657	>1324	GCAAATCGTTCGTCTGACTTGG	22	-1.51875		Protein-coding		rRNA									>1324	1657
1658	>1196	CTCGGCAACGGATATCTCGGC	21	-1.51884	Non-translating	Protein-coding		rRNA									>1196	1658
1659	>261	ACAATTGGTCATCGCGCTTGGTT	23	-1.52279	Non-translating	Protein-coding		rRNA									>261	1659
1660	>1269	CTTTAAATAGGTAGGATGGCT	21	-1.53573		Protein-coding		rRNA									>1269	1660
1661	>617	CACACAATTGGTCATCGCGCTTG	23	-1.53653	Non-translating	Protein-coding		rRNA									>617	1661
1662	>451	AGAACGAAAGTTGGGGGC	18	-1.54678	Non-translating	Protein-coding		rRNA									>451	1662
1663	>487	AGCTTGACTCTAGTCCGACT	20	-1.55425	Non-translating	Protein-coding		rRNA									>487	1663
1664	>234	AATAGGTAGGATGGCTCGG	19	-1.56139		Protein-coding		rRNA									>234	1664
1665	>1389	GCGAGGGAAAGATGAAAAGGACT	23	-1.56601									No match				>1389	1665
1666	>499	AGGGATAACTGGCTTGTGGCAGC	23	-1.56604	Non-translating	Protein-coding		rRNA									>499	1666
1667	>1248	CTGTTGTCGGCCGCGTCGGC	20	-1.56666									No match				>1248	1667
1668	>1887	TTCGATGGTAGGATAGGGGCC	21	-1.57123	Non-translating	Protein-coding		rRNA									>1887	1668
1669	>1593	GTTCGGATCGCGGCGACGGGGGC	23	-1.5776		Protein-coding		rRNA									>1593	1669
1670	>1552	GTAGGATAAGTGGGAGCC	18	-1.58304	Non-translating	Protein-coding		rRNA									>1552	1670
1671	>1398	GCGCGGTCAACGAGTCGGGTT	21	-1.58407				rRNA									>1398	1671
1672	>1553	GTCACCGAAGCTGCGGATATGTG	23	-1.59073									No match				>1553	1672
1673	>414	ACGGATATCTCGGCTCTCG	19	-1.59262	Non-translating	Protein-coding		rRNA									>414	1673
1674	>158	AAATAGGTAGGATGGCTCG	19	-1.62034		Protein-coding		rRNA									>158	1674
1675	>1268	CTTGGGCGAGAGTAGTACT	19	-1.63043									No match				>1268	1675
1676	>570	ATTAGAGGCATTGGGGAC	18	-1.63077		Protein-coding		rRNA									>570	1676
1677	>1033	CGCGAGGGAAAGATGAAAAGGACT	24	-1.63338									No match				>1033	1677
1678	>1198	CTCGGCAACGGATATCTCGGCTCTC	25	-1.65383	Non-translating	Protein-coding		rRNA									>1198	1678
1679	>872	CCGGGCGGAAGACATTGTC	19	-1.6563	Non-translating	Protein-coding		rRNA									>872	1679
1680	>161	AAATCGTTCGTCTGACTTGGGT	22	-1.66906		Protein-coding		rRNA									>161	1680
1681	>505	AGGTGTAGGATAAGTGGGAGC	21	-1.66982	Non-translating	Protein-coding		rRNA									>505	1681
1682	>1011	CGATCCGGGCGGAAGACATTGTC	23	-1.67251	Non-translating	Protein-coding		rRNA									>1011	1682
1683	>1467	GGCCGATCCGGGCGGAAGACATTGT	25	-1.68014	Non-translating	Protein-coding		rRNA									>1467	1683
1684	>658	CAGCCGGAGGTAGGGTCCAGT	21	-1.68955	Non-translating	Protein-coding		rRNA									>658	1684
1685	>453	AGAACTGGTACGGACAAGGGGAAT	24	-1.69361	Non-translating	Protein-coding		rRNA									>453	1685
1686	>1910	TTGGGCGAGAGTAGTACTAG	20	-1.69382									No match				>1910	1686
1687	>1115	CGTCCTCAGCGACGGACCGGGC	22	-1.69827		Protein-coding		rRNA									>1115	1687
1688	>600	CAACGGATATCTCGGCTC	18	-1.70755	Non-translating	Protein-coding		rRNA									>600	1688
1689	>1495	GGGAAAGATGAAAAGGACT	19	-1.70775		Protein-coding											>1495	1689
1690	>519	AGTGTTGGATTGTTCACC	18	-1.72062	Non-translating	Protein-coding		rRNA									>519	1690
1691	>1206	CTCTCGGCAACGGATATCTCGGC	23	-1.72174	Non-translating	Protein-coding		rRNA									>1206	1691
1692	>496	AGGGAAAGATGAAAAGGACTTT	22	-1.72453		Protein-coding											>496	1692
1693	>1595	GTTGACGGCGACGTTAGGAAGTCC	24	-1.72482	Non-translating	Protein-coding		rRNA									>1595	1693
1694	>1412	GCGGTCAACGAGTCGGGTTGTT	22	-1.74404				rRNA									>1412	1694
1695	>1690	TCAGCCGGAGGTAGGGTCC	19	-1.74841	Non-translating	Protein-coding		rRNA									>1690	1695
1696	>1296	GAGAGCCCCGTCCGGCCCG	19	-1.74937									No match				>1296	1696
1697	>1772	TCGGCAACGGATATCTCGGC	20	-1.74996	Non-translating	Protein-coding		rRNA									>1772	1697
1698	>531	AGTTGGCGGCGGAGGAAGACTCG	23	-1.75045		Protein-coding		rRNA									>531	1698
1699	>1391	GCGAGGGAAAGATGAAAAGGACTTT	25	-1.75418									No match				>1391	1699
1700	>1070	CGGCAACGGATATCTCGGCTCTCGC	25	-1.75459	Non-translating	Protein-coding		rRNA									>1070	1700
1701	>1540	GGTTAAGATTTCCCGAGCCGGGATG	25	-1.76149	Non-translating	Protein-coding		rRNA									>1540	1701
1702	>661	CAGCGACGGACCGGGCCC	18	-1.7641		Protein-coding		rRNA									>661	1702
1703	>265	ACACAATTGGTCATCGCGCTTGGT	24	-1.76561	Non-translating	Protein-coding		rRNA									>265	1703
1704	>1066	CGGCAACGGATATCTCGGC	19	-1.76638	Non-translating	Protein-coding		rRNA									>1066	1704
1705	>202	AACTGGTACGGACAAGGGGAAT	22	-1.77125	Non-translating	Protein-coding		rRNA									>202	1705
1706	>1208	CTCTCGGCAACGGATATCTCGGCTC	25	-1.77135	Non-translating	Protein-coding		rRNA									>1208	1706
1707	>1240	CTGGTACGGACAAGGGGAAT	20	-1.77166	Non-translating	Protein-coding		rRNA									>1240	1707
1708	>497	AGGGAAGTCGGCAAAACG	18	-1.77373	Non-translating	Protein-coding		rRNA									>497	1708
1709	>1012	CGATGAGTAGGAGGGCGCGGCGGC	24	-1.77497		Protein-coding											>1012	1709
1710	>587	ATTGTAAGTGGCAGAGTG	18	-1.77709	Non-translating	Protein-coding		rRNA									>587	1710
1711	>426	ACGGTGGTCATGGAAGTCGAAATCC	25	-1.7774		Protein-coding		rRNA									>426	1711
1712	>657	CAGCCGGAGGTAGGGTCC	18	-1.7777	Non-translating	Protein-coding		rRNA									>657	1712
1713	>1117	CGTCTGACTTGGGTATAG	18	-1.77806		Protein-coding		rRNA									>1117	1713
1714	>1400	GCGGAGCGGCCGTCGGTGC	19	-1.78623		Protein-coding		rRNA									>1400	1714
1715	>613	CAATTGGTCATCGCGCTTGGT	21	-1.80023	Non-translating	Protein-coding		rRNA									>613	1715
1716	>1922	TTTAAATAGGTAGGATGGC	19	-1.80135		Protein-coding		rRNA									>1922	1716
1717	>1786	TCTCGGCAACGGATATCTCGGCTC	24	-1.80188	Non-translating	Protein-coding		rRNA									>1786	1717
1718	>1010	CGAGTTGGAGCACGCCTGTC	20	-1.80237		Protein-coding		rRNA									>1010	1718
1719	>695	CCAAGGAGTCTGACATGCGT	20	-1.8071		Protein-coding											>695	1719
1720	>1096	CGGGCGGAAGACATTGTC	18	-1.814	Non-translating	Protein-coding		rRNA									>1096	1720
1721	>264	ACACAATTGGTCATCGCGCTTG	22	-1.81982	Non-translating	Protein-coding		rRNA									>264	1721
1722	>224	AAGGAGTCTGACATGCGT	18	-1.81999		Protein-coding											>224	1722
1723	>1302	GAGGACTGGGCTCGGGGGTCCCGGC	25	-1.82641	Non-translating	Protein-coding		rRNA									>1302	1723
1724	>1326	GCAACGGATATCTCGGCTCTCG	22	-1.83039	Non-translating	Protein-coding		rRNA									>1326	1724
1725	>1069	CGGCAACGGATATCTCGGCTCTCG	24	-1.83218	Non-translating	Protein-coding		rRNA									>1069	1725
1726	>233	AATAGGTAGGATGGCTCG	18	-1.83299		Protein-coding		rRNA									>233	1726
1727	>162	AAATCGTTCGTCTGACTTGGGTATA	25	-1.83519		Protein-coding		rRNA									>162	1727
1728	>1483	GGCGCGGTCAACGAGTCGGGTTGTT	25	-1.83524				rRNA									>1483	1728
1729	>1787	TCTCGGCAACGGATATCTCGGCTCT	25	-1.83737	Non-translating	Protein-coding		rRNA									>1787	1729
1730	>193	AACGGATATCTCGGCTCTCG	20	-1.84845	Non-translating	Protein-coding		rRNA									>193	1730
1731	>1056	CGGACAAGGGGAATCCGACTGT	22	-1.85063	Non-translating	Protein-coding		rRNA									>1056	1731
1732	>1599	GTTGGCGGCGGAGGAAGACTCG	22	-1.85427		Protein-coding		rRNA									>1599	1732
1733	>262	ACACAATTGGTCATCGCGC	19	-1.85891	Non-translating	Protein-coding		rRNA									>262	1733
1734	>443	ACTGTTGTCGGCCGCGTCGGC	21	-1.87424									No match				>443	1734
1735	>1068	CGGCAACGGATATCTCGGCTCTC	23	-1.87617	Non-translating	Protein-coding		rRNA									>1068	1735
1736	>1591	GTTCAGCCGGAGGTAGGGTCC	21	-1.88199	Non-translating	Protein-coding		rRNA									>1591	1736
1737	>1533	GGTCAACGAGTCGGGTTGT	19	-1.89202				rRNA									>1533	1737
1738	>1584	GTGTAGGATAAGTGGGAGC	19	-1.89711	Non-translating	Protein-coding		rRNA									>1584	1738
1739	>1266	CTTGGACTGAAGGGTGCTCCCTT	23	-1.90227									No match	miR319b	miR319b	miR319b	>1266	1739
1740	>696	CCAAGGCTAAATACAGGCGAGAGA	24	-1.90969				rRNA									>696	1740
1741	>450	ACTTTAAATAGGTAGGATGGCTCG	24	-1.91658		Protein-coding		rRNA									>450	1741
1742	>1116	CGTCCTCAGCGACGGACCGGGCC	23	-1.91703		Protein-coding		rRNA									>1116	1742
1743	>1870	TTAAATAGGTAGGATGGCTC	20	-1.91964		Protein-coding		rRNA									>1870	1743
1744	>1059	CGGAGCGGCCGTCGGTGC	18	-1.9277		Protein-coding		rRNA									>1059	1744
1745	>192	AACGGATATCTCGGCTCT	18	-1.93472	Non-translating	Protein-coding		rRNA									>192	1745
1746	>1511	GGGCGCGAGCCCGGGCGGAGC	21	-1.94205		Protein-coding		rRNA									>1511	1746
1747	>893	CCTAAACGATGTCTACTAGT	20	-1.94627									No match				>893	1747
1748	>1390	GCGAGGGAAAGATGAAAAGGACTT	24	-1.96494									No match				>1390	1748
1749	>1878	TTCAGCCGGAGGTAGGGTCCAGT	23	-1.96814	Non-translating	Protein-coding		rRNA									>1878	1749
1750	>563	ATGGATGGCGCTGAAGCG	18	-1.9708		Protein-coding		rRNA									>563	1750
1751	>1603	TAAATAGGTAGGATGGCTC	19	-1.994		Protein-coding		rRNA									>1603	1751
1752	>498	AGGGAAGTCGGCAAAACGGATC	22	-2.02572	Non-translating	Protein-coding		rRNA									>498	1752
1753	>1869	TGTTGTCGGCCGCGTCGGC	19	-2.03481									No match				>1869	1753
1754	>248	AATTAGTGACGCGCATGAATG	21	-2.06269	Non-translating	Protein-coding		rRNA									>248	1754
1755	>1691	TCAGCCGGAGGTAGGGTCCAGT	22	-2.06406	Non-translating	Protein-coding		rRNA									>1691	1755
1756	>440	ACTGGTACGGACAAGGGGAAT	21	-2.10292	Non-translating	Protein-coding		rRNA									>440	1756
1757	>449	ACTTTAAATAGGTAGGATGGCTC	23	-2.10719		Protein-coding		rRNA									>449	1757
1758	>662	CAGCGACGGACCGGGCCCAAGTCC	24	-2.12218		Protein-coding		rRNA									>662	1758
1759	>1864	TGTGGAACAAAAGGGTAAAAGCTC	24	-2.14913	Non-translating	Protein-coding		rRNA									>1864	1759
1760	>1270	CTTTAAATAGGTAGGATGGCTC	22	-2.15441		Protein-coding		rRNA									>1270	1760
1761	>663	CAGCGACGGACCGGGCCCAAGTCCC	25	-2.15492		Protein-coding		rRNA									>663	1761
1762	>1388	GCGAGGGAAAGATGAAAAGGAC	22	-2.15764									No match				>1388	1762
1763	>1325	GCAAATCGTTCGTCTGACTTGGG	23	-2.1705		Protein-coding		rRNA									>1325	1763
1764	>199	AACGGTTCAGCCGGAGGTAGGGTCC	25	-2.17085	Non-translating	Protein-coding		rRNA									>199	1764
1765	>1008	CGAGGGAAAGATGAAAAGGAC	21	-2.18448									No match				>1008	1765
1766	>1529	GGTACGGACAAGGGGAAT	18	-2.1893	Non-translating	Protein-coding		rRNA									>1529	1766
1767	>1320	GATGCTGACGCAATGTGATTTCTGC	25	-2.22072	Non-translating	Protein-coding		rRNA									>1320	1767
1768	>1104	CGGTCAACGAGTCGGGTTGTT	21	-2.26971				rRNA									>1104	1768
1769	>1494	GGGAAAGATGAAAAGGAC	18	-2.28452		Protein-coding											>1494	1769
1770	>1379	GCCTCCGGTTGCCGTCGTCGACATG	25	-2.38601		Protein-coding											>1379	1770
1771	>842	CCGAGAGATTGGAGGGTGCC	20	-2.3894									No match				>842	1771
1772	>1307	GAGGGAAAGATGAAAAGGACTTT	23	-2.40503		Protein-coding											>1307	1772
1773	>1592	GTTCAGCCGGAGGTAGGGTCCAGT	24	-2.42907	Non-translating	Protein-coding		rRNA									>1592	1773
1774	>1558	GTCGATATGTCTGAGTGG	18	-2.48478									No match				>1558	1774
1775	>1534	GGTCAACGAGTCGGGTTGTT	20	-2.56172				rRNA									>1534	1775
1776	>1589	GTTCAGCCGGAGGTAGGGT	19	-2.71332	Non-translating	Protein-coding		rRNA									>1589	1776
1777	>1295	GAGAGATTGGAGGGTGCCC	19	-2.73357									No match				>1295	1777
1778	>1876	TTCAAGGGGTCGAGACGTGTGTC	23	-2.75966									No match				>1876	1778
1779	>1163	CTCAGCGACGGACCGGGCCCAAGTC	25	-2.76236		Protein-coding		rRNA									>1163	1779
1780	>1587	GTTAATATTCCTGCACCGTCGTATG	25	-2.88729									No match				>1587	1780
1781	>572	ATTCAAGGGGTCGAGACGTGTGTC	24	-2.88846									No match				>572	1781
1782	>1601	GTTTTATCGGGCCGATCC	18	-2.90938	Non-translating	Protein-coding		rRNA									>1601	1782
1783	>1590	GTTCAGCCGGAGGTAGGGTC	20	-2.95452	Non-translating	Protein-coding		rRNA									>1590	1783
1784	>555	ATGAAAAGGACTTTGAAAAGAGAGT	25	-2.97503		Protein-coding											>555	1784
1785	>1306	GAGGGAAAGATGAAAAGGACT	21	-3.00455		Protein-coding											>1306	1785
1786	>608	CAAGTGTTGGATTGTTCACCCAC	23	-3.28998	Non-translating	Protein-coding		rRNA									>608	1786
1787	>1473	GGCGAAGTATACGGGCTGACGC	22	-3.38081									No match				>1473	1787
1788	>969	CCTTGGGGTTGTAGGACG	18	-3.44515									No match				>969	1788
1789	>1305	GAGGGAAAGATGAAAAGGAC	20	-3.45814		Protein-coding											>1305	1789
1790	>1804	TGAAAAGGACTTTGAAAAGAGAGT	24	-3.47543		Protein-coding											>1804	1790
1791	>463	AGAGGAAACTCTGGTGGAGGCTCG	24	-3.5836		Protein-coding		rRNA									>463	1791
1792	>1496	GGGAGATCGTCTAACGGTAGGACA	24	-3.70804									No match				>1496	1792
1793	>1532	GGTAGTTGGTCAGGTAAAGGCTGAC	25	-3.90454		Protein-coding		rRNA									>1532	1793
1794	>260	ACAATGGTCGGTACAGAGGGT	21	-4.4077									No match				>260	1794
1795	>517	AGTGGAACGCTCTGGAAAGTGC	22	-5.14181									No match				>517	1795
1796	>1133	CTAATACCGGATACGCGAACCG	22	-5.8697									No match				>1133	1796
