# Supplementary material for: Pi-starvation induced transcriptional changes in barley revealed by a comprehensive RNA-Seq and degradome analyses
Source: BMC Genomics. 2021 Mar 9;22:165. doi: 10.1186/s12864-021-07481-w (PMC7941915; doi:10.1186/s12864-021-07481-w)
Supplement: Supplementary file 9 — Additional file 9. The output of DES ShortStack analysis (upper panel) and RNA secondary structure visualization of potential new miRNA generated by forna tool (lower panel). Red color marks miRNA; yellow color marks miRNA star. [file 12864_2021_7481_MOESM9_ESM.xlsx]

## Sheet: Additional file 9
Additional file 9. The output of DES ShortStack analysis (upper panel) and RNA secondary structure visualization of potential new miRNA generated by forna tool (lower panel). Red color marks miRNA; yellow color marks miRNA star.
		ID	Name	Sequence (5'-3')	Size	Log2(FC)	Prediction	Locus	Length	Reads	Strand	Major RNA reads	Complexity	Dicer Call
DES	ROOT	>1813	miR399b//miR399a	TGCCAAAGGAGAACTGCCCTG	21	4.64	+	chr3H:525872399-525872497	99	205	-	195	0.039	21
	SHOOT	>2265	miR399b//miR399a			6.27
