# Supplementary material for: Pi-starvation induced transcriptional changes in barley revealed by a comprehensive RNA-Seq and degradome analyses
Source: BMC Genomics. 2021 Mar 9;22:165. doi: 10.1186/s12864-021-07481-w (PMC7941915; doi:10.1186/s12864-021-07481-w)
Supplement: Supplementary file 11 — Additional file 11. The extracted data from GO analysis for 98 DEGs used as a query. [file 12864_2021_7481_MOESM11_ESM.xlsx]

## Sheet: gProfiler_hvulgare_31.12.20 (2
Additional file 11. The extracted data from GO analysis for 98 DEGs used as a query.
GO	term name	term ID	Bonferroni adj p	minus log10(p adj)	fold enrichment	term size	query size	counts	effective domain size	genes
GO:BP	photosynthesis, light harvesting in photosystem I (GO:0009768)	GO:0009768	3.2817891082962865e-8	7.483889330670479	87.8592	30	98	6	43051	HORVU1HR1G078380,HORVU6HR1G016850,HORVU6HR1G016880,HORVU1HR1G089180,HORVU1HR1G088920,HORVU6HR1G016890
GO:BP	photosynthesis, light harvesting (GO:0009765)	GO:0009765	2.8362749118866395e-7	6.547251676546448	62.7566	42	98	6	43051	HORVU1HR1G078380,HORVU6HR1G016850,HORVU6HR1G016880,HORVU1HR1G089180,HORVU1HR1G088920,HORVU6HR1G016890
GO:BP	protein-chromophore linkage (GO:0018298)	GO:0018298	0.000004701202649554894	5.327791027755258	39.936	66	98	6	43051	HORVU1HR1G078380,HORVU6HR1G016850,HORVU6HR1G016880,HORVU1HR1G089180,HORVU1HR1G088920,HORVU6HR1G016890
GO:BP	response to light stimulus (GO:0009416)	GO:0009416	0.000025038583722802716	4.601390240108851	15.6194	225	98	8	43051	HORVU4HR1G002520,HORVU1HR1G078380,HORVU6HR1G016850,HORVU6HR1G016880,HORVU1HR1G089180,HORVU1HR1G088920,HORVU6HR1G016890,HORVU2HR1G115730
GO:BP	response to radiation (GO:0009314)	GO:0009314	0.00003857336175814833	4.413712509710816	14.7662	238	98	8	43051	HORVU4HR1G002520,HORVU1HR1G078380,HORVU6HR1G016850,HORVU6HR1G016880,HORVU1HR1G089180,HORVU1HR1G088920,HORVU6HR1G016890,HORVU2HR1G115730
GO:BP	response to abiotic stimulus (GO:0009628)	GO:0009628	0.00019612329998636597	3.707470807890617	8.25744	532	98	10	43051	HORVU4HR1G002520,HORVU1HR1G078380,HORVU6HR1G016850,HORVU6HR1G016880,HORVU1HR1G089180,HORVU7HR1G089910,HORVU1HR1G088920,HORVU6HR1G016890,HORVU2HR1G115730,HORVU6HR1G083050
GO:BP	dephosphorylation (GO:0016311)	GO:0016311	0.0016758163410648724	2.775773579042633	8.94241	393	98	8	43051	HORVU3HR1G068380,HORVU3HR1G068390,HORVU5HR1G055570,HORVU3HR1G078360,HORVU3HR1G076060,HORVU5HR1G051160,HORVU3HR1G034460,HORVU5HR1G044460
GO:BP	cellular response to phosphate starvation (GO:0016036)	GO:0016036	0.004415677087184461	2.355002693517435	73.216	18	98	3	43051	HORVU2HR1G031400,HORVU7HR1G047210,HORVU7HR1G089910
GO:BP	photosynthesis, light reaction (GO:0019684)	GO:0019684	0.004527728029240677	2.3441196681597605	12.4918	211	98	6	43051	HORVU1HR1G078380,HORVU6HR1G016850,HORVU6HR1G016880,HORVU1HR1G089180,HORVU1HR1G088920,HORVU6HR1G016890
GO:BP	response to stimulus (GO:0050896)	GO:0050896	0.010370129983871539	1.9842157999345509	2.71729	3395	98	21	43051	HORVU4HR1G002520,HORVU1HR1G078380,HORVU3HR1G091170,HORVU2HR1G031400,HORVU7HR1G047210,HORVU4HR1G022630,HORVU5HR1G028140,HORVU6HR1G016850,HORVU6HR1G016880,HORVU6HR1G080750,HORVU5HR1G097130,HORVU6HR1G058780,HORVU1HR1G089180,HORVU7HR1G089910,HORVU1HR1G088920,HORVU6HR1G016890,HORVU2HR1G115730,HORVU4HR1G071300,HORVU6HR1G083050,HORVU6HR1G005720,HORVU4HR1G005440
GO:BP	photosynthesis (GO:0015979)	GO:0015979	0.018414035579881444	1.7348510220332767	7.68768	400	98	7	43051	HORVU1HR1G078380,HORVU6HR1G016850,HORVU6HR1G016880,HORVU1HR1G089180,HORVU1HR1G088920,HORVU6HR1G016890,HORVU2HR1G038940
GO:BP	cellular response to starvation (GO:0009267)	GO:0009267	0.02880131737188845	1.5405876471624005	39.936	33	98	3	43051	HORVU2HR1G031400,HORVU7HR1G047210,HORVU7HR1G089910
GO:BP	generation of precursor metabolites and energy (GO:0006091)	GO:0006091	0.03274700026456677	1.4848284766863353	5.1413	769	98	9	43051	HORVU4HR1G002520,HORVU1HR1G078380,HORVU6HR1G016850,HORVU6HR1G016880,HORVU1HR1G089180,HORVU1HR1G088920,HORVU6HR1G016890,HORVU3HR1G029200,HORVU1HR1G081410
GO:BP	cellular response to nutrient levels (GO:0031669)	GO:0031669	0.03443601554692656	1.4629871047819618	37.6539	35	98	3	43051	HORVU2HR1G031400,HORVU7HR1G047210,HORVU7HR1G089910
GO:BP	response to starvation (GO:0042594)	GO:0042594	0.04776757962115164	1.320866763820446	33.792	39	98	3	43051	HORVU2HR1G031400,HORVU7HR1G047210,HORVU7HR1G089910
GO:CC	plastoglobule (GO:0010287)	GO:0010287	4.0174050277062143e-8	7.396054381255508	64.2872	41	98	6	43051	HORVU1HR1G078380,HORVU6HR1G016850,HORVU6HR1G016880,HORVU1HR1G089180,HORVU1HR1G088920,HORVU6HR1G016890
GO:CC	chloroplast stroma (GO:0009570)	GO:0009570	0.0000013074865633186731	5.883562765563204	14.2218	278	98	9	43051	HORVU1HR1G078380,HORVU5HR1G055740,HORVU6HR1G016850,HORVU6HR1G016880,HORVU6HR1G080750,HORVU1HR1G089180,HORVU1HR1G088920,HORVU6HR1G016890,HORVU3HR1G108100
GO:CC	plastid stroma (GO:0009532)	GO:0009532	0.0000017720117147229706	5.7515334113300485	13.728	288	98	9	43051	HORVU1HR1G078380,HORVU5HR1G055740,HORVU6HR1G016850,HORVU6HR1G016880,HORVU6HR1G080750,HORVU1HR1G089180,HORVU1HR1G088920,HORVU6HR1G016890,HORVU3HR1G108100
GO:CC	photosystem II (GO:0009523)	GO:0009523	0.000010393132710767794	4.983253527136316	18.1957	169	98	7	43051	HORVU1HR1G078380,HORVU6HR1G016850,HORVU6HR1G016880,HORVU1HR1G089180,HORVU1HR1G088920,HORVU6HR1G016890,HORVU2HR1G038940
GO:CC	photosystem I (GO:0009522)	GO:0009522	0.000014308892739929445	4.844393971798851	24.6334	107	98	6	43051	HORVU1HR1G078380,HORVU6HR1G016850,HORVU6HR1G016880,HORVU1HR1G089180,HORVU1HR1G088920,HORVU6HR1G016890
GO:CC	plastid thylakoid membrane (GO:0055035)	GO:0055035	0.0001635878392304582	3.786248983986243	9.6021	366	98	8	43051	HORVU1HR1G078380,HORVU6HR1G016850,HORVU6HR1G016880,HORVU1HR1G089180,HORVU1HR1G088920,HORVU6HR1G016890,HORVU2HR1G115730,HORVU2HR1G038940
GO:CC	chloroplast thylakoid membrane (GO:0009535)	GO:0009535	0.0001635878392304582	3.786248983986243	9.6021	366	98	8	43051	HORVU1HR1G078380,HORVU6HR1G016850,HORVU6HR1G016880,HORVU1HR1G089180,HORVU1HR1G088920,HORVU6HR1G016890,HORVU2HR1G115730,HORVU2HR1G038940
GO:CC	photosystem (GO:0009521)	GO:0009521	0.00017351434786512648	3.7606646076684034	11.9653	257	98	7	43051	HORVU1HR1G078380,HORVU6HR1G016850,HORVU6HR1G016880,HORVU1HR1G089180,HORVU1HR1G088920,HORVU6HR1G016890,HORVU2HR1G038940
GO:CC	plastid (GO:0009536)	GO:0009536	0.00019784176848321563	3.703682014524493	4.224	1560	98	15	43051	HORVU4HR1G002520,HORVU1HR1G078380,HORVU5HR1G055740,HORVU6HR1G016850,HORVU6HR1G016880,HORVU6HR1G080750,HORVU7HR1G053940,HORVU1HR1G089180,HORVU1HR1G088920,HORVU6HR1G016890,HORVU3HR1G029200,HORVU3HR1G108100,HORVU2HR1G115730,HORVU4HR1G071300,HORVU2HR1G038940
GO:CC	chloroplast thylakoid(GO:0009534)	GO:0009534	0.0003323425721761257	3.478414023220425	8.72051	403	98	8	43051	HORVU1HR1G078380,HORVU6HR1G016850,HORVU6HR1G016880,HORVU1HR1G089180,HORVU1HR1G088920,HORVU6HR1G016890,HORVU2HR1G115730,HORVU2HR1G038940
GO:CC	plastid thylakoid (GO:0031976)	GO:0031976	0.0003323425721761257	3.478414023220425	8.72051	403	98	8	43051	HORVU1HR1G078380,HORVU6HR1G016850,HORVU6HR1G016880,HORVU1HR1G089180,HORVU1HR1G088920,HORVU6HR1G016890,HORVU2HR1G115730,HORVU2HR1G038940
GO:CC	thylakoid membrane (GO:0042651)	GO:0042651	0.0003637210072514725	3.439231614892708	8.61365	408	98	8	43051	HORVU1HR1G078380,HORVU6HR1G016850,HORVU6HR1G016880,HORVU1HR1G089180,HORVU1HR1G088920,HORVU6HR1G016890,HORVU2HR1G115730,HORVU2HR1G038940
GO:CC	chloroplast (GO:0009507)	GO:0009507	0.0007813193662171417	3.107171410892006	4.01708	1531	98	14	43051	HORVU4HR1G002520,HORVU1HR1G078380,HORVU5HR1G055740,HORVU6HR1G016850,HORVU6HR1G016880,HORVU6HR1G080750,HORVU7HR1G053940,HORVU1HR1G089180,HORVU1HR1G088920,HORVU6HR1G016890,HORVU3HR1G029200,HORVU3HR1G108100,HORVU2HR1G115730,HORVU2HR1G038940
GO:CC	apoplast (GO:0048046)	GO:0048046	0.0008531355386162865	3.0689819664913034	12.2027	216	98	6	43051	HORVU6HR1G080750,HORVU3HR1G029200,HORVU3HR1G097860,HORVU1HR1G019750,HORVU4HR1G005440,HORVU4HR1G005380
GO:CC	chloroplast envelope (GO:0009941)	GO:0009941	0.0013097507201086536	2.8828113541022886	11.3123	233	98	6	43051	HORVU1HR1G078380,HORVU6HR1G016850,HORVU6HR1G016880,HORVU1HR1G089180,HORVU1HR1G088920,HORVU6HR1G016890
GO:MF	ion binding (GO:0043167)	GO:0043167	4.825971591220423e-8	7.3164152389569725	2.62649	7192	98	43	43051	HORVU4HR1G002520,HORVU0HR1G008980,HORVU1HR1G078380,HORVU6HR1G080790,HORVU3HR1G091170,HORVU3HR1G068380,HORVU3HR1G068390,HORVU7HR1G047210,HORVU4HR1G022630,HORVU5HR1G055570,HORVU3HR1G078360,HORVU3HR1G013890,HORVU5HR1G055740,HORVU3HR1G076060,HORVU5HR1G051160,HORVU3HR1G034460,HORVU6HR1G016850,HORVU6HR1G016880,HORVU5HR1G097130,HORVU7HR1G053940,HORVU6HR1G058780,HORVU1HR1G089180,HORVU1HR1G088920,HORVU6HR…
GO:MF	chlorophyll binding (GO:0016168)	GO:0016168	0.0000011358553134199068	5.9446769860416095	43.2094	61	98	6	43051	HORVU1HR1G078380,HORVU6HR1G016850,HORVU6HR1G016880,HORVU1HR1G089180,HORVU1HR1G088920,HORVU6HR1G016890
GO:MF	acid phosphatase activity (GO:0003993)	GO:0003993	0.000009414173006085511	5.026217824842052	51.0809	43	98	5	43051	HORVU5HR1G055570,HORVU3HR1G078360,HORVU3HR1G076060,HORVU3HR1G034460,HORVU5HR1G044460
GO:MF	metal ion binding (GO:0046872)	GO:0046872	0.00001595394015442747	4.797132041384116	3.28323	3345	98	25	43051	HORVU4HR1G002520,HORVU0HR1G008980,HORVU6HR1G080790,HORVU3HR1G068380,HORVU3HR1G068390,HORVU5HR1G055570,HORVU3HR1G078360,HORVU3HR1G013890,HORVU5HR1G055740,HORVU3HR1G076060,HORVU3HR1G034460,HORVU5HR1G097130,HORVU3HR1G076320,HORVU5HR1G044460,HORVU3HR1G108100,HORVU2HR1G012980,HORVU3HR1G097860,HORVU1HR1G081410,HORVU1HR1G019750,HORVU6HR1G012090,HORVU4HR1G005440,HORVU2HR1G006830,HORVU2HR1G088640,HORVU2HR…
GO:MF	cation binding (GO:0043169)	GO:0043169	0.000018098255014953546	4.742363296617546	3.26178	3367	98	25	43051	HORVU4HR1G002520,HORVU0HR1G008980,HORVU6HR1G080790,HORVU3HR1G068380,HORVU3HR1G068390,HORVU5HR1G055570,HORVU3HR1G078360,HORVU3HR1G013890,HORVU5HR1G055740,HORVU3HR1G076060,HORVU3HR1G034460,HORVU5HR1G097130,HORVU3HR1G076320,HORVU5HR1G044460,HORVU3HR1G108100,HORVU2HR1G012980,HORVU3HR1G097860,HORVU1HR1G081410,HORVU1HR1G019750,HORVU6HR1G012090,HORVU4HR1G005440,HORVU2HR1G006830,HORVU2HR1G088640,HORVU2HR…
GO:MF	phosphoric ester hydrolase activity (GO:0042578)	GO:0042578	0.00007096354602306143	4.148964691093881	9.83498	402	98	9	43051	HORVU3HR1G079900,HORVU3HR1G068380,HORVU3HR1G068390,HORVU5HR1G055570,HORVU3HR1G078360,HORVU3HR1G076060,HORVU5HR1G051160,HORVU3HR1G034460,HORVU5HR1G044460
GO:MF	phosphatase activity (GO:0016791)	GO:0016791	0.00016803308390329858	3.774605201952221	10.7473	327	98	8	43051	HORVU3HR1G068380,HORVU3HR1G068390,HORVU5HR1G055570,HORVU3HR1G078360,HORVU3HR1G076060,HORVU5HR1G051160,HORVU3HR1G034460,HORVU5HR1G044460
GO:MF	tetrapyrrole binding (GO:0046906)	GO:0046906	0.0003708090381446675	3.430849688851924	6.11678	790	98	11	43051	HORVU1HR1G078380,HORVU3HR1G013890,HORVU6HR1G016850,HORVU6HR1G016880,HORVU6HR1G080750,HORVU5HR1G097130,HORVU1HR1G089180,HORVU1HR1G088920,HORVU6HR1G016890,HORVU2HR1G012980,HORVU2HR1G006830
GO:MF	hydrolase activity, acting on ester bonds (GO:0016788)	GO:0016788	0.0018566627466526525	2.7312669764807196	4.68999	1124	98	12	43051	HORVU3HR1G079900,HORVU3HR1G068380,HORVU6HR1G007360,HORVU3HR1G068390,HORVU2HR1G112830,HORVU5HR1G055570,HORVU3HR1G078360,HORVU3HR1G076060,HORVU5HR1G051160,HORVU3HR1G034460,HORVU5HR1G044460,HORVU5HR1G081950
GO:MF	hydrolase activity (GO:0016787)	GO:0016787	0.005608004847508712	2.25119161964101	2.5772	3750	98	22	43051	HORVU0HR1G008980,HORVU6HR1G080790,HORVU3HR1G079900,HORVU3HR1G017440,HORVU3HR1G068380,HORVU6HR1G007360,HORVU3HR1G068390,HORVU2HR1G112830,HORVU2HR1G116250,HORVU5HR1G055570,HORVU3HR1G078360,HORVU3HR1G076060,HORVU5HR1G051160,HORVU3HR1G034460,HORVU1HR1G054430,HORVU5HR1G044460,HORVU3HR1G065320,HORVU5HR1G077920,HORVU5HR1G081950,HORVU3HR1G077950,HORVU6HR1G008780,HORVU0HR1G020860
	Query parameters
	version
	e101_eg48_p14_baf17f0
	date
	31.12.2020, 15:11:48
	organism
	hvulgare
	query length
	98
	all results
	false
	ordered
	false
	no iea
	false
	sources
	GO:MF, GO:CC, GO:BP
	multiquery
	false
	numeric ns
	ENTREZGENE
	domain scope
	known
	measure underrepresentation
	false
	significance threshold method
	bonferroni
	user threshold
	0.05
	no evidences
	false
	filter results
	false
