# Supplementary material for: Pi-starvation induced transcriptional changes in barley revealed by a comprehensive RNA-Seq and degradome analyses
Source: BMC Genomics. 2021 Mar 9;22:165. doi: 10.1186/s12864-021-07481-w (PMC7941915; doi:10.1186/s12864-021-07481-w)
Supplement: Supplementary file 12 — Additional file 12 Upstream sequences (2 kb) extracted from all 98 DEGs used for cis-regulatory motif prediction analysis. [file 12864_2021_7481_MOESM12_ESM.xlsx]

## Sheet: Additional file 12
Additional file 12. Upstream sequences (2 kb) extracted from all 98 DEGs used for cis-regulatory motif prediction analysis
#	Gene ID	Promoter 2kb
1	HORVU4Hr1G002520	CAAATCGTAGGTTTTCACTATAAAGGTTAGGTGCTTTAGATCTATGCAAGGGTTCAACGGCGACGATTACGGCTGGTCATTAGGGCACATGCATAAAGCCTTCCCTCTTGTCATTGACAAGGTCAAGTCNNNNNNNNNNNNNNNNNNNNNNNNNNNNNNNNNNNNNNNNNNNNNNNNNNNNNNNNNNNNNNNNNNNNNNNNNNNNNNNNNNNNNNNNNNNNNNNNNNNNNNNNNNNNNNNNNNNNNNNNNNNNNNNNNNNNNNNNNNNNNNNNNNNNNNNNNNNNNNNNNNNNNNNNNNNNNNNNNNNNNNNNNNNNNNNNNNNNNNNNNNNNNNNNNNNNNNNNNNNNNNNNNNNNNNNNNNNNNNNNNNNNNNNNNNNNNNNNNNNNNNNNNNNNNN…
2	HORVU0Hr1G008980	NNNNNNNNNNNNNNNNNNNNNNNNNNNNNNNNNNNNNNNNNNNNNNNNNNNNNNNNNNNNNNNNNNNNNNNNNNNNNNNNNNNNNNNNNNNNNNNNNNNNNNNNNNNNNNNNNNNNNNNNNNNNNNNNNNNNNNNNNNNNNNNNNNNNNNNNNNNNNNNNNNNNNNNNNNNNNNNNNNNNNNNNNNNNNNNNNNNNNNNNNNNNNNNNNNNNNNNNNNNNNNNNNNNNNNNNNNNNNNNNNNNNNNNNNNNNNNNNNNNNNNNNNNNNNNNNNNNNNNNNNNNNNNNNNNNNNNNNNNNNNNNNNNNNNNNNNNNNNNNNNNNNNNNNNNNNNNNNNNNNNNNNNNNNNNNNNNNNNNNNNNNNNNNNNNNNNNNNNNNNNNNNNNNNNNNNNNNNNNN…
3	HORVU1Hr1G078380	TCTCGGCGGCTTGTATTGTTCGGCAGTGTTATTTTACATATAAAGCGAGGCGAAAACCTTTTTTGATATTTCTTTCAATAAACCCACCATGTTGTGCAATATTTGCATCCTGCTGTCTCCAGTAAACAAGAAATAGTTAGGTTTTGCCTGATACTTGCATCGCACGTGTAAGCCACCAATTTGTAACATTGATTCTTGCTTAACAAGTCCAATGTGTGACTATAGTTATCAGTGTGACCATAGGCAACAAGAACCATGTTCTGCCGATCCGGTTCATACCCAAACCGGCCAGAAACAGTACATGCCACATGGGTCTAGCTAGATGGGTGCTGTCCATTGGAGAAGATGGTTAATGCGTACATGCATTGCTTATTGCATCCTAAAAAATTCACCCTTAGC…
4	HORVU6Hr1G080790	AACAATCTATTTTTTGCAGCCACATACTGGTGCCCTCACCAATTGAATGCTCATCGAACAAATGAATACTCGGATATATGTTGGTCTCAAAAAGATGTTTTTTTTAAAAAGGAGGATGATCCCCGACCTCTGCATGTGAAAGATGCATACAATTATTTTATTAATTATTTATAAAGATCTTACGAAATAATATATCAATATGTCTGAAGCCATCATCTTAACAACATATGTTGCTCCTCCTATCCATTGATAAAGAGCCGAATACCAAACAGACATCACATCAAAACCTAACACCTAAAACCGGATGCCCCGACCAAGCCACATACCAGGTCCAGGGTCTAAACCGATCCAACGCACTCTCGTAGGTCGTCGCCACCGTCTTCCATCAATGAATCTTCA…
5	HORVU4Hr1G079600	TAAACTCGTCTCTCGTTCCCGATCAACCCATTTGAGTTGCCACATAGTTGGGATGGCCTCATCACTAAGTCCTTTCACGGCAAGGGGTGTTGATCAGCCTGGGCATCTCACGCCCGTTTGAGGCACCCTGTTGGATCAAAATTTCGTGACTGGACGACCTGCTCGTGCGTTTGCGATGGATATGAGGGGTCTGGTTGTAGATGCTCTAAGCATTGTTCGGCCTAAGTTTCGTGCGTTTTCAGGTTTGGTTGGAAAACAAGCCAAAACAACCTGAAGATTACCTCGAATAAAAAAGATATCATAAAAGTTGTTTGTGTGGCTAAAATGAATAAATATTCTTTTAAGGCCATCTTCATCCGAAGTCATATGTACTGGTTATCGAACGGGGCATTTTACCGA…
6	HORVU3Hr1G079900	CTACGAGTTTAACATTGTCCAATGTTCATAATTTATTAATAATTAAAGCCCTGATTTGAACCATTTAAATTATGATAATCTAGTTTTTATAATCTATACTGTCTTCAAACAGAACATATTATGTTGTACATTATAAAAACTAGATGAAAAGATTATTAAAAACTCATAATCTACTCTATCCCAGATGAAAACAGATTATGGATTGTTAATGACCCATTGTCTTTATAAAGTTGGAGGTAATTACTAATTTCTGTCACCGCTACCCTCCTCTTTTTTCCTCAACGCGCGCCCAATACAAACAAGTTATTATCTTTCCCTAATAATAAAGCAGCTACTGCTTCTGCCGTACGTCATAGCTTTTACCCCTAAAGTTGTCCTAAATTACCCACCATGCCATCC…
7	HORVU4Hr1G044140	CATAAAAGAGTTCGGGGGGAGGTCATGGAAATCCAACCCGTAGTAAAACTTCATACCCCTTAAAAAGGGTGGAGTGGGAAGCCGAGGCCCTGAAGGAAGTGGGGGATGAACACCACCCTCTCGCCTTCTTTGGTTGTGAGTATGACTTGGCCCTTCTCCAGAGCGTGATGAACAATGTTTTTCGACAAGTAGCCGATGTGCTTTACTTCCAAGATGTCATTGTTGGTGACGTAGGAGGCCTCCCACTTTCCTTAGAACCCGAGTCGGCCATCGATGAATTAGGGAAAAGGTTTGAGATTGGAGGGAGGATGAAGCTTGGGAGCTTGGAGCTCACGGGATTGCGGAAGGTGATGGCGATGTGAGATGTGAGAAGCGTGTGTAGGCTATAGTGACAGTTTC…
8	HORVU5Hr1G062450	AGCAAGTGGGCAGAGGTACGACCGCAGAGGCGGGTGGGTTGAGATTGACAACACTGGTGGTTGAGGTCGGGCGCGGCGGCGAGTGGTGTGACAGCGGCCTGGGCACAGGCCAGGGTGGACCAGGGTCGACGCGATGCGCTCGAGCGCCGCAACGGGGGCAGTGAGCGGGGAGAGGTACAGCCGCGGAGGCGGGTGGGTTGAGATCGGCAGCAGTGGCGGTTGAGGTCGGCCGCGGCGGCGAGTGGTGTGGCGGCGGCCTGGGCACAGGCCAGGGTAGCCCAGGGTCGACGGGAGGAGGCGATGCGTACGGGTATAATTTTTACAGCGAATTGTTTTTTCTTTTTGCGTTGCAGATAAATGATGGAGCGTGGGTTGAATAACAAAAATTACAAAAGCTTT…
9	HORVU5Hr1G066300	AGATCGCACAGCAGAAGCGTTAATAAACGCGGTTGATGTAGTGGAACGTCCTCACGTCCCTCGATCCGCCCCGCGAACCGTCCCACGAACCGTCCCGCGATCTGTCCCACGATCCGCTCCGATCTAGTGCCGAACGGACGGCACCTCCGCGTTCAGCACACGTACAGCTCGACGATGATCTCGGCCTTCTTGATCCAGCAAGAGAGACAGAGAGGTAGATGAGTTCTCCGGCAGCATGACGGCACTCCGAAGGTTTGTGGTGATCTAATCTCAGCAGGGCTCCGCGCGAGCTCCGCAGAAACGCGATCTAGAGGAAAAACCGTGGAGGTATGTGGTCGGACTGCCGTGGAAAAGTTATCCCAAATCAGCCCTAAAACCGCCGTATATATAGGTGGGAGG…
10	HORVU3Hr1G091170	CACTTAATACTCTAGATGCATGCTGGATAGCGGTCGATGAATGAAGTAATATTAATAGATGCAGGCAGAAATCAGTCTATTTGTTTATAAACATGATGTTCTTTTAAGGGGTGCAATGTAATCGAAATTGCAAACTAATGTTAGCTTCTAGGTCATTTGGGCCCCTTATAGAATTACTCCCTCCGATTCTTTTTTGTCTGCGCATAAGAGCAGACCCGGATACCAAGAGGTGGGCTCGCTGCATGCTATATGGACAGAAATGCCCCTGTGCGCATGGATGGGAGGAGCAAAGCAGCTATAAATGCACACATGCAACCCATTGGCTCTCCCCCACATTCTCCTCTATCTGCATGCTGCAGCAACCCATTGGCTCTCCACCCGCATTCTCCTCTCTCTGCA…
11	HORVU3Hr1G017440	CACATGCGATTTCAAGGCAATATTTGTGCCTTATCTCTGTGCCGGCGAGGTTGTGGGTCCTCGGCCCCTTCGGCTGCCCCTCTGGCGTCGAGAGGGACCGGGGACCATGGCGACTTTGCTCCGGCGAGTAGATAGGGTAGGTTTAGTTTTTCTTAAAGGTGTTGCATTAGTGGTGGGATTAACGCCGCGTCAGAATAAGATGTCTCTGCTTCTTCCCCACTTTGTTGGTGCTTCAATCGGTATTGTCGGAAAGCAGGTAGCTCTTGTGTCTCGTCGGAATTCGGTTTCGTCGATGTTAAGTTGTGTTGGTTGGAGTTTGGCATCCTGTTGGGCGACTATGTCAGTTTGTGCAGAGTATGTTGGTGTCTTGGAGTGTGGTGTGCGGATGATGGGTTGCGA…
12	HORVU5Hr1G023710	CGTCGGTGTCGAGCATAGGTCGTCTTCTTCATCACCCGGTAGCATTACGAACGGGCATCGTCGATCTAGAAGAGGGACGAGGAGGGAGGGTGGATGGTTGTGAGGCGGCCGACGACCGCGATGGCAGAGCGCGTGCTCATTGGCGTCAGTGGCGGTCTCGCCGGCTGCTCAGATTCCAGCACCTCGTATGGATGAAGGAGAGAAGAGGGAGGAGCATGAGGACAGAGCGACATAGCTCGTCAATGGCGGTCGGAGAAGAGCTCCGGCGTGTGTGCTCGAGCGGCCATGGCCACTAGTCATGAGCGCATGAAGACGGGAGAGGTGACCTCATCGACATGCTTGTCGGCGGCGGCGTTTGCATGCTATGTGTGGCCTCATCCACATGCTGCCGGCGGCGAG…
13	HORVU3Hr1G068380	GAGGACCAAGGAAATGTTTCTCAATTATGGAGGTGATAAAAGAGTTCGTCGTAAAGGGTTACATTGATGCAAGCTTTGACACTAATGTGGATAACTCTGAGTAGTAAACCGGATTCGTATAGTGGAGCGGTTGTTTGGAATTGTTCCAAGTGAAGCATGGTAGAAGGATCTACAATATGACATAGAGATTTCAAAAGTACACATGGATCTGAATGTTTCGAACCCGTTGACTAAAAACCTCTCTCACAAGCTAGACATGATCGAACCCATAGGGTTTGCACACTTAAGGTTGGATTTGGTATTAGTGAGTTATGTATGCTAAAACGAAAGTTGTTCAGAGTCCCGGATGAGACCCCGGACGTGACGAGGAGCTCCAGAATGGTTTGGAGGTAAAGATTT…
14	HORVU7Hr1G113020	TCACGTCAGATTAGCGAGACAAAACTTGTACCAACTTGCAGGTAATAATAACCTACTCGTATTGAGTATCAAGCAAAGAACCTTTTGGCTTTGTATGTAGCTACGGCATGCATGGTGGCTCTCGTAGTAGCTTGTTACCCGAAATTGCTCGCCATTTCTTAACGTCTTGCACGCGACAACAACCGATAATTTCGTGCAGGCGTGTAATCAACGGGGTTAGGAAACCGTCCCAGTGCTTGCTACTTGGAAGCTTGAACACAAATTGCTGTCGAAATAACCAATTAGTTCTTTGTTTTTTGTGAATGGTCTAGTTTTTTTTTTACTGTACTAGCTTGATTAGAGCATCTCCAACAGAAAACTGATTTACAGTGCGTCCATCGTTAGGTTTGTGGCGGCGCG…
15	HORVU2Hr1G020140	CGGTTTTGCAAAGCATTTAGCCCATTGATAATGGTCTGAAAGGAGGTTTTGATGCACTGTTAGCGGGCATCAAGGTAATGCGCATACTTTCCATTTGTAATTATGCATTTGTCTAAAAGTTTTATGATGCCCGGTAGCCCCCAAGCCTTGCGTGAGTTTGAAAGACTCATGCGGGGGTTAGAAATATTTGGAAACAATGTTGGCAGGCCCCAAGGCTCTGATGGGTTGATGAGAACGCACCCTGGAAAAAAGATTTTGAAAGAATCTAAAAATTAATAAAACATGTTCTTTCGCAGGTCTCTACATCAACCCCATCCCCCAACTCTCTAGAGCTGGAGGAGATGGACCGGAAAGTAAAAGTTTCGAAAGAGGAACCGGATCGCATCAACAAGCATTTTG…
16	HORVU3Hr1G010540	CAGATTGTCCTATCTAGTAATGTGCATACCAGTGTGGAAGAATTTCAGAACATGCCTGCAAACAATTTCTAAGGAATTGATGGGGCTCATCTCCCTCTCCTGCTCATTGCAGACCACCCTAAATGTGTCAGTAGCACTATGAGATGAATTAAACAAGCAGTGTTATGTATGTGGTCATCTCAAAATGAAATGTTACTTTATGCATGCACCCTCAGCTTCATGCCATTTATATTCCTTGTGCATTTATGCGAGTCATTATCATTCTTAATAGTGGAATTCGAGCAACCATTGAATTTGAAAAGGTAACAACGCAGATGAAAGCATTGGAAAAGCTCATCAGCGGAACCGAGATTGATCTATCGGAGCTGGAGACAAGAGCAGACCAACCAAAGATTCTGA…
17	HORVU6Hr1G007360	GGCTAGGTGATGCGGGAACAAAAAAAATTCATGCCAAGATGAGATCAAGGAGGCGAAATTTTTTCATCCACAACCTACAAGTGGGAAATGAGTTCGCCACGGCACACGAGAAAAAAGAAGACGCCATATACCAGCACTTCAACGACAACTTAGGAACGATGGTTGATCGCACCATTGGCATCAACTGGAATATCCTAGATATACCATCGGTTCACGACAGAGGCCACGAGAACCCATTCACGGAGGACAAAGCATGGGAGGCGATTAAGGCATCACCGTCGGAAAAGGCACCTGGGGATTCACAGGGACATTTTTCAAGACCTGTTGGCCTCTAATCAAGGCAGACGTGATGTTAGTCTTCAGTAGTTTTTACCACCTAGCGGGAGGCGATTTCGGCAA…
18	HORVU3Hr1G068390	AGTAGTAAACCGGATTCGTATAGTGGAGCGGTTGTTTGGAATTGTTCCAAGTGAAGCATGGTAGAAGGATCTACAATATGACATAGAGATTTCAAAAGTACACATGGATCTGAATGTTTCGAACCCGTTGACTAAAAACCTCTCTCACAAGCTAGACATGATCGAACCCATAGGGTCTGCACACTTAAGGTTTGGTGATGATTTGGTATTAGTGAGTTATGTATGCTAAAACGAAAGTTGTTCAGAGTCCCGGATGAGACCCCGGACGTGACGAGGAGCTCCAGAATGGTTTGGAGGTAAAGATTTATATATGAGAAGTCATATTTTGGCTACAGGAAAAGTTTCGGGTTTTTCTGGTATTGTACCGGGAAGCTTCTAGAAGGTTCTGGAAACTTCCGG…
19	HORVU2Hr1G031400	TCCGGCACCGACAATGGTGATGCTCGTGCGTGTCATGTCCTTCTTGGGGGGGCCATTGTGATACCTCTTGCCAGGACATTAATCGAGGTGAAAACCCTTGACCGTTCCCTCGGTCTCGGCGGTGTTGACACAATGCATTGTGTTCCTCCTGAGGACATAGTCGTGGAGCTCAGTTTCCTCCATGCGCACCGCACCATCATCGATAGCCATTTTCTGATCCTGGCTTGAGGTCTCCTTAACTCTAGCACGGGCGGTCGCATTTGCCTTCATATCTTCTACACGGGTCCTCGTTGATGCCACTCCAGGTCCTTGTTGTCTGCTTGTAGGTTCGAGCTCCGTGATCCGGAGTGAGAGGACAGGGGGTCCTCTTCGGTGACAACTTGGTGTGAGTGGCGGAAC…
20	HORVU2Hr1G112830	AGGCATCCTCGCCGGTTCTATGGTTGAATCCTGATGAAACAGGGGACTGCTACGGCCCGGAAGGGGAGAAGGACATGCGCGTCGTTGGAGGCATCAACAACTACACCGCCGCGCTGCAGGACTCCTCAAGCCCATGTAAGCATATGTACTTACTGAAACTACTGACAGAGCAGTAGAGCACACAACAACTTTGGCTCACCGCAGATCGCATGGTGTACCATTCAGATAATCAGACGGAGAGCCTGATGTTCCTGGCGCACTTCCTAGGCGACGTCCACCAGCCCATGCACTGCGGCCGCACCGCCGACCGCGGCGGCAACGACATACCCGTCACCTGGTACAGCATAGCCATCACCGACCTTCACAAGGTAGGAGCACGTCCGCAGTACAGCATGGGAG…
21	HORVU7Hr1G047210	CTGATGCAGGTTGGGTCAAAGTCATACTCACACATGTGTTCATTGCAAAATCATTGATCTGGATCCTTATTAAAATACAACAAAGAATCCATGTAAGAAGAAACCTGAAAACCAGAGTACTGCACACAACCAGTGGCGAATCCAAGGGGGGGTGCTTCAACAGGCTTAAGCTGCCCCTCCAAAAATTAGAAAACAAAATTGCTAGTATTAATCATAAAAAAACATTATCTAAACTAAAAAACTGATAGTTAATGTTTTTTTCTTCACATGGTTAACATTGAGCCCTCCCTTTATTTTCTGTCAAGATTCGCCACTGCACACAACCAATCAGCTAGCTTGCCCTTTTGCATGGCTAACAACTTGAAAATCTTGCCTACAGATATAACAAGAAAATAAATC…
22	HORVU2Hr1G116250	TTACTACTGTTGTTACTTGTCTTGCTCTGCTGCTACTGTTGCTACTACTGTCGCTTGTTACTGTTGCTACTTTCTACTGCTGTCACTACTGCTGTTCCTTGCCACTGCTATTGCTCGTTACACTGTGCTACCTTCTACAATCTTGATCGCTGGTCGTTGACGGGAACTGACAACTTTTGTCAACGAGGCAACTTGGCGCCATTGATACAATCGTTAGGAATAGTCTGCCGTCAACAGATCGTTTCTGACACCGTTGTTATCATACTACTTTGCTACTGATACTTTGCTTGCAGATACTAATCTTTCAGGTGTGGTTGAATCCGACATATTCAGCTGCTAATACTTGAGAGTATCCTCTCACCTCCTATAGGCATACCAACAAATTTGGGTCGAATACTC…
23	HORVU4Hr1G022630	TCCAAGAGCTCATACAGGTGTGGAACCATCTCTGAAATCTATCCCCGAATTTGGATAGCCCAAACCTTATTGCGGATGTTCTGGGATGGCTTTCGGGTTGTCGAACTTGACCCTAATGGACATATTTCAAAGTGGGCAATAGAAAGGTCCACTCCTTCTCCCCTGAGTGTTTTATTCTTCCCCCGTTCGAGTTGAGCATATTTCTCTCCCGTACTCCATTTTCACAAGCTCTAAACATTAGATTGTACCCCTCCACATCCATCCTATAAGGGCAGAAAATAAGAGGAGCCCCCGATCTACATTCTCACCAAAGGAAATCGAGTTCCCTTTGGTTTCATCATTTGGCTTTACTCTTGAAGGTGGGAGACTACTAGGTGGTAGGAGTCTTCGGTGAAAGAA…
24	HORVU6Hr1G065710	AAACAAGCATCATGCAAACATCTATTCCTTAGTTAAAACTAGAAAAAAAAACGCCTTGATCCAAGCCGAAGTGACTACTATCATATTCAAATGTTTTGATGATATGGAAATAAGTCATATAGAGTTAATGCCATTAATATTTTCCTATGCCAAATTTTTTTAACTATAATATGGCTAGCAACTAAAGAACTGCATGTGACATTATTTCTCATGAATATTTGGTATTTTTTAATACTACCACTACGATATATGTGATATGGTAACGTTAGCATAACTTTCATGGTTTCCCTCTATCTCATCGTCAAGCTAGACACAATGTATCACTTTTAGTCATATATGGGTCTGAATCTGGGTAAAACCATCGCCCACCTTTGTCGTCGATGAGATTACTTGAGACAT…
25	HORVU2Hr1G108290	GATTCTTTTGGTAGTTCACATGCTCAATCATAAACCGAGTCCNTAAAAAAATTGGAATCCCTAAGTGCACTAGTGTTCTGGTGAAAATAGGTATAGATGACACTCCATCTATTTTTGCTTTGCTGTGGATGATGCGCTACATCCATCATTCATTGTCGAACATAGGATTGAAATGTTTGCAATTGTTGTTAGATGTTAAGTTTGAGGACTCCATAAATAAATTAAGTTGGTGTTTGTAACAGTAACTGCATAAGTACTTGGTTTCTGGCATGCTTTCTTTGGCAACCAACTGGTAAAAAGACCTTAGGAGATGAGTGTGTGTTCAGCAAGATAGCCAAGATGTTAAGCCACAAGAATCAAGGTATTTTTCATGGATTTTTTTGCTGAAACACTAATCTA…
26	HORVU5Hr1G055570	CACTTGAGTCACATTGCTTGCAAGGCTTATATGTGATGTTGTATTACCGAGTGGGCCCCGAGATACATCTTCGTCACACGGAGTGACAAATCTCAGTCTTGATCCATGCTAACTCAACGGAAACCTTCGGAGATACGTGTAGATCACCTTTATAGTCACCCAGTAACGTTGTGCCGCTTGATACACACAAGGTATTCCTCCGGTGTCAGTAAGTTACATGATCTCATAGTCATAAGAATGAATACTTGACACGCAGAAAACAATAGCAACAAAATGACACGATCACATGCTATGTTTATAATTTGGGTCTTGGCCATCACATGATTCTCCTAATGATGTGATCCCATTATCAAGTGACAACACTTGTCTATGGTCAGGAAACCTTGACCATCTTTGATC…
27	HORVU3Hr1G078360	GAAGGTCCTACCACAGCAACGCGCGATTGCTGTTGCAGAGGAGCTTGCGGGATTTCTGAGGACGAAAGCTATAGAAGACAAATGACGATTTAGTGTAGCTAAGGGCCATTACTGATGTTCATCCATGTAATCGAATAGACGGGCTCTAGTCCCGATAATTCAGATCTCCATATAATTGTATATATATGAACGCTTGTAAGATAAGTTAATCTTATATATATATATATATANCATATATATATATATATGCATAATTATTTCTATTTAAATTATATGAAAACTAATTCCCGAACACCAAACGAGGCATCACGTTAATCTCCCAAACACCTAAAACCCTAAAACCCAAAAATAATTTCATTCAAAAAAAAAAACCCAAAAAACCAGCAAAATATGAAAATC…
28	HORVU5Hr1G066460	GGTATATGTTTACTCTTGGGGGTGGTGCTGTTTCCTGGAAGTCTTGCAAGCAAACGATCTTAACAAGATCGACAATGGAAGCAGAATTAATAGCATTAGACACATCTGGTGTCGAAGCAGAATTTCTTTGAGATCTTTTGATGGACTTACCTGTGGTTGAGAAGCCGGTTCCGGCTATCCTTATGAACTGCGATAATCAGACGGTTATTGTTAAAGTGAAGAGTTCAAAGGACAATATGAAGTCCAACAAACATATAAGAATGAGATTGAAGTCTGTCAGACGTTTGAGAAACTCCGGAGTGATAGCGTTGGATTATATCCAAACGGCTAAGAATCTGGCAGATCCCTTTACTAAAGGGCTATCACGTGTTGTGATAGATAGTGCATCGAGGGAGATGG…
29	HORVU2Hr1G097150	GTAGTCCCTAATGAAATCTCTTAAAAGACTTATATTTAGGAACGGAGGGAGTATATTTTTACTTTTTGGCTGGTAGTTCTTTTTTAAAGGCTAGCGTTCCACTGTTCTTATTTTATTTTATCATGTCATTTATTAAATGACTGTTATTATGGTTTTTATGATATGAATATAAGACATCTGTTTTTGTTAACATGAAAGAAGAAAAAAGACATTGATTCGGGGGCTTTTCTTTCTAAAAANNNNNNNNNNNNNNNNNNNNNNNNNNNNNNNNNNNNNNNNNNNNNNNNNNNNNNNNNNNNNNNNNNNNNNNNNNNNNNNNNNNNNNNNNNNNNNNNNNNNNNNNNNNNNNNNNNNNNNNNNNNNNNNNNNNNNNNNNNNNNNNNNNNNNNNNNNNNNNNN…
30	HORVU3Hr1G013890	NNNNNNNNNNNNNNNNNNNNNNNNNNNNNNNNNNNNNNNNNNNNNNNNNNNNNNNNNNNNNNNNNNNNNNNNNNNNNNNNNNNNNNNNNNNNNNNNNNNNNNNNNNNNNNNNNNNNNNNNNNNNNNNNNNNNNNNNNNNNNNNNNNNNNNNNNNNNNNNNNNNNNNNNNNNNNNNNNNNNNNNNNNNNNNNNNNNNNNNNNNNNNNNNNNNNNNNNNNNNNNNNNNNNNNNNNNNNNNNNNNNNNNNNNNNNNNNNNNNNNNNNNNNNNNNNNNNNNNNNNNNNNNNNNNNNNNNNNNNNNNNNNNNNNNNNNNNNNNNNNNNNNNNNNNNNNNNNNNNNNNNNNNNNNNNNNNNNNNNNNNNNNNNNNNNNNNNNNNNNNNNNNNNNNNNNNNNNNNN…
31	HORVU1Hr1G075570	TTGAGACAATGTGGAATTGTTTCACAATTTACACCGCCTCGAACACCAGATCGTAATGGTGTGTCCGAACGTCGTAATCGTACTTTATTAGAGATGGCGCGATCTATGATGTCTCTTACCGATTTGCCGTTATCATTTTGGGGTTATGCATTAGAGACAACTGCATTCACTTTAATTAGGGCACCATCAAAATCAGTTGAGACGACACCATACGAACTGTGGTATGGTAAAAGATCAAAGTTGTCGTTTCTTAAAGTTTGGGAATGTGATGCTTATGTCAAAAAGCTTCAGCCTAAAAAGCTGGAACCCAAAGCGGAAAAGTGCATCTTCATAGGTTACCCAAAAGAGACAGTTGAGTATACCTTCTATCTCAAATCCGAGGGCAAAGGGTTTGTTGCT…
32	HORVU5Hr1G055740	CACCGGAGCTAGCTTCTTCTTTTTTTAACAATGGAGCTTGCTTCTTTGTTGGTTCTCTTGGGTGACTTCTGTGTGCGGCTATCTTGTTATTTTTAGTAGGCCGTTTGGACCCCCTAATTTTATTTTTCATGTGCACTTTTGTTTGTCATGCCTTGGTGTAAGACTTTGTTCACTTTGCCCTTTTGCTTCAGCCTTATTAAGGCTAGTCATAGTAGGGATATCATAGCTAGTATCATATATTTGGATTAGCAAACATGTTGATGTGGTAAATAATTAAAGAAGAGTGAGAGGGTTGGAGTGACATAGATAGATACCGTATCATGTTAAATACTATGTTAATATATGTCATGCATGTCAATAAATAAGATCATCTATGATACTAGTATATGATACTATGCA…
33	HORVU7Hr1G091060	ACCTTTGTACTCTTCTTCCATCCCAAGCAATCCCAAAACAAGCAGGAGTAGGATTTTACACCGCAAGGTGGCCCGAACCGGGGTAAACTGCCGTGTATACCTGTTAGCTTTCCTGAGATCGAGCCGCCGGAGAGTCGATGTGAAGTTGATAGATAGAACGAGGTGGGAGAACGAGCGCACCCCAGAGTTCGAACCTTTTCTTGGGTCTGCGGGGCCCCGATTCCAAAAAATACGGAGGCGTTGGTGTGTTAAACGTAGACAAATTCGTGCGGGCCCTGCGTTTGAGGTGGCCTTTGTTCGAGTTGACCTCCCCACACAAGTTGTGGGTCGATTTGGGGAACCCCCCCCCCCCCNNNNNNNNNNNNNNNNNNNNNNNNNNNNNNNNNNNNNNNNNNNNNN…
34	HORVU5Hr1G124430	ACGCAAGCACCAAATAACAATTATTCAGGTTTAACACCAATTCCGATGGTAGAGGGAGCGTGCGACGTTTTGATCATATCAATCTTGGAAACACTTCCAACACGTATCGTCACCTCGCCTTTAGCTAGTTTCCGTTTATGCCGTAGCTTTCATTTCGCGTCACTAATCACTTAGCAACCGAACCGGTATCCAATACCCTCGTGCTACTANNNNNNNNNNCGTGCGATGTTTGATCATATCAACCTTGGAAACACTTCCAACACGTATTGTCACCTCGCCTTTAGCTAGTCTCCGTTTACGGCGTAGCTACCATTCCGTGTTATAGTCACTTAGCAACCGAACCGGTATCCAATACCCTCATGGTACTAGGAGTACTAGTAAAGTACACATCATCATGTA…
35	HORVU3Hr1G076060	TCCTCCCGTGGGCATCATCTTGAAGTGGGCGCTAGAGGGGTCAGAAGGTGGACCGACCTGTCATATACCAAATTGACGACCACATGCTACGGTGGGGTTTCGATGACGGATGTGTGGTGATGGACACACGCAGGGAGGTGGAGTTGTGTGGCGTCGACGACAGGACTGACAAGGTTAATTCGTTGATACATGTTCTGAAGATAGATTGGCGAAAGACGATGGCGGCAGCCTAACAAGCGTGCACATGCGGTTCCCACTGAGAGTCCACTGGTTCGATTTGTGCCACCAATCAGTCGTTGGGCGGCTTGGTTGAGGTCTCCGAATTTTGATGCTGGTAATTGGTGTGAGCTCTGGGTAGAGGGCCCTGGTCATGTGCATCTCCTTCATCATGTTGGTAGC…
36	HORVU5Hr1G051160	AAAATTCATATGTGGCGAATGATTCGGAATAGTTTAGCTGTCGGTTCAGAACTCCACAGGCGTCGAATAAAGGAAGGAGTATTTTGTGTAACTTGTGGGAGAGAAGAAACCATGGTCCATCGCTTCTGGACCTGTCATCACTTGGTTCGTTTCCCGCAAATGGTGGGAGAAGAGCTGGGTGCTCCGTTGGCTACTCCTCCTGCCTGGTTGACATCCCAGAAGGCACTCTCTACTTGGCTGCTCGATTGGTTTGCTGCCACTTCCGAGGAGGAGAAAGAGCTCATGGTCCAGGCTGCCTATGGGCTTTGGATCGCCAGAAATAATACGAGGGAGGGGAGGAAACTACAGCAGCCACATGAAATCATAGACTTACTGAAGGTTCACTTAGCAGAATGGAAA…
37	HORVU3Hr1G034460	TGGAGTAACAAACCCCTATCTTGATCGATGCTAACTCAATGGAGACCTTCGGAAATACATGTAGAGCACCTTTATAGTCACTCAGTTATGTTACGACGTTTGATACACACAAGGTATTCTTCCAGTGTCAGTGAGTTACATGATCTCATGGTCAAGTGACAACACTTGTCTATGGATAGGAAACCTTAACCATCTTTGATCAACGAGCTAGGAAACTAGAGGCTTACTAGGGACATTGTGTTGTCTATGTATCCACACATGTATCTGAGTTTCCATTCAATACAATTCTCGCATGGATAATAAACGATTATCTTGAACAAGGAAATATAATAATAACTAATTTTATTATTGCCTCTAGGGCATATTTCCAATAGGGTGGGGGCCATGGAGCATGTGACA…
38	HORVU5Hr1G028140	CCGAAGGTTGTTCGGAGTCCCAGATGAGATCCCGGACGTCACGAAGAGCTCCAGAATGGTCCGGAGGTAAAGATTGATATATAGGATGGATGGGTTTGGACGGAGGAAATGTTTCGGGCACCGCCGGCAAAGTGCCGGGACCACCAGAAGGGTTTCAGAGGCCCACCGGGAGGGGCCACCAGCCCCAGGAGGCTACATGGGCCAAGTGTGAGAGGGAACCAGCCCCTGGGTGGGCTGGTGCGCCCCCCACACCCAGCCCAAGGCGCCTAGAGAAGGAAAGGGGGGAAACCCTAAGTCTGGTGGGCCTAAGGCCCACCAGGGGTGCGCCACCCCCCTCTCCCCGTCCTGGCCGCCTCCCCTCTCCCATCTAGGGCTGCCGTCCCCCTTTAGGGCGGGAAA…
39	HORVU6Hr1G016850	GCCTGCAAGTCTTAGGCTTTGTCAAGTGTTGACCGAGCTAGGACCTAACATATGGACTTATGGATATTAATGAGCCTCTCAAGTATTCATAAATCAACTTGTTAAACTTGTGAAGAGTAACATTTTTCTAGTGATTGTGTAAGCAAACAGTGAGTTTTTGTAAATTTATTTTGGATTGTTCTTAAACTTGCAAGATGTCAGCAAATATTATTGCCACCCTAGAATACTTTATGTTTTAGTGATGGATGAAGCCTCCAAGATACAACTTCGAATATTGTTTTTTATAGGAATACTAACAAAAGGGCCCGTGCGTTGCAACGGGAGAAAAAAACCATACACTCTTAATTATAAAAAATCGTCTATAATGTGAGACTTCGTAGTTACGACACAAATAGATAT…
40	HORVU6Hr1G016880	CATGTTTTTTCCTTCAATTTGGGAGAAATACTATTTTTTCTTCATGTGGAAGAAGAGAGACATGGGAGACGAAGAGGGAGAGGTGTGAGAGAGAGGTACGGGATCCTTGCCCCAAGTTCTTTGCTTCAATATGAGAGAGAATTTGATAAGATCTATTTTTCATATGTGGAGGAAGACAAACATGAGAGAGGAAGAGAGACGTGAGACACAGGGAGACATGGGAGATTGAGACACGTACTACGATTGCCTCACGTTGCTGTTTTTTTTTTTTGCATTGTAGGTTGCTGTTTTTTACTGGGAGAGGAATAGACGTTGGAGGAATATATTTTACAGGAATCTCTTTTATATTAAATTTCTAGAACCGTGCTAGAATTATGGGCCTGTCTTTCAGTTGCAATG…
41	HORVU6Hr1G080750	CATGAAGAATTTCATACAAACACGACGGATTTTATTACGTTACAAACATATTTTAACTAAAAAAAAAGAACTATGTGCACGTACGGTCACGCGGAGCTCCATTCCCATGATCTGAATACGCTGCACTAGTCTATGGCCAGCAGAAGTATTAAATATACAAAAACTATGTGGCCTTATGATGCTTAGAGGAGTAGAATTTATCCTTCGCGCCTGTCCCGAGTATTAAATATACTCGGCTGTCCACCCACGGAGTAAAAAAAACCCAGCACCGTTTATACCCCTCGCCGCATTCACTACGTCGCACCCTCCACACCCCCTGTCGCTCCCGTAGCACCCGTCGTGTTCCTCATCGTCGGTCAATTCTTTGTCGCCATCGCCCATGCAACCACCTCAACCGCT…
42	HORVU2Hr1G110540	TAAAGTTCTTCCTGCTTGACCCTGTTTCGCTGGTGTGTCTAGCACCTTCGATGGGCGTCTGGAGTTTTCTCTCCGATTGATTTGTCTTTGGTGGATCTGTTCGGACCTGGTCGTCGTTCATCTATGTCGGTGTGTCTTTAGATTGAATCCTTTCGGTCTATGTTACTCTTCATCAACGGTGGTTGCTGTTCTCGTGCGTCGGTCCTTTGTGACCTTAGCACGACTACTTCCGGAATGTTACTACAACAAGTTTTGCCCTCCAACGAGGGAGGGAACGATGATGGCGACGTGCCTTCGATTCGTTTCAGTGTTTGTAATCGCCGCTACATGGTCTACGGATCTAGATATAGTTGTCATGATTGAAAATAAATAGATCAGAAGTTTTTATRGACAAAAAAA…
43	HORVU1Hr1G054430	AAACTGCCGACGTAACGCGCCCTAGCCCCCACGCACGTCCCGGTCCAGCCCAGCTCGGGTTTTCAGCCTTTAGATTTCTTTTTTTATTCCTCTTTTTACATTTTCCTATTTATTTTAAATATTTTCCTAGACTATCTTTTTGACATTTAAATAGACTTGAATATATATATTTTTAGTACACAAACATATATTCATACACTTTTTTTCGAAAAGGATGTTAAAGCTTTTAAAATTATTAATATGTTCATAGATGTGTGGACAGTTTTTTAAGATTTCACTTTAAAAAATATATGAACTTTTAACAAATTATTTTCTTTAAACATATATAGTTTTAAAATAGGTGATGAATACTTTTTATCTAGTATGTTTTAATTTTTATTCAAAATACATTCATGCCTA…
44	HORVU5Hr1G097130	GGAGGCCCAACTCGCTGCCTACATGGCAGCGGCGCGGGCGGCCACAAAGGAGGAAGACATCCGCGCCCGCATTGTGAAGGAACACGAGCGCCCTCGCCAGAGAGCAGAACCGGGCGGTCCGTGAAATGGTCAGACTGCTCCCAAAAAGGAGGAGAAGGAGGACAACGATAGCGAGGACAACTCCGGTGAGGAGCAGGTTCGAATCGATCCGTACCGCGTCTTCGGCCGGTACTTCTGTGAGAAGGACGACAATGTCGCCGAGAAGGGAAAGGGCAACCAAAGATGATGTTCTCCACCATAGCCAAACATGCCAAATTTTAGTAGTCCGATGACATGTTGGATGTAGTAGTCGGATGTATGCATCGTTTACGTAGTTGCATGAGTCTGTATGGATTTGAG…
45	HORVU7Hr1G053940	TTTGAAAAATAAATTTAAAAAGTTCACAAATTTAGTAATTTATTGCACTACATTTTCATTAGTTTTAATAATTTATTATCGGAATTCAGAAATGTTCCAGTAATTTTAGAAATCTAATCATTTTTATAAATTATGTTTCAGTTCAAGAAATAAAGTAAAAAACAAAAATAAAATAGGTAAAAGGAAAAAAGGCGGATAGAAAAAAAGGAGAATGAGAAAAAAATCACAGAAAACATGAAAGGAAAAAGTGTCCGTTTTGGGCCGGACGTTGCCATTCCGCGTTCAACTTGCAGAACATGGTGATCCCCTTCCAAACAAAACTTGCAGAATAGGATTCGCCATGTGTTACACACAGCTGGCAATCTTTCTCGTCAAGAAAGAAAAACATACAACTGTCGA…
46	HORVU2Hr1G116180	AGGGATGGACAATAGATGTCATGCAAGTTCTTTTCCCTAAGCACGTATGACGGCACACAGAATGCATGCCTACATCACATTGACGAACGGGAGCTCGCCACATATCTCTCCATGTTATAGCTGTTGCATGATGAATATCATCCAAAAAAATCACCGACCCATTGCCTACGAGTTTATCCTACTGTTGCTACTGTTGTTACTACTGTTACTACTGTTGTTACTTGTCTTGCTCTGCTGCTACTGTTGCTACTACTGTCGCTTGTTACTGTTGCTACTTTCTACTGCTGTCACTACTGCTGTTCCTTGCCACTGCTATTGCTCGTTACACTGTGCTACCTTCTACAATCTTGATCGCTGGTCGTTGACGGGAACTGACAACTTTTGTCAACGAGGCAACTT…
47	HORVU5Hr1G079600	TCGGTTTGCCGGCAAGGACTCTTCCGGCCGTCGCCCGGGCTCGGTGGTCGCGCAGCGGCTTGCGGATGTCACTCATATAGTGCAACGACTGACTAGAGACTGTGTTGCGGCTCACATCTAGCACATGACAACACCTCGGATTGGTGTTCTTCAAATGCGATAACGACGGGGTATGTTCTTTTTTTTTGTTCGGCTTTGTCAATTATTTGGTTAAATTTCCGTAGCTTATTGAGGTGTTCATGTGTGTAGGAAGGTGGATGCTCATTTTGTTATTGGAAAGAAGAATACATCAATTTATTGATAGAAATAAACTTAATAGATGTTCGTGCACTCCTTAGTATAATTGAGGCTAACGATGCAGCTGCATGTGCAATTAGAAAAGAAATTAGAAGGAAAGCA…
48	HORVU6Hr1G016940	TACCGAGAGGGCTTTTAGGCCCGCTCGTGGCCCGTTCGATTTTGGCCCGACAAGAAAACAGTCCGGTCCGGGCCTAGTAATTCAGACCGAAAAAAAATCGGTCCGGTCCGGTCTTTAACCGGGCCGAACGAAAGGACCGAGTCCAATAACAAGAAGAACAAATGCACAGAGGAACGGCGGCTCAGCCCTCGCTCGTCTTCTCCTCTTCCTCGTTACACAGAGGAACGGCGGCTCCTCCTCCTGTCCCTAACCCTAACCCTAAGGCGACGGCAGCTGAAGCTGGTTTAGATAGCAGCAGCTGGAGCTGGTTTATTGCTATTTAAACTGCAGCTGAAGCTGGTTTAGATAGCAGCAGCTGGAGCTGGTTTAGTGCTATTTAAAGTGCAACTGCAGCTGGAG…
49	HORVU6Hr1G058780	CCTTTTAATTAGCTGATCCTTGATGGATATTACCAAGGAGGAGCTTCCCACGGTCATCTGCTCTTACATTCATCTTTCATTGAAGGATTGGTTTCTGAGTTAATTCGGATTCTTCTACAGTTACGATTCATCTTTCATTGAAGGATTGGTTTCTGAGTCGCGATTGTTACTTCTATTTTTACACATTTGCCACTAGTGTCTTCTCAAAGCTACGCGACCGCGTCGGTGGCGTAAAGCACGAAAGCACCCTCACATGTCTCTCGATACGTGCACATCCATAAACTTCACGCAAGAATATGCGCTAGTGCCTTCAAAAGAAAAGAAAAAAGAATATGCGGTAGCACGTCCCCCGCACCCTCACATGTCTCTCGATCAGTCACCACTCTACATTGTTTGTGT…
50	HORVU1Hr1G089180	CAGATTTAGCCATTGATCTTCTTGTAATATATACATGAATATATAACAGCAACGAATTCATTAAAAAAACTAATAATACTATTTTATTTCAAAGAACTGATGATGTGTCGATAGTCAAATCTAGGGAATTTTGGTTGCACGCACTAGTAAGTACGCTAATTATTTTGGAACAAAAGTAGCATTCGACATGATGAGATGCATCCCTGTCGTCAGAATCAGAAGCATCCATGGTATAATCAGAATGATGGCAGTAAATGTACAGTCAGTCCAGTGAAATAGCGTCCACTAAGTGTTTGCTCAACTTGAGGTGGCAAATTCCCTGGCTGAAACTGCAATAGTGGATCTCCTATCTTTTCCTTTTGGGGGAGAACATCAGAGTGTAATCCAATGAGATTGCCA…
51	HORVU7Hr1G089910	ATGCAATACACCGTCAGACACACAAACAGTTGCCCACGCTAGCCTATGAGCACCTTTGGAAAACTCAGACTCCAGATATTCAGATTGATGAAGTCGCCACAAGCACCTGGTAGTTGACGGACGCACAATACTACTGAAAGAATTGCACTAAAAAGTCAAAATTTTCAAAAAAGTATGAGCACACGTACGAGATGATCATGTGAACAACTCCACTTGAAGGAACCTAGCCGATTGTGCCATGCTCGATGTGCAACAAGACTTCTTTTATTCTCACTCAAAAAAGCCAATAGTGCCGCACTTGAGATGTGTATAATTTTGTTTCACCTTAAGAATTTTCTTAGCAAAGTGAAGAACATTGTTACCTTTATTATTGGTATATAATTCATTAATCAAAAGTGT…
52	HORVU1Hr1G088920	TGCAGACCACATTGCCGACCCTGTCAACAACAATGCGTGGGCATTCGCCACCAACTTCGTGCCTGGAAAGTAAGACAGGAGTGATGAATGCGAGTTGTATGTGAGTGTGAGATGAATTGTAACACCAACATGTAAATTATGAGAATTGTGTGCGAAGACATTGTTTGGTTTGTCCACACCGGAAGTGCCCCTGCTTGCTGTCTTGTTTTCACAAATCACTAAGCACTCATTGGTAGTCATTCCTCACAGGATATCCATAACTTGTGATGACAAATACATCGCTATATGGATCCAACTAGCCCACTCTAAACCCCTAATTTTGCATCTAATGATCATTCAACACGCTCTCTGTCAGCCTCAAAATCAACCCCAAGCTTTCCATTCTAATCCTCATACACC…
53	HORVU6Hr1G016890	CCGGAGGGCCAACCACACCGCCGCCGATCCGAGGTGCCGTAGTGCCAAGGCCAGATGCAACAGCTCCACCACTAGTCATCCGCCGCCGCTCGTCGTCGGGAGTGAGCCACCGCCGCGGAGGCTCGGATCTGGGGGCGCACTTCCGCTCGCCTGGATGCCCCGCGCCACCCTCGCGCGCAAGAAGGAGAGGCTCCTCCGCCAGAATTCTGGTGCAGTGGAAAAAACATGTCTTCCCTCTCACGGATGTGTCCTTTTCCATGAACAACCTCAAGAAACTCAGCTTCATCTCTTCTAGGACTGCAATTTTTCTTGGGCATGCTGGAATACTTTTATACTCCCTTCGTTTTTATTTACTCTGCCTATTAAAATGCACTGAAGTCAAACTTCGTAAAGTTTAAC…
54	HORVU3Hr1G076320	CTGTCCTCAAATATAAGTTTTTTTAGAGATTCCACTAAAAACAACATACGGATGTATATGAACATGTTTTAAAGTGTAGATCCACTTATTTTACTTCGTACGTAGTCTGTAGTGATTTTTTTTAAAAACTTATATTTATAAACAGAGGGAGTAATTTTTATGGCATACGGCACATATTTTGCTAGAATCGAGGTCTTGTGCAAACTGTAAACCTAGGCTGATATAGGTTGACTGGTGGATTGTGGTAATTCCATCTGGGGTGGGGTATGTCTAGCTCCTGTCTAGATGAGAAATATCTACATGTCATCTAATTCTTACATTGTTAGAATTTACGTTTTATTTGGTTAATCAAACAATTTTAGCAGTTAAATGAGGCTTTGATTATTCTCATCTAGATGA…
55	HORVU3Hr1G029200	TTATGTTCATAAAATTAATGCCATAACAAGTACTCGCTCTGTAACTTAATACAAGATGTTTTTGACACTGCCATAGACTCTAAAAACGTCTTATAAAAAGTTACAGAGGTAGTAACATTTATAATAACGGTTAGTTGACTCTTAACTTGCAAGGTCATTACCTAGTTTGTAGCATTTGACTGTCATCGATACTTACGTTTCTCCTCACTTTACATATCAAACTATTGCAGCCAGATCTGCACAAGCTGAATGGACATGAAAAGTCCAAAGCAGTATTCAGTGATGTTAACAGTTTGGATGAAAGGGGGGAGTTGCTTCAGCAAATCAGGAGCAAGGTAGGTCAAATATATGAACTGGTGTACTTGCGTACCACAGCCCTTCATGCCCTTTGAGATTTGT…
56	HORVU5Hr1G044460	ACAATTCAGACCTCCTTTGAGAATTAGATGTGTCAGATCATATGTATACGTGAAGTTGAATCCGAGGTGTTTTCATGACGCATCCCCTCTCAATAGTGCGGCTGCCCTAAGGACTCAAGAAAAAAAGAAACACTATGGCACACGCTTTTTACTTTTTCCGAGTAGAGGGAGAATAACCATCCATGATTCACTTCAAATTTGATGGTTTTGTTTACACTAGAGCATGTGGTTAGAAACACAAATGAAATTGTCATAGATGTCAAAAACTGTTAAGGGCAAGAATGCACTTTCAATCTCCCCCTTTCTGACATAGATGACAACCTTGCTTGAGAGGGTAGCCACAAGGTATGTATGATGTAAAGCAGTTTTAATGAAAGGCAGAAACTCCCCCACAACCAA…
57	HORVU5Hr1G106010	CGTGTATATCCTTTATAAGAATGAGTATATGCACATATATATGAGTGTTTGCGTTTGTACGGTGTAAAAACACACACACGTGCAGAGCTGGTTATCCCAAATTGCGGACAATTGCTTCCCATAATGCACATGACTTGTGCCGGAGGATCGCTTCTTTTACTTTTACTCAGCGCAAACAATTCTACAGACTAAACTTCATGTCATGTCTCTATATCTAAATATTTGTTGTTAAAAAAATAGACTAAATTATGTAAATAGTTCCATCGACTTAATAGTATTACCGTGTATTGCACACGTATCTCTTTTGAATTGTGTTTGATGAATCAGTCATCACAGACATAACTTTTTTTTTCTGTCTGATGATTTTGTTTTTCTACCGCATCGCATCCAATTCGATCA…
58	HORVU3Hr1G108100	AGATTTGGAATTATATAAATCCATAATCCCCTTAACACTATAATCTAAACTTACTAAAACTAACTAAAAGAATTTTTGATAATGATTGTGAATCTCGTAACTGATTTCCAAGTATGGAACTAAATATCCGTTAGGTCAGAACCTACTACCTATTTTTGGAATCAAATTAAAGAGTTACCAAGGGAGAAAAGCCATATGCATCCTATGCATGAAGGTATATTTGCCACGTTTCTCGAATGCTAGTCTTTATCATACTATTTGCTTCTTACAGAACCCAAGGCACCAACGTTTCCACGAGTCTCGAGTTGCACTACCTTTTTGTTATCAAGAGTTCATATGTTACATATATTTGTGGTTATGCTTTCGCAAAAGCATTTATTACTAATTCCCTACTTGTAG…
59	HORVU3Hr1G065320	AGAGGGGCGCGAAGCGCGGCATGGAGCGGGCACGGGCGGAGGGGGAGGGGGCGAGCATGTCGGGGAGAGAGGGTGGGAGGCCGGTGGCTCACCCGCGGTGCAGGGAGGCTGGGGCGGCGAGGCTCTAGGGCGACCGTCGAGGGGGAGGCGGAGAAGGGCGACAACGGGAGTAGTGGCGACGGGGGGCCCCTTTTTCCTTTTTTTTTAACTTTCTTTTTTTGTCGTGTAAAAAGCTACTCTTAAATTAAAAGCCCAACCGATTTGACTTTTCTAAAAACATGTCACTTAGTAAAATATTAGTGTAGCAATATTTGACAGAGCCACAAAAAAGATTTGGGGGCAATTGAAAAAAGTTTGGCATTTTTATAATTCAAAAAGCAATTGAATAAATGTTTTGGC…
60	HORVU2Hr1G115730	TGAGATTTTAGATTTCAGCCCTATAAACCGGAAAGGAGGGAGTAATGCATAGTATCATAAAGTAGTATCATAGATGACCTTATTTATTGACATGCATGACACATAGTAGCAAATTATTTAACATGTTACGGTATCTACCTATGTTACTCTAACCCTCTCTCTCATCTTTAATTGTGTGCCACATCAGCATGTTTGATAGTCCCAAGTACATGATACTACCTAAGTTACTCCCACTATGGCCAGCCTGAGTAACATAGCGGATACCAAGACAAGATGAGTCTATAGTGTAATAAATGATAAGCTCAAAGTTACTACGTCTATGTTACTATCCACTGTGGAGGTAGTAACTTAGGCTAGTAACATATATATGCTACTACTCTATGTTACTCCTCATTGCGA…
61	HORVU5Hr1G077920	CATAAGAGGGAGAGTTGCCATCTGCTTACAAAAGCACTTGACAGTTGTCCTATACCACTGGAAAAAACATGGCAACTGACGGTTTTGGGTAAAGCAAGAGTTGTGGAAGGAACGGGAAGAGGAGACGTGTGGCGATCGTGCGGACGTGTGGACGCGAGGACAGTTTCATCACACGTTGAGTTGACAGCCGTGAGCTTTGCGTGCGTGAAAGAGGTGTGTAGGTGAACTAATAAACGCCAATACACTAGCCCCTTTCTACGTACGTGACACACAAAATCTGGCAAATCATGTCGAAATTCATGCATACTCGAATGTACGACGATCTATACGTGTGTGCGTTATATTTTCGAAAGTTATATTATGAGACGAAGAAAGTATTAGCGTATATTCCTAGAAATT…
62	HORVU3Hr1G109350	GCTCACATAGATGATTGGATTGAGCTTAAATTTGAAGGAGGATAATAATTTGGGCACATTAAGGCACTGTAAAAATTTCATAAAATTTGGACAAACAAAAATCGTACTTCCTTCACAATGCTCTCCACTGAACAGAATATTGGGGAAAATATTGAGGGAAATTTGCTGAATTAAGTGAGCTAAAATTTGGTGGAGTGAGGTTATATGGTTATTTTTATTCGGTGGTCCATTTTTATCAACTATAAAGCAATATAAAATGTAGTTGCTTCACAAACTGAAAATATTACCAGAAACAAAGATTGGATGATGAGCTAACATGGATTGTTAGATGGGGCTAAAATTTTGTGGAGAGCTATGTTTTGGGCACATATAAGATGTGGAAACAAAATCAACTCATCA…
63	HORVU0Hr1G038320	TAGGTTGGTTCCGAAGATCCTACCTCGGCCTATGTAGCTTAACTGCGAAGTCTTTCCTTAACTGGTGGAGTAGTTGACAAGGTCATGTTCTGACAACCTTGACCAAATACCGAACCCCCATCATACATTGTAGAACTGAAAGGTCCCATAAGTGGCCATTACGTCGAGCTTTATCGTCGCTCGAGGCTGTTACCATTGGCACGTCCGGTCATTAAAGAGAACGTGCCTCGAATTTCTAGTGGCATTATCAACAAAATCCCTCGATTATGTTGGGCATATAATGCACGTCGTGTTGGGAAGCAAAGAAATTAACTATCATGCCACTTGGTACGTATTATTTACGGGCCTATAAGGTAAGCAGGATGAACCTAGTTCTCCTTACGCCTTCCCTATTGCTTC…
64	HORVU5Hr1G081950	TCAGCGATTGTGGTCAGCCTTTTTTTAATTCGAGGTTGCAGTGGGATTCAGCCTCATCTACTTCCAGACCCCGTCCTCATATCGCCACCTCTCTGCTCCCTCGTCGGCGACCAAACCCTAGCCAGCAGCCATGGCCGGCTCCGTCCAAAACAAGGGCAAGTCCCCCGTCGTCTACCCCCGCGCGCTTCCCCCGTCGGCGTCTTCCCGTCGGCCTCGCCAACGGGTCAGCGTCCCGGTGCACCAAGCACAGTGAAACTGGGAGCACCGCATCCCGTTGTCGTACCCGGACATGACCCTCCCGCACCACTAGCATCTGGATCTGGACAGGATCCCGGTGCCGGCCGTGTCGCGGTCGACGCGGGCTCACGTGGAGGAGGTGAGTCGCCGACGGAAGAAGCT…
65	HORVU2Hr1G024460	AAATGTGCTAAGTTTGCGGTTTAATAAACACATCGACAACTCATTTTGCATTCAAATTCAAAATTTGCACAAATTCATATTAATTTTATATTACAATTTTATATCAAATATGCACACCAATTTTTAAATATAAAACAAATTTACCGCACGTACAAACTATGACAATTATGGACGCCGCTACCAGCATATGGTCCCACATGCAAGAAACCACGTCACCCACGTATGGACCCTTCTACCAACATCCACGTCAGTACAACAATAGGCCCACATGTCTGAATCGGTCACCGGTTAAATGACACAACGTCATCAGAAAACAATGTCCGGTCCCACATTCAAGCAGCCACATGTCAGCATCTTATGTCAGAAGCGTTGAGCGGTGAAATCTGACGCCGACTTATT…
66	HORVU7Hr1G010990	ATACATCACTTGGGACTGGTCTCCGAGTGGATCTGAGTTTCGCCAACTCATCAGCTGCTTGGTTCTTCAGTCTCGGAACATGGTGGAGCTCTAGACCTTCAAACTTCTTCTCCAGCTTCCTCACTGCATTGCAGTATGTGGTCATGGTGGGGTTCCTGACGTCCCACTCTTTCATCTCTTGATTGACCACCAAATCCGAATTGCCGTAGACCATCAAGCGACGGACGCCGAGTGAGATGGCCATGCGCAATCCGTAGAGGAGAGCTTCATACTCTGCCTCGTTGTTGGAGGAATCAAAGTGTATCTGCAGCACGTACTTGAGCTTGTCGCCCTTTGGTGATATGATCACAACACCAGCGCCGGAGCCATTCAACATCTTAGACCCATCGAAGAACATTG…
67	HORVU3Hr1G077950	ACCTCTATGCCATCGCCCTTGCCGTCCTCCGTATGAGCCGCTCTCCGTGATCCGCTCTGGATGGCTGTGATGTAGGAGGAGTTTGACGCATTGCAGCGGAATCGGACTTGGCAGCTTGTTCCACGACCCCGACACGCTAATGTGATTATCGGGAAATGGGTCTTCAAGCACAAGCTCCATCCTGACGGCACCCTCCATCGCTACAAGGCGCGTTGGGTTGTTCGCGGCTTTCGCCAGCATGCTGGCGTCGACATCACCGACACTTTCGCTGTGGTCGTCAAGCCCGGCATGATCCGCACCGCCCTCCAGCTTGCGGTCTCTCGTGCATGGCTTGTACACCAGATGGACGTCTCCAACGCCTTCCTCCACGATCACCTTCAGGAGCAGGTTTTATGTCAG…
68	HORVU1Hr1G089620	GATCCAAACATGGTGGTGGCGGCGTCCCCTCCGCCGGGGATGACAGGCCAGGTGGTGGGTCTTTGTGGCGGCACCGGTGACGGCGGATCTTGGGATCCCGTGACCAGGCTCGTCGCAGGATTCGGTACTGGTTGCGAGTCGGGGAGACATAGTTGCCGGTGAAAATCGGGCCGACAGCGGACAATGGCGGTGTTCTATGCCATTATCTTGATGAAGGCTTCGTCCTGTAACTACTATCGATCCACTCGTGCTGCTCCAGGGGAAACCCTAGGATCTGGTTTTCCACATCGGACGATGGCGGCATTGCGGTGTCGTTCCTCTCTAGGGAGCATCGTTTGTGGAGCAACACTGGAAGATAGAGGCAGGAGGTGGAGCGTCTTCGTCCTACACGGAGCTTCG…
69	HORVU2Hr1G112230	CGGAGTGACAAATCCCGATCTTGATTCGTACCAACCCAACAGACACTTTTAGAGGTACTCGTGGTGCACCTTTATAGTCACCCAGTTACGTTGTGACGTTTGATACACCCAAAGCACTCCTACGGTATCCGAGAGTTGCACAATCTCACGGTCGAAGGAAAAGACACTTGACATTAGAAAAGCTTTAGCATACGAACAATACGATCTAGTGCTATGCTTAGGATTGGGTCTTGTCCATCACGTCATTCTCCCAATGATGTGATCCCGTTATCAATGACATCCAATGCCCATGATCAGGAAACCATGATCATCTATTGACTAACGAGCTAGCCAACTAGAGGCTTGCTAGGGACACATTGTGATCTATTTATTCACACATGTATTACTGTTTCCTGTTAA…
70	HORVU2Hr1G012980	GCAAAGAAAAAGCGGGCAGCGAGCGAGTGGGGAGCATGGGCGAGGCCCCAGTTCAATTGACCCGGCCTCAACAGGAGGAGCTCGAGCCGAAGCCAAGGAGCTTGGCCTTGATCCGGACTCGGCGGGAGGAGTAGAGCAGCAGGCACGCACACCAGCCGACGCGCCTGTGAGTTTCTCTCTCTAATCCCCTTTACCTTCTTGCCCGTGCTACACAAAGAGAGAGAGGGAGAGGGGGGGGAGAGAGAGAGAGAGTATGTATTCATCATGAGCTACCACACAAATGAAAATTCAAATCCATCTTCCATTGTATAAGAAAGGTTCAGAAAGTGTTGTCATGAATTTCATATATCTCTATACATGCTCCTGCTAGGTTGTTGTTGTTAGATATGTTTGCACCAA…
71	HORVU1Hr1G089520	TATGTTACCTTTTATTCTTAAATAGCTAGAATTCATTATTCAATTTTTCTCACCATACAACAATACCACATCATAAAGTCATGCATGTAGTAATAAGTATTTTTTTTAATCTCTTCATGCAAAACATATCCGCATGCATGAACTTTTAAATAATTAAGCAAGACATTTTTATAATAATTTTTGTATTATCATCAGTTTTTTAACATTTATTCAGATATTTTTTTAACAAGTTTTTTGCAGCTACGCGCGGCATCGTTTAGTGTATATAACACTCACGGCCACATCGATTCGGCTGAGGGCTAACAAACCGGCTGCATCCTCCGTCATCGACAACAAGGCACAACGGCGGCCTCATCACCCGACCTATTAGCGTTCAAGTGGCGGCTGCTGCAGCGATGA…
72	HORVU2Hr1G112060	TGACCCGCACGTGGTCATTACTCACTCCTGCGGATTCCAGGGATCTTATGGTTACTGGGTGTATCCGCTGGGAGATGGTAGCACAGGTTATCTTCAACCGGTTTGGATGGCGGCAAGCTAATAGGATAGGTGGCTAGGCATCTACTTATTATACTTTCGCTGCTTGGGCGCTTTGGGCGCTTTGTATCAATTCGTTCTTGTTCTTTACTCTCAACATTGTTGTACTCGTTCCGGATTTGGTTTCTCTTTATTTAATAAAGGGCTGCATGCATCTCTTGATGCAGAGGCCGGGGCGATGCCTCCTTTTCAAAAAATAATAATAATTCGGTTTCTAAGATACATTGCTCGAACAATTTGTTACCACAAACCCTTCTGAGTATCCAGCTTCCACAACCACTT…
73	HORVU4Hr1G071300	TTTTTTGTTCTTTGGTTCCATCTTCGCGTGATGAAGCTTAGCCTCATATCACACCGTCGGGAAACTTATGAGATTTGCGCCCCCTCCTCCGTCTGGGAGTTGGGATTATCATTTGTTGCTCCTCGGTGCGAGCTTCTCACCTTTGACCTCTTCTGGTCTACATATATGACTTCTTGATCGCTACTTCTACAAACTCCTAAGTTTCAACAATGTTGCTCCGGTAAGAATAAGGCCCAGAGGTTGCAACAAGCTCTTATAACGACACACTGCCGGTGGATGCAGAAGAAAGACGATGTTGATTTCTTCAAGAACTTGCTTGCAATTTCTTTTTTTTGTACAAAAAGTTCTTGTAAGGGATGGTTTTATTTAATATATAGCCTTGAACCTTTCCGCAACAAA…
74	HORVU2Hr1G038940	AGAGCATCAAAGACCCACAAACTAGGAAAGAGTGTGAATTCGCAAGGGCACAAGAGGCAGTCCGAAAAGACATTGAAAGAGCATTTCGGGTTTTGCAATCTAGGTTTTCCATTGTTCGTGGTCCTGCTCGGTTTTGGGACAAGCGATCCTTGAAAAACATCATGACATGTTGTGTTATTCTTCGCAATATGATTATCGAAGATGAGAGAGCCATGAACTTTGAGTTCTTCTATGACAATGTGGGTAGCCGTGTCAAACCAGCTAGAGACCCTAACCGAATTAGAACTTTTCTTCAGACCTACAAGGAGATTGAAAATGCAAACACCCACTTTCAACTTCACGAGGATCTCATTGAGCACCATTGGCAAATGACTCGGTAGTAACACATTCCATTTTCCA…
75	HORVU4Hr1G001250	AATCTCAACCGGAGTGTTGTCTCGCCAAGAGTGATGATGATTCGTGGTTATGGCATGCTAGATTTGGACACGTTAACTTCTATGCCTTGAAGAAGATGTCAAAGATGGAGATGGTATCCGGGATGCCAGTTATCGACCATATTGATCGAGTATGTGACGGGTGCTTGGTTGGAAAACAGCACCGCAGGCCATTCCCTGCTCAGTCTACCTATCGTGCAAGTGATGCACTCGAGCTGCTCCATGGTGATCTATGTGGCCCTATCACCCCGGCAACTCACGCTGGAAAGAAGTATTTCTTCCTTGTGGTAGACGACTACTCGAGATATATGTGGGTCGTTCTCCTACGGTCTAAAGATGAGGCGTTTGAAGCATTCAAGAAGCTGAAGGCTGCAACAGAGA…
76	HORVU4Hr1G044460	AGAATATGCTCCTAGCTATGTGGAGGGGGTGGCTTATATAGAGTGCGCCACCCCTCACCTCTTATGTTNNNNNNNNNNNNNNNNNNNNNNNNNNNNNNNNNNNNNNNNNNNNNNNNNNNNNNNNNNNNNNNNNNNNNNNNNNNNNNNNNNNNNNNNNNNNNNNNNNNNNNNNNNNNNNNNNNNNNNNNNNNNNNNNNNNNNNNNNNNNNNNNNNNNNNNNNNNNNNNNNNNNNNNNNNNNNNNNNNNNNNNNNNNNNNNNNNNNNNNNNNNNNNNNNNNNNNNNNNNNNNNNNNNNNNNNNNNNNNNNNNNNNNNNNNNNNNNNNNNNNNNNNNNNNNNNNNNNNNNNNNNNNNNNNNNNNNNNNNNNNNNNNNNNNNNNNNNNNNNNNNNNNNNNNNN…
77	HORVU3Hr1G097860	GTTGTTGTTGAATAACCTTTCTCGTTGTCCTTGTGATAGACGAAAAAGGGTTTTTCTTTGCTTTGTATTACAAAGCAACCAACCGGAACATCCGACGATAGGTGTTGGAACAGAACCAACACAGACACACCCCAAAAAATAGAAAAAAATGAAAAAGAAATTAATGCCGACACCGGCGAATCGACAGAAAACGCAAAAGGCTCGCGACAGTTGCGTCCTTGTGATATAAATAGATGGTTGGTACAGATGTAGTCGTTGATATGGTTTGGCGGTAGTTGTTTTGATAGTTTTAGTTCTCCTTTTCTTTCCTAGATACATCTTTGGTATCTTATGGTTTTACTATTTGCCGATGTGTTTATTTACGTGTGTTATATATATAGAGTCCGTAGAAGTTGGGTG…
78	HORVU6Hr1G083050	CAAGGTCTTCGAATGGCAATTTTACCCATTGCAAAATAACATATAATTATGTTATATGTAATTTATGATGAACTAAGGTTCTCCCACATATAAATTGTACTAGTAGATTCACTAATTTGCTAGAGTGGTGATGTATACGAGCTACTCCATATTATATGCAAATAGTGCATAGTGTGGTGGTGGCCAGAACGTGGGTGCACATGGGCCTAACTGGTACTACTCCCACGTACACGTAACACAAGTCACGACCACATCCTGTGTTGCCAAACGGATAAGGACGGAACAAAGCCACCATGTCTCGATCCCCAACTTCAACCGCACAGGCGAAGGCTCCCATGGTCGAACGGCCGAATCAGCGCGGAGAGGTGCTCCCGCCGTGCTCTTCCTCATCGTAAGAGC…
79	HORVU6Hr1G008780	NNNNNNNNNNNNNNNNNNNNNNNNNNNNNNNNNNNNNNNNNNNNNNNNNNNNNNNNNNNNNNNNNNNNNNNNNNNNNNNNNNNNNNNNNNNNNNNNNNNNNNNNNNNNNNNNNNNNNNNNNNNNNNNNNNNNNNNNNNNNNNNNNNNNNNNNNNNNNNNNNNNNNNNNNNNNNNNNNNNNNNNNNNNNNNNNNNNNNNNNNNNNNNNNNNNNNNNNNNNNNNNNNNNNNNNNNNNNNNNNNNNNNNNNNNNNNNNNNNNNNNNNNNNNNNNNNNNNNNNNNNNNNNNNNNNNNNNNNNNNNNNNNNNNNNNNNNNNNNNNNNNNNNNNNNNNNNNNNNNNNNNNNNNNNNNNNNNNNNNNNNNNNNNNNNNNNNNNNNNNNNNNNNNNNNNNNNNNNNN…
80	HORVU1Hr1G065150	GCAACCCTCCCCTTCCAAACCGAGTCCAACTAGGTTTGGAAGGAGGAGTCCTTCCCCCTTTTCCCACCTCCCCTTTTTTCTCTCTTTGATTTTCTTCCTATGGCGCATAGGGCCTTCTTGGGCTGTCCCACCAGCCCACTAAGGGCTGGTGCGCCACCCCCAAGGCCTATGGGCTTCCCCGAGGTGGGTTGCCCCCCCCCCCCCCCGGGTGAACACCCGGAACCCATTCGTCATTCCCGGTAACTCCGAAAACCTTCCGGTAATCAAATGAGGTCATCCTATATATTAATCTTCGTTTCCGGACCATTCCGGAAACCCTCGTGACGTCCGTGATCTCATCCGGGACTCCGAACAACATTTGGTAAACAACCATATAACTCAAATACGCATAAAACAACG…
81	HORVU3Hr1G070540	ATGCTTTGCAGCCCTTTTCAGATGAAGGGAATTGATCCTTACCAAAGATAGCTTGGGTCATGTTGGAGATATGATGTTTTAAGCCGGAGAGTTCTTGAAGAGCGGCTTCTAGCTTCTCTTCGGCTTGTTCCGCCCGCTTCAATATGGCGGCTTGCTCAGCGTGGGCTTTCTTTTGAAATTTTTGGTGCTCAACTTTCATCTTCTCCATGTCAGCAAGGGCCAGGCGATATTTCTCTTTAGACTTAGCTCGAGCATCTTGCTGTTCTGCTAAGTTTTCTTTTAAACCGGCCAAGGTTGAGTCGGCCCGAGTCAAGGATTCCTGCCAACAAAATTTGGGGAAGCAAATTTCAGAACTATTGCAAGCAACATCCCTGACACTTGGGGGCTAATGTATGATTC…
82	HORVU0Hr1G008640	AGGGTTTCCAAGAATGCTCGGATCAATTGATTGCATGCATTGGCGATGGAAGAACTGCCTTAAAGGTTTGCGAGAAATGTATCAAGGTCACACCAAAGATTCCACCATCATACTAGAAGCGGCGGCATCACATGACTTATGGATTTGTCATGTTTTTTTTGGAATGTCGGGTTCTCACAACGACATCAACGTGCTTCAACGATCTCCGGTGTTCAGCAGGCTTTGCAATGGGGAATCACCTCCGGGCAACTACACCGTCAACGGCCGAGACTATAGCTTGGGATACTATCTTACCGATGACATATATCCTCAGTGGGATGCATTTGTGAAGACCATATCCGAACCAGATGGCAGAAAACAAAAGCACTTCGCAACAATGCAGGAAGCAGCTAGGATGGA…
83	HORVU1Hr1G081410	CTCACTTTTTCTTCACCTATTTCGTGCAAGTGTCCGAACATATGAAAAAAAAAACGACTGCGCAGATAAAAAATAAGATCCGATCACTAATCGGACGCGATCGCAGGCGTATATGGGTCATATTTGCTAAGTCCGGCTCTCAGTCCGGACATATATAGTGCTGGTACGAAGGGTGCAGCTGGGTTCTTCGGAGTTGCTCACATCCAGAGTTTTTCAAACGGAAAATACTACAGGACTTGAGTTGTCCCCGATTGCTCTCTAACCTTGCCCGTAGCCGTGCCACGCATATGCAACGTGCGTGTGACCATGCGCCCACACGTACCGTGCACGCTTATGCAACGTTGCAGCTCGTGGCTGCTGCACGTCGTCCTCGAGGCCAGCCACTACAACGACGTACGG…
84	HORVU1Hr1G019750	ATGTGAAGAATCGGCGGGATGAAGCTCACGTAGTCACGTTAGCATCTAACTAGTCATAAGTCAAGAGGCGGCTGAAGTAACAAGAAGATCTTCCAACTATATTTATCCAAGTCATCAAAATACAATGCTTTGCCTGCAGCGTGGAACATCCTTCGCCGTGCAGAATCTGTTACCGAAGGAAGCATCGTGTGGTCAGACTCTGTCGATGCCGGGTTGGTAGAAGTTGGTCGACACAGTCATTGCATGTCGCTAGTAGTACTGTACACTGTAGTATGAAGCAATGGATTTATTACAGTTTTCTGAAGGAAGAAAAACCATTAATACGGACGTTCCGTGACCTATTGCGGCTAACGGTACACTGATTAAAAGTACTTCTTCTGTTCCAAAATACTCCTAAAT…
85	HORVU5Hr1G081860	ACTATTAACAGTTTATTACCTGCCGATACAAGGTAGCCAATGCGGCCGAGCCCCAAGTGAACTTGTTGTCGAAAACAGTCAATGCCTTCAGCCACATCCATGGAGCATTCTTGCCGGTGCCGTCAGCGAAGATAGTCCTAGAGATGACGTACCACATGTACACGCGAGCATACCTCTGGATCACCTCGTCATTTGCGTCCTCAGGACAATGAGCAAAGTTGGCGGCAATCCAAGTGAAAGGAGCGCCAGCCGGGACTCTATCTTTCTTCCCTCCATCTTCTACCTCCGGCTCTGGAGGCGACATACCAATAAGGGCCTCCATTTGTTGTCGCCATCCCTCGAAATCAGTGCTCATACAAAGAGGCTTCCCCTCGATCGGAAGTGCGGTGATCATGGAAA…
86	HORVU7Hr1G116080	AAATCGGTATAACCGAGTGAGAAATGTTGGCGGCATCGATTTTCCATATTTTACTTGGGACATATATATATTGTGGGAAAGTGGCTGAGTATTTTTGGTGGCCATCTCTAAGAACTTGAGCAACCAATTCATCATAATACCTCATCACATTCTAATAGTATTGGCTTTCCTATAGACTCAAATGTGATTTCTCACAAAGTATAAAATGAAGAGTCTTCTTGGTTGAAGCTTTAGCCAATCCTATTACTTCTTTTCATCAAAGACGCATCTCCATACAATCCTATAGCAGAAGCATCTTTGAACTTTTTTAAAATGTACTTGAATAAAGTCATTAGTCCAATGATGCATATGTTAAGATTAATTATCAAAACCACCTTAGATAGTAATTGTGCTTTCAGT…
87	HORVU6Hr1G012090	AATATGAGCGATTTACCAAGTGATTTTACTAGCAGAAATAATAGATAAACCACGACTACCATAGCAACCATATGATAAGCCATGCAATTATAGAAAAAATATGGAAGCTGCATTTGAAAAGGTGAACAGGAACGGAACATATTTAGAAAAGAAACTACAACAAGAAGTTGAGGCATGAACTCAAACAAGAAGAATACGAGAACGTACTGAGTTGTAGCTGCAGCAGCAGTGGTGTTGGTGTTGTCATTGGACATGTTGTCGAAGAGGTGGTCGATGTCAAGGAAGAAGGCATCGTCCGGGAAGAGGTCGTCGGTGTCCGTGATGAAAGCCAGTAGTCGCACGGAGCGCTCCCCAAAACCTTATCGCCCTTTTCCCGTACAATACCCAAAGAAACGGAGT…
88	HORVU2Hr1G094690	TCACACCCTCCATGATAAATCTTTCTTTAATAAAGGTAATTTAGGTATCACTAACAATACAACTAATAATGAGTTATAGTCTATTAGCTAAAATTTTGGTCAGTGCTTTTTAACTGACATTTAACAAACAAAATTGGTCTAAAGTTTTGAATTCAACCAACATCTGGTAACTTTGGAATCAAAGATTGTGATAATCTCATGGTTTAATCTCACAATATCAAGCTTTACACATGAAAATCATCAAACAACTCTTTCAGGCCATCCTTGATCGTCTCCCAAAAAAAGTTGGCAAAATTATATTGGTAAACCATCAGGGCCAACAACTGTATTATGTTTCGTTCCAAAGAGAGTTCCCTTGATTTCCTCCAAAGTAAAGGGTTCAACAAGCATATTTCTATC…
89	HORVU6Hr1G005720	CTCACTGGCCCACGCGACCGCCACCAAACAAGGATCGGGTCAACGACGGGCTGGCTCCTCACCAACCTACGCCCCCCAGAAGGTAGCACCTCCCAATACCAGCCGGGCGGAGCCCAGTCCCGGACAGGGCCCCTCTGATCAAGCAGGTGTCCTCCGCCGAGTCGACGACGAGGATGCGGGATAGGCATCGTAAAATGAACTAAAAAAATAAACTAGTTCTATTAATTTTCTTGATAAAAATTAACTATTAACACTTAATACAATAGCAAAATGAAACTATTAACACTTAAGCATATACAATAGCAAAATTAAGCAATAATCTAAGAAACACTATTAACACTTAAGCATATACACTATACAATATTTCTTCTTCTTATAACCCTAAACTAATTTTTCCTC…
90	HORVU1Hr1G070220	CGACTACGGTCATGGCGGACGATGACGACGNAGAGAGGGGGGGGGGGGGGCTTCTGGTGAAAATCACGCCGACTACGGTCATGGCGGACGATGACGACGTGTGTGACGTCATTCTCTTCTCGAGGCATCATTGTTGTAGGTCGCGACACCATGCTTGGGATAGATCTGGGTCTTCCCGGATTGGACGATGATGACATTTTTCGCATGGACGATGCCGGATATCAACGACATGGAGGAGTGGGGTCTCGGCGTCTAATGCGGGTTGACGGACTCGCGCAGGAGGACGTCGCTGTCTCGCGTGGTGGTGGCATCGACAACGGGCCTTGCAAGGCTGATGCGTCACTTCATGTTCTGAAGTTGGATCAGTGGAAGATGGTGGCGACCGCCTCTAAGAGTGTG…
91	HORVU4Hr1G005440	ACTTTTGTACAAATTTGAATAAAAAACTATGAATTTTCTTCGGATTTAAGTCTTTTTTGACCGAATTTAGGTAGATTAAAAAAACAGTTAGGGCGACTTTTAGGAGGGCGACCGAAAACCCAAACCCCACGCTAATTTTTTCATCCGCACGCCCCTAGACAGCCCTATTTTACGTCCCTGGGCCCCAACCGCATGTCTTGGACGAAGCATGAGACGTGGATGCTGCAACCGACGGGGCTCGGACAGGAACGCGCTGGAGGCTGTCCACCGTTGGTCTTGGACGAGCGAGTGCGACGTGTGTTGATATTTCAACCTTTGCCCAAGCAGCAACGTGCAACGCAGCCGTTGGGTGGTCTCGGGCTTTGACTTATCCGCCGGTTTATCTCTAAGTTATGTACT…
92	HORVU2Hr1G006830	TATCGTGAGAATATGCATGTGGGAAGTCATACTGATGGGGTTCCATGCTAAACGTGGAGTTGATGAAGCATGAAGGATGCATTATTAGCTTACGCCTGTTTGTAACGAAAGCTAGCGATAACCAAATCTTCCTTTGCAAGGTCACTAATGGACAAAGACTAAAGTAGTCAACAAACAGTTCACAAAAGGACTTAGGTGTCATTGTTTGCACTGCAGCGGATGCTTATCCTTATTTTTTCGCCAATGAGAAAAATGATTCTCGTACCATGGTCGGTAGATAAGTCCAACTCCATCGCCGTAGCACTGTACGACGAGCAATAATGAAGAAAGTTCAGTCGATGTATCTCTCATTCGTTACCTCTTCGTCTTCACCAACCATCATTTAGCTCCCCTCTGTAA…
93	HORVU2Hr1G088640	TCAAATGAACGGGAATCGCCATGGATCTTGCCCTCCCACCCTGTGAAGGTTTGACAAACCCTAGATCTATCGATATACGACGCGCGTTGATACGCCCATTTTGCATCATGCTTTCATGTTGATATTTATTGCTTTATGGGCTGTTATATTACTTTGTGGTACCATATTTATGCATTTTCTCTCTTATTTTGCAAGGTTTATTTGAAGAGGGAGAATTAAGGCAGTTAGAATTCTGAACTGGAAAAGGAGCAAATCTTAGTCCACTATTCTGCAGATCTCCAAATGCCCTCAAAAGTTACGTGGATTTTTTTGGGATTATATAAAAAATACTGGGCGAAAGAAGTACCAGAGGGGAGCTACAAGGGCGTCACAAGCCCTACCACCGCCACCCCCTGGTGG…
94	HORVU1Hr1G089540	AACATCACGGATGTGCAACACCACCTCATGCATCTCGATAGATTGAGGGTGTTGCAGCACTCCCGCGAGGTAGGGATTGATGACCTTCTCGAAGAACTTGTCCTTCAGAACTTTTGGGGATGCCATAGCGATCTAGATCTGTCTACACAGTAGCTCGAAACGAAAACAGAGGATATTTGCGTGATACGAGGCTTAGACCTTTCGGGAGAATATATAATGATTTTTTTCCGACCAAAAGGAGTACTCCGCAAGAAAACGGAGTCCGGGAGGCACACGAGGTGCCCACAAGCCACCCAAGCGCGGCCAGGGGGGTAGGCCACGCCTGGCAGGCTTGTCGCCTCCTCGTGCGCTTTCCGGACTACTTTAAATTTTTCTATTTTTCTAAAAATACCAAAACGG…
95	HORVU0Hr1G020860	GAGACAATTATTTTGGGACGGAGGGAGTATAAAAAAAATCACGAGCAAGGTCTCCAATTTCAACTTCGAACGAGAATCGTGACAATCGAGAGATCAATCATTTCCATGCAGTCCACCTCCATTACCGCATGCGTGTAGCCTCGATGTTTGGCAACAGTACGGCAACAATACGTAGGATGACCACTGCTATGACCATTCACCAAGATGAAACTCTTATACCTAAAAAATAAAGCTTTCTTAGGGCATCTCCAACACCCACCCTCAAACCACCTGCATTCATTCGAACAACAAAAGTCATTCAATACGGGTTTTTATCGATCCGCCGAACGGCGAGGACGTGATTTTTTCATGCAAACTGGAGACAAGCCTTGTCGCGGCCGTTTCTGACCGTCATGGCCC…
96	HORVU2Hr1G007600	ACTTTTCACTGCCTTCCGATTCCACATGGCTATGCTGTTGTGATGGTGAATCAAGTAATGGAGGGATTTGAGGAGCTCGAGCTTGACCAACCTATAGGTGAAGGGGAGAACCAGCTGGTTCGTGCTCTTAGGAGTACATATATATGGAAGAAGGAGTTCATCAAGCTTCCAAACTGGACGCCTCCTCCGACGACGACGACGACGACGAGTCAGGGCACTCCGCCTCCTCCCCCTCCTCCTGGGGGCCTTCGGCGAGTGATCAGGGCACTCTGCCTCCTTCTCTGGCTCCTCCAACGTGTGAGGGCACTTCGCCTCCTCCTTCGCCTACTCCAGCGCGTCAGAGCAGTCCGCCTCCTACTTCGCCTCGTTGGCAACGTCAGAAGACAAACGCCGCCGCTC…
97	HORVU4Hr1G005380	TCTGCACAAGCAGGAACATACCTACTCTGACATGGATCCACAGTAAAACCCACCATCTCTTGTACATTATCCTCGGGTAGAAACCCCGATCCTAGCCCCATACAACTACTGAGCCCATCCTCAAGCATTGGAGGAACAAACCTTCGACTAATATCCCCAACATCATCCACGGAAGCAGAGAAGGGGTTTCCTGATTTACCATCAGAAGATTGTCTCAAAGTATACAAACCCCCAGGTTTGATTGATCCTGATGCAGGCATATTAGATGGAATACAAATTCCCCTATAATCCTTATCTAAATCCAGGTTAGAATCAAGTCTACTACCCCCACCACTAACCAAAAGGTCGCATGGGGCATTCTTCAGAATTTCCTTACCCGCATCAATGATCAGAAGATCA…
98	HORVU2Hr1G030090	TTTTCCTCTAGATCGCGTTTCTGCGGAGCTCGGGCGGAGCCCTGCTGAGACAAGGTCATCACCAACCTCCGGAGCGCCGTCACGCTGCCGGAGAACTCTTCTACCTCTCCGTCTCTCTTGCTGGATCAAGAAGGCCGAGATCATCGTCGAGCTGTACGTGTGCTGAACGCGGAGGTGCCGTCCGTTCGGTACTAGATCGTGGGACTGATCGCGGGATTGTTCGCGGGGCGGATCGAGGGACGTGAGGACGTTCCACTACATCAACCGCGTTCACTAACGCTTCTGCTGTACGATCTACAAGGGTACGCAGATCACTCATCCCCTCTCGTAGATGGACATCACCATGATAGGTCTTCGTGCGCGTAGGAAATTTTTTGTTTCCCATGCGACGTTCCTCAA…
