# Supplementary material for: Pi-starvation induced transcriptional changes in barley revealed by a comprehensive RNA-Seq and degradome analyses
Source: BMC Genomics. 2021 Mar 9;22:165. doi: 10.1186/s12864-021-07481-w (PMC7941915; doi:10.1186/s12864-021-07481-w)
Supplement: Supplementary file 15 — Additional file 15. Degradome profile (TargetSeek approach) demonstrates potential mRNA targets for differentially expressed miRNAs (DEMs) identified in barley shoots (low-Pi vs. control). The lower the alignment score, the more reliable the prediction. [file 12864_2021_7481_MOESM15_ESM.xlsx]

## Sheet: Additional file 15
Additional file 15. Degradome profile (TargetSeek approach) demonstrates potential mRNA targets for differentially expressed miRNAs (DEMs) identified in barley shoots (low-Pi vs. control). The lower the alignment score, the more reliable the prediction.
ID	Score	MFE	Sequence	Length	Target locus	Target name	mRNA length	Binding position	Cut 1	Cut 2
2072	2	-26	TTAGATGACCATCAGCAAAC	20	HORVU6Hr1G065710|HORVU6Hr1G065710.10||1053|2432	SPX domain-containing membrane protein	2432	175:194	c:185(12.55|1|37)*	-
2072	2	-26	TTAGATGACCATCAGCAAAC	20	HORVU6Hr1G065710|HORVU6Hr1G065710.11||1053|2738	SPX domain-containing membrane protein	2738	175:194	c:185(6.07|5|37)*	-
2072	2	-26	TTAGATGACCATCAGCAAAC	20	HORVU6Hr1G065710|HORVU6Hr1G065710.12||1053|2744	SPX domain-containing membrane protein	2744	175:194	c:185(6.07|5|37)*	-
2072	2	-26	TTAGATGACCATCAGCAAAC	20	HORVU6Hr1G065710|HORVU6Hr1G065710.13||2097|2681	SPX domain-containing membrane protein	2681	171:190	c:181(5.70|6|37)*	-
2072	2	-26	TTAGATGACCATCAGCAAAC	20	HORVU6Hr1G065710|HORVU6Hr1G065710.14||942|2724	SPX domain-containing membrane protein	2724	168:187	c:178(6.17|5|37)*	-
2072	2	-26	TTAGATGACCATCAGCAAAC	20	HORVU6Hr1G065710|HORVU6Hr1G065710.15||1053|2712	SPX domain-containing membrane protein	2712	168:187	c:178(6.16|5|37)*	-
2072	2	-26	TTAGATGACCATCAGCAAAC	20	HORVU6Hr1G065710|HORVU6Hr1G065710.16||942|2734	SPX domain-containing membrane protein	2734	168:187	c:178(6.17|5|37)*	-
2072	2	-26	TTAGATGACCATCAGCAAAC	20	HORVU6Hr1G065710|HORVU6Hr1G065710.17||1467|2606	SPX domain-containing membrane protein	2606	162:181	c:172(6.15|5|37)*	-
2072	2	-26	TTAGATGACCATCAGCAAAC	20	HORVU6Hr1G065710|HORVU6Hr1G065710.18||1467|2600	SPX domain-containing membrane protein	2600	162:181	c:172(6.15|5|37)*	-
2072	2	-26	TTAGATGACCATCAGCAAAC	20	HORVU6Hr1G065710|HORVU6Hr1G065710.19||618|2236	SPX domain-containing membrane protein	2236	160:179	c:170(12.41|1|37)*	-
2072	2	-26	TTAGATGACCATCAGCAAAC	20	HORVU6Hr1G065710|HORVU6Hr1G065710.1||2094|2758	SPX domain-containing membrane protein	2758	217:236	c:227(5.73|6|37)*	-
2072	2	-26	TTAGATGACCATCAGCAAAC	20	HORVU6Hr1G065710|HORVU6Hr1G065710.20||2094|2571	SPX domain-containing membrane protein	2571	160:179	c:170(6.20|5|37)*	-
2072	2	-26	TTAGATGACCATCAGCAAAC	20	HORVU6Hr1G065710|HORVU6Hr1G065710.21||1740|2573	SPX domain-containing membrane protein	2573	160:179	c:170(6.22|5|37)*	-
2072	2	-26	TTAGATGACCATCAGCAAAC	20	HORVU6Hr1G065710|HORVU6Hr1G065710.2||2094|2764	SPX domain-containing membrane protein	2764	217:236	c:227(5.73|6|37)*	-
2072	2	-26	TTAGATGACCATCAGCAAAC	20	HORVU6Hr1G065710|HORVU6Hr1G065710.3||1353|2716	SPX domain-containing membrane protein	2716	212:231	c:222(6.17|5|37)*	-
2072	2	-26	TTAGATGACCATCAGCAAAC	20	HORVU6Hr1G065710|HORVU6Hr1G065710.4||1383|2727	SPX domain-containing membrane protein	2727	212:231	c:222(6.12|5|37)*	-
2072	2	-26	TTAGATGACCATCAGCAAAC	20	HORVU6Hr1G065710|HORVU6Hr1G065710.5||1926|2789	SPX domain-containing membrane protein	2789	207:226	c:217(6.14|5|37)*	-
2072	2	-26	TTAGATGACCATCAGCAAAC	20	HORVU6Hr1G065710|HORVU6Hr1G065710.6||1725|2786	SPX domain-containing membrane protein	2786	208:227	c:218(6.14|5|37)*	-
2072	2	-26	TTAGATGACCATCAGCAAAC	20	HORVU6Hr1G065710|HORVU6Hr1G065710.7||651|2160	SPX domain-containing membrane protein	2160	195:214	c:205(12.28|1|37)*	-
2072	2	-26	TTAGATGACCATCAGCAAAC	20	HORVU6Hr1G065710|HORVU6Hr1G065710.8||1353|2685	SPX domain-containing membrane protein	2685	179:198	c:189(6.17|5|37)*	-
2072	2	-26	TTAGATGACCATCAGCAAAC	20	HORVU6Hr1G065710|HORVU6Hr1G065710.9||1353|2679	SPX domain-containing membrane protein	2679	179:198	c:189(6.17|5|37)*	-
2036	3.5	-25	TAGATGACCATCAGCAAACA	20	HORVU6Hr1G065710|HORVU6Hr1G065710.10||1053|2432	SPX domain-containing membrane protein	2432	175:193	-	c:185(12.55|1|37)+
2036	3.5	-25	TAGATGACCATCAGCAAACA	20	HORVU6Hr1G065710|HORVU6Hr1G065710.11||1053|2738	SPX domain-containing membrane protein	2738	175:193	-	c:185(6.07|5|37)+
2036	3.5	-25	TAGATGACCATCAGCAAACA	20	HORVU6Hr1G065710|HORVU6Hr1G065710.12||1053|2744	SPX domain-containing membrane protein	2744	175:193	-	c:185(6.07|5|37)+
2036	3.5	-25	TAGATGACCATCAGCAAACA	20	HORVU6Hr1G065710|HORVU6Hr1G065710.13||2097|2681	SPX domain-containing membrane protein	2681	171:189	-	c:181(5.70|6|37)+
2036	3.5	-25	TAGATGACCATCAGCAAACA	20	HORVU6Hr1G065710|HORVU6Hr1G065710.14||942|2724	SPX domain-containing membrane protein	2724	168:186	-	c:178(6.17|5|37)+
2036	3.5	-25	TAGATGACCATCAGCAAACA	20	HORVU6Hr1G065710|HORVU6Hr1G065710.15||1053|2712	SPX domain-containing membrane protein	2712	168:186	-	c:178(6.16|5|37)+
2036	3.5	-25	TAGATGACCATCAGCAAACA	20	HORVU6Hr1G065710|HORVU6Hr1G065710.16||942|2734	SPX domain-containing membrane protein	2734	168:186	-	c:178(6.17|5|37)+
2036	3.5	-25	TAGATGACCATCAGCAAACA	20	HORVU6Hr1G065710|HORVU6Hr1G065710.17||1467|2606	SPX domain-containing membrane protein	2606	162:180	-	c:172(6.15|5|37)+
2036	3.5	-25	TAGATGACCATCAGCAAACA	20	HORVU6Hr1G065710|HORVU6Hr1G065710.18||1467|2600	SPX domain-containing membrane protein	2600	162:180	-	c:172(6.15|5|37)+
2036	3.5	-25	TAGATGACCATCAGCAAACA	20	HORVU6Hr1G065710|HORVU6Hr1G065710.19||618|2236	SPX domain-containing membrane protein	2236	160:178	-	c:170(12.41|1|37)+
2036	3.5	-25	TAGATGACCATCAGCAAACA	20	HORVU6Hr1G065710|HORVU6Hr1G065710.1||2094|2758	SPX domain-containing membrane protein	2758	217:235	-	c:227(5.73|6|37)+
2036	3.5	-25	TAGATGACCATCAGCAAACA	20	HORVU6Hr1G065710|HORVU6Hr1G065710.20||2094|2571	SPX domain-containing membrane protein	2571	160:178	-	c:170(6.20|5|37)+
2036	3.5	-25	TAGATGACCATCAGCAAACA	20	HORVU6Hr1G065710|HORVU6Hr1G065710.21||1740|2573	SPX domain-containing membrane protein	2573	160:178	-	c:170(6.22|5|37)+
2036	3.5	-25	TAGATGACCATCAGCAAACA	20	HORVU6Hr1G065710|HORVU6Hr1G065710.2||2094|2764	SPX domain-containing membrane protein	2764	217:235	-	c:227(5.73|6|37)+
2036	3.5	-25	TAGATGACCATCAGCAAACA	20	HORVU6Hr1G065710|HORVU6Hr1G065710.3||1353|2716	SPX domain-containing membrane protein	2716	212:230	-	c:222(6.17|5|37)+
2036	3.5	-25	TAGATGACCATCAGCAAACA	20	HORVU6Hr1G065710|HORVU6Hr1G065710.4||1383|2727	SPX domain-containing membrane protein	2727	212:230	-	c:222(6.12|5|37)+
2036	3.5	-25	TAGATGACCATCAGCAAACA	20	HORVU6Hr1G065710|HORVU6Hr1G065710.5||1926|2789	SPX domain-containing membrane protein	2789	207:225	-	c:217(6.14|5|37)+
2036	3.5	-25	TAGATGACCATCAGCAAACA	20	HORVU6Hr1G065710|HORVU6Hr1G065710.6||1725|2786	SPX domain-containing membrane protein	2786	208:226	-	c:218(6.14|5|37)+
2036	3.5	-25	TAGATGACCATCAGCAAACA	20	HORVU6Hr1G065710|HORVU6Hr1G065710.7||651|2160	SPX domain-containing membrane protein	2160	195:213	-	c:205(12.28|1|37)+
2036	3.5	-25	TAGATGACCATCAGCAAACA	20	HORVU6Hr1G065710|HORVU6Hr1G065710.8||1353|2685	SPX domain-containing membrane protein	2685	179:197	-	c:189(6.17|5|37)+
2036	3.5	-25	TAGATGACCATCAGCAAACA	20	HORVU6Hr1G065710|HORVU6Hr1G065710.9||1353|2679	SPX domain-containing membrane protein	2679	179:197	-	c:189(6.17|5|37)+
2073	3.5	-26	TTAGATGACCATCAGCAAACA	21	HORVU6Hr1G065710|HORVU6Hr1G065710.10||1053|2432	SPX domain-containing membrane protein	2432	175:194	c:185(12.55|1|37)*	-
2073	3.5	-26	TTAGATGACCATCAGCAAACA	21	HORVU6Hr1G065710|HORVU6Hr1G065710.11||1053|2738	SPX domain-containing membrane protein	2738	175:194	c:185(6.07|5|37)*	-
2073	3.5	-26	TTAGATGACCATCAGCAAACA	21	HORVU6Hr1G065710|HORVU6Hr1G065710.12||1053|2744	SPX domain-containing membrane protein	2744	175:194	c:185(6.07|5|37)*	-
2073	3.5	-26	TTAGATGACCATCAGCAAACA	21	HORVU6Hr1G065710|HORVU6Hr1G065710.13||2097|2681	SPX domain-containing membrane protein	2681	171:190	c:181(5.70|6|37)*	-
2073	3.5	-26	TTAGATGACCATCAGCAAACA	21	HORVU6Hr1G065710|HORVU6Hr1G065710.14||942|2724	SPX domain-containing membrane protein	2724	168:187	c:178(6.17|5|37)*	-
2073	3.5	-26	TTAGATGACCATCAGCAAACA	21	HORVU6Hr1G065710|HORVU6Hr1G065710.15||1053|2712	SPX domain-containing membrane protein	2712	168:187	c:178(6.16|5|37)*	-
2073	3.5	-26	TTAGATGACCATCAGCAAACA	21	HORVU6Hr1G065710|HORVU6Hr1G065710.16||942|2734	SPX domain-containing membrane protein	2734	168:187	c:178(6.17|5|37)*	-
2073	3.5	-26	TTAGATGACCATCAGCAAACA	21	HORVU6Hr1G065710|HORVU6Hr1G065710.17||1467|2606	SPX domain-containing membrane protein	2606	162:181	c:172(6.15|5|37)*	-
2073	3.5	-26	TTAGATGACCATCAGCAAACA	21	HORVU6Hr1G065710|HORVU6Hr1G065710.18||1467|2600	SPX domain-containing membrane protein	2600	162:181	c:172(6.15|5|37)*	-
2073	3.5	-26	TTAGATGACCATCAGCAAACA	21	HORVU6Hr1G065710|HORVU6Hr1G065710.19||618|2236	SPX domain-containing membrane protein	2236	160:179	c:170(12.41|1|37)*	-
2073	3.5	-26	TTAGATGACCATCAGCAAACA	21	HORVU6Hr1G065710|HORVU6Hr1G065710.1||2094|2758	SPX domain-containing membrane protein	2758	217:236	c:227(5.73|6|37)*	-
2073	3.5	-26	TTAGATGACCATCAGCAAACA	21	HORVU6Hr1G065710|HORVU6Hr1G065710.20||2094|2571	SPX domain-containing membrane protein	2571	160:179	c:170(6.20|5|37)*	-
2073	3.5	-26	TTAGATGACCATCAGCAAACA	21	HORVU6Hr1G065710|HORVU6Hr1G065710.21||1740|2573	SPX domain-containing membrane protein	2573	160:179	c:170(6.22|5|37)*	-
2073	3.5	-26	TTAGATGACCATCAGCAAACA	21	HORVU6Hr1G065710|HORVU6Hr1G065710.2||2094|2764	SPX domain-containing membrane protein	2764	217:236	c:227(5.73|6|37)*	-
2073	3.5	-26	TTAGATGACCATCAGCAAACA	21	HORVU6Hr1G065710|HORVU6Hr1G065710.3||1353|2716	SPX domain-containing membrane protein	2716	212:231	c:222(6.17|5|37)*	-
2073	3.5	-26	TTAGATGACCATCAGCAAACA	21	HORVU6Hr1G065710|HORVU6Hr1G065710.4||1383|2727	SPX domain-containing membrane protein	2727	212:231	c:222(6.12|5|37)*	-
2073	3.5	-26	TTAGATGACCATCAGCAAACA	21	HORVU6Hr1G065710|HORVU6Hr1G065710.5||1926|2789	SPX domain-containing membrane protein	2789	207:226	c:217(6.14|5|37)*	-
2073	3.5	-26	TTAGATGACCATCAGCAAACA	21	HORVU6Hr1G065710|HORVU6Hr1G065710.6||1725|2786	SPX domain-containing membrane protein	2786	208:227	c:218(6.14|5|37)*	-
2073	3.5	-26	TTAGATGACCATCAGCAAACA	21	HORVU6Hr1G065710|HORVU6Hr1G065710.7||651|2160	SPX domain-containing membrane protein	2160	195:214	c:205(12.28|1|37)*	-
2073	3.5	-26	TTAGATGACCATCAGCAAACA	21	HORVU6Hr1G065710|HORVU6Hr1G065710.8||1353|2685	SPX domain-containing membrane protein	2685	179:198	c:189(6.17|5|37)*	-
2073	3.5	-26	TTAGATGACCATCAGCAAACA	21	HORVU6Hr1G065710|HORVU6Hr1G065710.9||1353|2679	SPX domain-containing membrane protein	2679	179:198	c:189(6.17|5|37)*	-
2060	4.5	-31.5	TGCCAAAGGAGAATTGCCCTG	21	HORVU1Hr1G085570|HORVU1Hr1G085570.3||1335|2651	PHO2	2651	848:866	c:857(4.02|3|11)*	-
2063	4.5	-31.5	TGCCAAAGGAGAGTTGCCCTG	21	HORVU1Hr1G085570|HORVU1Hr1G085570.3||1335|2651	PHO2	2651	848:866	c:857(4.02|3|11)*	-
2036	5	-24.9	TAGATGACCATCAGCAAACA	20	HORVU2Hr1G094690|HORVU2Hr1G094690.10||1458|2742	SPX domain-containing membrane protein	2742	101:119	-	c:111(31.94|1|176)+
2036	5	-24.9	TAGATGACCATCAGCAAACA	20	HORVU2Hr1G094690|HORVU2Hr1G094690.11||1458|2742	SPX domain-containing membrane protein	2742	101:119	-	c:111(32.01|1|176)+
2036	5	-24.9	TAGATGACCATCAGCAAACA	20	HORVU2Hr1G094690|HORVU2Hr1G094690.12||2112|2910	SPX domain-containing membrane protein	2910	368:386	-	c:378(32.26|1|176)+
2036	5	-24.9	TAGATGACCATCAGCAAACA	20	HORVU2Hr1G094690|HORVU2Hr1G094690.13||2112|2916	SPX domain-containing membrane protein	2916	364:382	-	c:374(32.26|1|176)+
2036	5	-24.9	TAGATGACCATCAGCAAACA	20	HORVU2Hr1G094690|HORVU2Hr1G094690.14||2112|2920	SPX domain-containing membrane protein	2920	368:386	-	c:378(32.26|1|176)+
2036	5	-24.9	TAGATGACCATCAGCAAACA	20	HORVU2Hr1G094690|HORVU2Hr1G094690.15||2112|2920	SPX domain-containing membrane protein	2920	368:386	-	c:378(32.26|1|176)+
2036	5	-24.9	TAGATGACCATCAGCAAACA	20	HORVU2Hr1G094690|HORVU2Hr1G094690.16||1458|2775	SPX domain-containing membrane protein	2775	186:204	-	c:196(32.20|1|176)+
2036	5	-24.9	TAGATGACCATCAGCAAACA	20	HORVU2Hr1G094690|HORVU2Hr1G094690.17||1458|2771	SPX domain-containing membrane protein	2771	182:200	-	c:192(32.20|1|176)+
2036	5	-24.9	TAGATGACCATCAGCAAACA	20	HORVU2Hr1G094690|HORVU2Hr1G094690.18||1458|2775	SPX domain-containing membrane protein	2775	186:204	-	c:196(32.20|1|176)+
2036	5	-24.9	TAGATGACCATCAGCAAACA	20	HORVU2Hr1G094690|HORVU2Hr1G094690.19||1458|2630	SPX domain-containing membrane protein	2630	141:159	-	c:151(32.80|1|176)+
2036	5	-24.9	TAGATGACCATCAGCAAACA	20	HORVU2Hr1G094690|HORVU2Hr1G094690.1||2112|2767	SPX domain-containing membrane protein	2767	180:198	-	c:190(32.26|1|176)+
2036	5	-24.9	TAGATGACCATCAGCAAACA	20	HORVU2Hr1G094690|HORVU2Hr1G094690.2||2112|2761	SPX domain-containing membrane protein	2761	184:202	-	c:194(32.26|1|176)+
2036	5	-24.9	TAGATGACCATCAGCAAACA	20	HORVU2Hr1G094690|HORVU2Hr1G094690.3||2112|2734	SPX domain-containing membrane protein	2734	172:190	-	c:182(32.26|1|176)+
2036	5	-24.9	TAGATGACCATCAGCAAACA	20	HORVU2Hr1G094690|HORVU2Hr1G094690.4||2112|2735	SPX domain-containing membrane protein	2735	182:200	-	c:192(32.26|1|176)+
2036	5	-24.9	TAGATGACCATCAGCAAACA	20	HORVU2Hr1G094690|HORVU2Hr1G094690.7||720|2747	SPX domain-containing membrane protein	2747	101:119	-	c:111(32.01|1|176)+
2036	5	-24.9	TAGATGACCATCAGCAAACA	20	HORVU2Hr1G094690|HORVU2Hr1G094690.8||1458|2744	SPX domain-containing membrane protein	2744	101:119	-	c:111(31.94|1|176)+
2036	5	-24.9	TAGATGACCATCAGCAAACA	20	HORVU2Hr1G094690|HORVU2Hr1G094690.9||1227|2744	SPX domain-containing membrane protein	2744	101:119	-	c:111(31.94|1|176)+
2074	5	-26	TTAGATGACCATCAGCAAACAT	22	HORVU6Hr1G065710|HORVU6Hr1G065710.10||1053|2432	SPX domain-containing membrane protein	2432	175:194	c:185(12.55|1|37)*	-
2074	5	-26	TTAGATGACCATCAGCAAACAT	22	HORVU6Hr1G065710|HORVU6Hr1G065710.11||1053|2738	SPX domain-containing membrane protein	2738	175:194	c:185(6.07|5|37)*	-
2074	5	-26	TTAGATGACCATCAGCAAACAT	22	HORVU6Hr1G065710|HORVU6Hr1G065710.12||1053|2744	SPX domain-containing membrane protein	2744	175:194	c:185(6.07|5|37)*	-
2074	5	-26	TTAGATGACCATCAGCAAACAT	22	HORVU6Hr1G065710|HORVU6Hr1G065710.13||2097|2681	SPX domain-containing membrane protein	2681	171:190	c:181(5.70|6|37)*	-
2074	5	-26	TTAGATGACCATCAGCAAACAT	22	HORVU6Hr1G065710|HORVU6Hr1G065710.14||942|2724	SPX domain-containing membrane protein	2724	168:187	c:178(6.17|5|37)*	-
2074	5	-26	TTAGATGACCATCAGCAAACAT	22	HORVU6Hr1G065710|HORVU6Hr1G065710.15||1053|2712	SPX domain-containing membrane protein	2712	168:187	c:178(6.16|5|37)*	-
2074	5	-26	TTAGATGACCATCAGCAAACAT	22	HORVU6Hr1G065710|HORVU6Hr1G065710.16||942|2734	SPX domain-containing membrane protein	2734	168:187	c:178(6.17|5|37)*	-
2074	5	-26	TTAGATGACCATCAGCAAACAT	22	HORVU6Hr1G065710|HORVU6Hr1G065710.17||1467|2606	SPX domain-containing membrane protein	2606	162:181	c:172(6.15|5|37)*	-
2074	5	-26	TTAGATGACCATCAGCAAACAT	22	HORVU6Hr1G065710|HORVU6Hr1G065710.18||1467|2600	SPX domain-containing membrane protein	2600	162:181	c:172(6.15|5|37)*	-
2074	5	-26	TTAGATGACCATCAGCAAACAT	22	HORVU6Hr1G065710|HORVU6Hr1G065710.19||618|2236	SPX domain-containing membrane protein	2236	160:179	c:170(12.41|1|37)*	-
2074	5	-26	TTAGATGACCATCAGCAAACAT	22	HORVU6Hr1G065710|HORVU6Hr1G065710.1||2094|2758	SPX domain-containing membrane protein	2758	217:236	c:227(5.73|6|37)*	-
2074	5	-26	TTAGATGACCATCAGCAAACAT	22	HORVU6Hr1G065710|HORVU6Hr1G065710.20||2094|2571	SPX domain-containing membrane protein	2571	160:179	c:170(6.20|5|37)*	-
2074	5	-26	TTAGATGACCATCAGCAAACAT	22	HORVU6Hr1G065710|HORVU6Hr1G065710.21||1740|2573	SPX domain-containing membrane protein	2573	160:179	c:170(6.22|5|37)*	-
2074	5	-26	TTAGATGACCATCAGCAAACAT	22	HORVU6Hr1G065710|HORVU6Hr1G065710.2||2094|2764	SPX domain-containing membrane protein	2764	217:236	c:227(5.73|6|37)*	-
2074	5	-26	TTAGATGACCATCAGCAAACAT	22	HORVU6Hr1G065710|HORVU6Hr1G065710.3||1353|2716	SPX domain-containing membrane protein	2716	212:231	c:222(6.17|5|37)*	-
2074	5	-26	TTAGATGACCATCAGCAAACAT	22	HORVU6Hr1G065710|HORVU6Hr1G065710.4||1383|2727	SPX domain-containing membrane protein	2727	212:231	c:222(6.12|5|37)*	-
2074	5	-26	TTAGATGACCATCAGCAAACAT	22	HORVU6Hr1G065710|HORVU6Hr1G065710.5||1926|2789	SPX domain-containing membrane protein	2789	207:226	c:217(6.14|5|37)*	-
2074	5	-26	TTAGATGACCATCAGCAAACAT	22	HORVU6Hr1G065710|HORVU6Hr1G065710.6||1725|2786	SPX domain-containing membrane protein	2786	208:227	c:218(6.14|5|37)*	-
2074	5	-26	TTAGATGACCATCAGCAAACAT	22	HORVU6Hr1G065710|HORVU6Hr1G065710.7||651|2160	SPX domain-containing membrane protein	2160	195:214	c:205(12.28|1|37)*	-
2074	5	-26	TTAGATGACCATCAGCAAACAT	22	HORVU6Hr1G065710|HORVU6Hr1G065710.8||1353|2685	SPX domain-containing membrane protein	2685	179:198	c:189(6.17|5|37)*	-
2074	5	-26	TTAGATGACCATCAGCAAACAT	22	HORVU6Hr1G065710|HORVU6Hr1G065710.9||1353|2679	SPX domain-containing membrane protein	2679	179:198	c:189(6.17|5|37)*	-
2060	6	-29.9	TGCCAAAGGAGAATTGCCCTG	21	HORVU1Hr1G085570|HORVU1Hr1G085570.1||1635|4348	PHO2	4348	1202:1219	c:1211(4.86|8|30)*	-
2060	6	-29.9	TGCCAAAGGAGAATTGCCCTG	21	HORVU1Hr1G085570|HORVU1Hr1G085570.2||2544|4347	PHO2	4347	1194:1211	c:1203(4.81|8|30)*	-
2060	6	-29.9	TGCCAAAGGAGAATTGCCCTG	21	HORVU1Hr1G085570|HORVU1Hr1G085570.3||1335|2651	PHO2	2651	1145:1162	c:1154(10.96|1|30)*	-
2060	6	-29.9	TGCCAAAGGAGAATTGCCCTG	21	HORVU1Hr1G085570|HORVU1Hr1G085570.4||2544|3797	PHO2	3797	685:702	c:694(4.80|8|30)*	-
2060	6	-29.9	TGCCAAAGGAGAATTGCCCTG	21	HORVU1Hr1G085570|HORVU1Hr1G085570.5||1821|3742	PHO2	3742	625:642	c:634(4.80|8|30)*	-
2063	6	-29.9	TGCCAAAGGAGAGTTGCCCTG	21	HORVU1Hr1G085570|HORVU1Hr1G085570.1||1635|4348	PHO2	4348	1202:1219	c:1211(4.86|8|30)*	-
2063	6	-29.9	TGCCAAAGGAGAGTTGCCCTG	21	HORVU1Hr1G085570|HORVU1Hr1G085570.2||2544|4347	PHO2	4347	1194:1211	c:1203(4.81|8|30)*	-
2063	6	-29.9	TGCCAAAGGAGAGTTGCCCTG	21	HORVU1Hr1G085570|HORVU1Hr1G085570.3||1335|2651	PHO2	2651	1145:1162	c:1154(10.96|1|30)*	-
2063	6	-29.9	TGCCAAAGGAGAGTTGCCCTG	21	HORVU1Hr1G085570|HORVU1Hr1G085570.4||2544|3797	PHO2	3797	685:702	c:694(4.80|8|30)*	-
2063	6	-29.9	TGCCAAAGGAGAGTTGCCCTG	21	HORVU1Hr1G085570|HORVU1Hr1G085570.5||1821|3742	PHO2	3742	625:642	c:634(4.80|8|30)*	-
