# Supplementary material for: Pi-starvation induced transcriptional changes in barley revealed by a comprehensive RNA-Seq and degradome analyses
Source: BMC Genomics. 2021 Mar 9;22:165. doi: 10.1186/s12864-021-07481-w (PMC7941915; doi:10.1186/s12864-021-07481-w)
Supplement: Supplementary file 16 — Additional file 16. Degradome profile (TargetSeek approach) demonstrates potential mRNA targets for differentially expressed other sRNAs (DESs) identified in barley shoots (low-Pi vs. control). The lower the alignment score, the more reliable the prediction. [file 12864_2021_7481_MOESM16_ESM.xlsx]

## Sheet: Additional file 16
Additional file 16. Degradome profile (TargetSeek approach) demonstrates potential mRNA targets for differentially expressed other sRNAs (DESs) identified in barley shoots (low-Pi vs. control). The lower the alignment score, the more reliable the prediction.
ID	Score	MFE	Sequence	Length	Target locus	Target name	mRNA length	Binding position	Cut 1	Cut 2
2279	3.5	-26	TTAGATGACCATCAGCAAACT	21	HORVU6Hr1G065710|HORVU6Hr1G065710.10||1053|2432	SPX domain-containing membrane protein	2432	175:194	c:185(12.55|1|37)*	-
2279	3.5	-26	TTAGATGACCATCAGCAAACT	21	HORVU6Hr1G065710|HORVU6Hr1G065710.11||1053|2738	SPX domain-containing membrane protein	2738	175:194	c:185(6.07|5|37)*	-
2279	3.5	-26	TTAGATGACCATCAGCAAACT	21	HORVU6Hr1G065710|HORVU6Hr1G065710.12||1053|2744	SPX domain-containing membrane protein	2744	175:194	c:185(6.07|5|37)*	-
2279	3.5	-26	TTAGATGACCATCAGCAAACT	21	HORVU6Hr1G065710|HORVU6Hr1G065710.13||2097|2681	SPX domain-containing membrane protein	2681	171:190	c:181(5.70|6|37)*	-
2279	3.5	-26	TTAGATGACCATCAGCAAACT	21	HORVU6Hr1G065710|HORVU6Hr1G065710.14||942|2724	SPX domain-containing membrane protein	2724	168:187	c:178(6.17|5|37)*	-
2279	3.5	-26	TTAGATGACCATCAGCAAACT	21	HORVU6Hr1G065710|HORVU6Hr1G065710.15||1053|2712	SPX domain-containing membrane protein	2712	168:187	c:178(6.16|5|37)*	-
2279	3.5	-26	TTAGATGACCATCAGCAAACT	21	HORVU6Hr1G065710|HORVU6Hr1G065710.16||942|2734	SPX domain-containing membrane protein	2734	168:187	c:178(6.17|5|37)*	-
2279	3.5	-26	TTAGATGACCATCAGCAAACT	21	HORVU6Hr1G065710|HORVU6Hr1G065710.17||1467|2606	SPX domain-containing membrane protein	2606	162:181	c:172(6.15|5|37)*	-
2279	3.5	-26	TTAGATGACCATCAGCAAACT	21	HORVU6Hr1G065710|HORVU6Hr1G065710.18||1467|2600	SPX domain-containing membrane protein	2600	162:181	c:172(6.15|5|37)*	-
2279	3.5	-26	TTAGATGACCATCAGCAAACT	21	HORVU6Hr1G065710|HORVU6Hr1G065710.19||618|2236	SPX domain-containing membrane protein	2236	160:179	c:170(12.41|1|37)*	-
2279	3.5	-26	TTAGATGACCATCAGCAAACT	21	HORVU6Hr1G065710|HORVU6Hr1G065710.1||2094|2758	SPX domain-containing membrane protein	2758	217:236	c:227(5.73|6|37)*	-
2279	3.5	-26	TTAGATGACCATCAGCAAACT	21	HORVU6Hr1G065710|HORVU6Hr1G065710.20||2094|2571	SPX domain-containing membrane protein	2571	160:179	c:170(6.20|5|37)*	-
2279	3.5	-26	TTAGATGACCATCAGCAAACT	21	HORVU6Hr1G065710|HORVU6Hr1G065710.21||1740|2573	SPX domain-containing membrane protein	2573	160:179	c:170(6.22|5|37)*	-
2279	3.5	-26	TTAGATGACCATCAGCAAACT	21	HORVU6Hr1G065710|HORVU6Hr1G065710.2||2094|2764	SPX domain-containing membrane protein	2764	217:236	c:227(5.73|6|37)*	-
2279	3.5	-26	TTAGATGACCATCAGCAAACT	21	HORVU6Hr1G065710|HORVU6Hr1G065710.3||1353|2716	SPX domain-containing membrane protein	2716	212:231	c:222(6.17|5|37)*	-
2279	3.5	-26	TTAGATGACCATCAGCAAACT	21	HORVU6Hr1G065710|HORVU6Hr1G065710.4||1383|2727	SPX domain-containing membrane protein	2727	212:231	c:222(6.12|5|37)*	-
2279	3.5	-26	TTAGATGACCATCAGCAAACT	21	HORVU6Hr1G065710|HORVU6Hr1G065710.5||1926|2789	SPX domain-containing membrane protein	2789	207:226	c:217(6.14|5|37)*	-
2279	3.5	-26	TTAGATGACCATCAGCAAACT	21	HORVU6Hr1G065710|HORVU6Hr1G065710.6||1725|2786	SPX domain-containing membrane protein	2786	208:227	c:218(6.14|5|37)*	-
2279	3.5	-26	TTAGATGACCATCAGCAAACT	21	HORVU6Hr1G065710|HORVU6Hr1G065710.7||651|2160	SPX domain-containing membrane protein	2160	195:214	c:205(12.28|1|37)*	-
2279	3.5	-26	TTAGATGACCATCAGCAAACT	21	HORVU6Hr1G065710|HORVU6Hr1G065710.8||1353|2685	SPX domain-containing membrane protein	2685	179:198	c:189(6.17|5|37)*	-
2279	3.5	-26	TTAGATGACCATCAGCAAACT	21	HORVU6Hr1G065710|HORVU6Hr1G065710.9||1353|2679	SPX domain-containing membrane protein	2679	179:198	c:189(6.17|5|37)*	-
2118	4.5	-20.7	AATCGTCTTTACATCGGATG	20	HORVU7Hr1G003920|HORVU7Hr1G003920.11||255|2030	glutaminyl-peptide cyclotransferase	2030	1952:1970	c:1961(3.14|1|7)*	-
2118	4.5	-20.7	AATCGTCTTTACATCGGATG	20	HORVU7Hr1G003920|HORVU7Hr1G003920.13||606|1597	glutaminyl-peptide cyclotransferase	1597	1526:1544	c:1535(3.30|1|7)*	-
2118	4.5	-20.7	AATCGTCTTTACATCGGATG	20	HORVU7Hr1G003920|HORVU7Hr1G003920.14||516|1010	glutaminyl-peptide cyclotransferase	1010	937:955	c:946(3.30|1|7)*	-
2118	4.5	-20.7	AATCGTCTTTACATCGGATG	20	HORVU7Hr1G003920|HORVU7Hr1G003920.17||555|1041	glutaminyl-peptide cyclotransferase	1041	976:994	c:985(3.30|1|7)*	-
2118	4.5	-20.7	AATCGTCTTTACATCGGATG	20	HORVU7Hr1G003920|HORVU7Hr1G003920.24||195|597	glutaminyl-peptide cyclotransferase	597	526:544	c:535(2.52|1|7)*	-
2118	4.5	-20.7	AATCGTCTTTACATCGGATG	20	HORVU7Hr1G003920|HORVU7Hr1G003920.5||1014|1254	glutaminyl-peptide cyclotransferase	1254	1183:1201	c:1192(3.31|1|7)*	-
2118	4.5	-20.7	AATCGTCTTTACATCGGATG	20	HORVU7Hr1G003920|HORVU7Hr1G003920.7||630|1531	glutaminyl-peptide cyclotransferase	1531	1472:1490	c:1481(3.30|1|7)*	-
2120	5	-35	ACACGGACCGGGACTAAAGAGTTT	24	HORVU5Hr1G082230|HORVU5Hr1G082230.1||351|5224	O-acyltransferase WSD1-like	5224	1335:1358	-	c:1350(6.82|2|10)+
2280	5	-26	TTAGATGACCATCAGCAAACTT	22	HORVU6Hr1G065710|HORVU6Hr1G065710.10||1053|2432	SPX domain-containing membrane protein	2432	175:194	c:185(12.55|1|37)*	-
2280	5	-26	TTAGATGACCATCAGCAAACTT	22	HORVU6Hr1G065710|HORVU6Hr1G065710.11||1053|2738	SPX domain-containing membrane protein	2738	175:194	c:185(6.07|5|37)*	-
2280	5	-26	TTAGATGACCATCAGCAAACTT	22	HORVU6Hr1G065710|HORVU6Hr1G065710.12||1053|2744	SPX domain-containing membrane protein	2744	175:194	c:185(6.07|5|37)*	-
2280	5	-26	TTAGATGACCATCAGCAAACTT	22	HORVU6Hr1G065710|HORVU6Hr1G065710.13||2097|2681	SPX domain-containing membrane protein	2681	171:190	c:181(5.70|6|37)*	-
2280	5	-26	TTAGATGACCATCAGCAAACTT	22	HORVU6Hr1G065710|HORVU6Hr1G065710.14||942|2724	SPX domain-containing membrane protein	2724	168:187	c:178(6.17|5|37)*	-
2280	5	-26	TTAGATGACCATCAGCAAACTT	22	HORVU6Hr1G065710|HORVU6Hr1G065710.15||1053|2712	SPX domain-containing membrane protein	2712	168:187	c:178(6.16|5|37)*	-
2280	5	-26	TTAGATGACCATCAGCAAACTT	22	HORVU6Hr1G065710|HORVU6Hr1G065710.16||942|2734	SPX domain-containing membrane protein	2734	168:187	c:178(6.17|5|37)*	-
2280	5	-26	TTAGATGACCATCAGCAAACTT	22	HORVU6Hr1G065710|HORVU6Hr1G065710.17||1467|2606	SPX domain-containing membrane protein	2606	162:181	c:172(6.15|5|37)*	-
2280	5	-26	TTAGATGACCATCAGCAAACTT	22	HORVU6Hr1G065710|HORVU6Hr1G065710.18||1467|2600	SPX domain-containing membrane protein	2600	162:181	c:172(6.15|5|37)*	-
2280	5	-26	TTAGATGACCATCAGCAAACTT	22	HORVU6Hr1G065710|HORVU6Hr1G065710.19||618|2236	SPX domain-containing membrane protein	2236	160:179	c:170(12.41|1|37)*	-
2280	5	-26	TTAGATGACCATCAGCAAACTT	22	HORVU6Hr1G065710|HORVU6Hr1G065710.1||2094|2758	SPX domain-containing membrane protein	2758	217:236	c:227(5.73|6|37)*	-
2280	5	-26	TTAGATGACCATCAGCAAACTT	22	HORVU6Hr1G065710|HORVU6Hr1G065710.20||2094|2571	SPX domain-containing membrane protein	2571	160:179	c:170(6.20|5|37)*	-
2280	5	-26	TTAGATGACCATCAGCAAACTT	22	HORVU6Hr1G065710|HORVU6Hr1G065710.21||1740|2573	SPX domain-containing membrane protein	2573	160:179	c:170(6.22|5|37)*	-
2280	5	-26	TTAGATGACCATCAGCAAACTT	22	HORVU6Hr1G065710|HORVU6Hr1G065710.2||2094|2764	SPX domain-containing membrane protein	2764	217:236	c:227(5.73|6|37)*	-
2280	5	-26	TTAGATGACCATCAGCAAACTT	22	HORVU6Hr1G065710|HORVU6Hr1G065710.3||1353|2716	SPX domain-containing membrane protein	2716	212:231	c:222(6.17|5|37)*	-
2280	5	-26	TTAGATGACCATCAGCAAACTT	22	HORVU6Hr1G065710|HORVU6Hr1G065710.4||1383|2727	SPX domain-containing membrane protein	2727	212:231	c:222(6.12|5|37)*	-
2280	5	-26	TTAGATGACCATCAGCAAACTT	22	HORVU6Hr1G065710|HORVU6Hr1G065710.5||1926|2789	SPX domain-containing membrane protein	2789	207:226	c:217(6.14|5|37)*	-
2280	5	-26	TTAGATGACCATCAGCAAACTT	22	HORVU6Hr1G065710|HORVU6Hr1G065710.6||1725|2786	SPX domain-containing membrane protein	2786	208:227	c:218(6.14|5|37)*	-
2280	5	-26	TTAGATGACCATCAGCAAACTT	22	HORVU6Hr1G065710|HORVU6Hr1G065710.7||651|2160	SPX domain-containing membrane protein	2160	195:214	c:205(12.28|1|37)*	-
2280	5	-26	TTAGATGACCATCAGCAAACTT	22	HORVU6Hr1G065710|HORVU6Hr1G065710.8||1353|2685	SPX domain-containing membrane protein	2685	179:198	c:189(6.17|5|37)*	-
2280	5	-26	TTAGATGACCATCAGCAAACTT	22	HORVU6Hr1G065710|HORVU6Hr1G065710.9||1353|2679	SPX domain-containing membrane protein	2679	179:198	c:189(6.17|5|37)*	-
2265	6	-29.9	TGCCAAAGGAGAACTGCCCTG	21	HORVU1Hr1G085570|HORVU1Hr1G085570.3||1335|2651	PHO2	2651	848:866	c:857(4.02|3|11)*	-
2281	6.5	-26	TTAGATGACCATCAGCAAACTTT	23	HORVU6Hr1G065710|HORVU6Hr1G065710.10||1053|2432	SPX domain-containing membrane protein	2432	175:194	c:185(12.55|1|37)*	-
2281	6.5	-26	TTAGATGACCATCAGCAAACTTT	23	HORVU6Hr1G065710|HORVU6Hr1G065710.11||1053|2738	SPX domain-containing membrane protein	2738	175:194	c:185(6.07|5|37)*	-
2281	6.5	-26	TTAGATGACCATCAGCAAACTTT	23	HORVU6Hr1G065710|HORVU6Hr1G065710.12||1053|2744	SPX domain-containing membrane protein	2744	175:194	c:185(6.07|5|37)*	-
2281	6.5	-26	TTAGATGACCATCAGCAAACTTT	23	HORVU6Hr1G065710|HORVU6Hr1G065710.13||2097|2681	SPX domain-containing membrane protein	2681	171:190	c:181(5.70|6|37)*	-
2281	6.5	-26	TTAGATGACCATCAGCAAACTTT	23	HORVU6Hr1G065710|HORVU6Hr1G065710.14||942|2724	SPX domain-containing membrane protein	2724	168:187	c:178(6.17|5|37)*	-
2281	6.5	-26	TTAGATGACCATCAGCAAACTTT	23	HORVU6Hr1G065710|HORVU6Hr1G065710.15||1053|2712	SPX domain-containing membrane protein	2712	168:187	c:178(6.16|5|37)*	-
2281	6.5	-26	TTAGATGACCATCAGCAAACTTT	23	HORVU6Hr1G065710|HORVU6Hr1G065710.16||942|2734	SPX domain-containing membrane protein	2734	168:187	c:178(6.17|5|37)*	-
2281	6.5	-26	TTAGATGACCATCAGCAAACTTT	23	HORVU6Hr1G065710|HORVU6Hr1G065710.17||1467|2606	SPX domain-containing membrane protein	2606	162:181	c:172(6.15|5|37)*	-
2281	6.5	-26	TTAGATGACCATCAGCAAACTTT	23	HORVU6Hr1G065710|HORVU6Hr1G065710.18||1467|2600	SPX domain-containing membrane protein	2600	162:181	c:172(6.15|5|37)*	-
2281	6.5	-26	TTAGATGACCATCAGCAAACTTT	23	HORVU6Hr1G065710|HORVU6Hr1G065710.19||618|2236	SPX domain-containing membrane protein	2236	160:179	c:170(12.41|1|37)*	-
2281	6.5	-26	TTAGATGACCATCAGCAAACTTT	23	HORVU6Hr1G065710|HORVU6Hr1G065710.1||2094|2758	SPX domain-containing membrane protein	2758	217:236	c:227(5.73|6|37)*	-
2281	6.5	-26	TTAGATGACCATCAGCAAACTTT	23	HORVU6Hr1G065710|HORVU6Hr1G065710.20||2094|2571	SPX domain-containing membrane protein	2571	160:179	c:170(6.20|5|37)*	-
2281	6.5	-26	TTAGATGACCATCAGCAAACTTT	23	HORVU6Hr1G065710|HORVU6Hr1G065710.21||1740|2573	SPX domain-containing membrane protein	2573	160:179	c:170(6.22|5|37)*	-
2281	6.5	-26	TTAGATGACCATCAGCAAACTTT	23	HORVU6Hr1G065710|HORVU6Hr1G065710.2||2094|2764	SPX domain-containing membrane protein	2764	217:236	c:227(5.73|6|37)*	-
2281	6.5	-26	TTAGATGACCATCAGCAAACTTT	23	HORVU6Hr1G065710|HORVU6Hr1G065710.3||1353|2716	SPX domain-containing membrane protein	2716	212:231	c:222(6.17|5|37)*	-
2281	6.5	-26	TTAGATGACCATCAGCAAACTTT	23	HORVU6Hr1G065710|HORVU6Hr1G065710.4||1383|2727	SPX domain-containing membrane protein	2727	212:231	c:222(6.12|5|37)*	-
2281	6.5	-26	TTAGATGACCATCAGCAAACTTT	23	HORVU6Hr1G065710|HORVU6Hr1G065710.5||1926|2789	SPX domain-containing membrane protein	2789	207:226	c:217(6.14|5|37)*	-
2281	6.5	-26	TTAGATGACCATCAGCAAACTTT	23	HORVU6Hr1G065710|HORVU6Hr1G065710.6||1725|2786	SPX domain-containing membrane protein	2786	208:227	c:218(6.14|5|37)*	-
2281	6.5	-26	TTAGATGACCATCAGCAAACTTT	23	HORVU6Hr1G065710|HORVU6Hr1G065710.7||651|2160	SPX domain-containing membrane protein	2160	195:214	c:205(12.28|1|37)*	-
2281	6.5	-26	TTAGATGACCATCAGCAAACTTT	23	HORVU6Hr1G065710|HORVU6Hr1G065710.8||1353|2685	SPX domain-containing membrane protein	2685	179:198	c:189(6.17|5|37)*	-
2281	6.5	-26	TTAGATGACCATCAGCAAACTTT	23	HORVU6Hr1G065710|HORVU6Hr1G065710.9||1353|2679	SPX domain-containing membrane protein	2679	179:198	c:189(6.17|5|37)*	-
2120	11.5	-31.5	ACACGGACCGGGACTAAAGAGTTT	24	HORVU3Hr1G092270|HORVU3Hr1G092270.1||555|3008	uncharacterized protein	3008	1964:1982	-	c:1974(2.22|4|15)+
2120	11.5	-31.5	ACACGGACCGGGACTAAAGAGTTT	24	HORVU3Hr1G092270|HORVU3Hr1G092270.2||555|1905	uncharacterized protein	1905	1841:1859	-	c:1851(6.71|1|15)+
2120	11.5	-31.5	ACACGGACCGGGACTAAAGAGTTT	24	HORVU5Hr1G016670|HORVU5Hr1G016670.1|||586	uncharacterized protein	586	545:563	-	c:555(2.41|2|15)+
2137	12	-43.2	AGGAGGGCGCGGCGGCCGCTG	21	HORVU3Hr1G036970|HORVU3Hr1G036970.1||396|1578	uncharacterized protein	1578	770:786	c:781(1.71|5|5)*	-
2137	12	-43.2	AGGAGGGCGCGGCGGCCGCTG	21	HORVU3Hr1G036970|HORVU3Hr1G036970.2||396|1434	uncharacterized protein	1434	626:642	c:637(1.67|5|5)*	-
2137	12	-43.2	AGGAGGGCGCGGCGGCCGCTG	21	HORVU3Hr1G036970|HORVU3Hr1G036970.3||396|1795	uncharacterized protein	1795	734:750	c:745(1.71|5|5)*	-
2137	12	-43.2	AGGAGGGCGCGGCGGCCGCTG	21	HORVU3Hr1G036970|HORVU3Hr1G036970.4||465|1161	uncharacterized protein	1161	468:484	c:479(1.56|5|5)*	-
2174	12	-32.9	CGGGGATGGAGCGACAGAAGTA	22	HORVU6Hr1G045250|HORVU6Hr1G045250.10||663|664	U1 small nuclear ribonucleoprotein C	664	581:599	c:592(2.50|5|14)*	-
2174	12	-32.9	CGGGGATGGAGCGACAGAAGTA	22	HORVU6Hr1G045250|HORVU6Hr1G045250.7||630|631	U1 small nuclear ribonucleoprotein C	631	548:566	c:559(2.39|6|14)*	-
2174	12	-32.9	CGGGGATGGAGCGACAGAAGTA	22	HORVU6Hr1G045250|HORVU6Hr1G045250.8||696|699	U1 small nuclear ribonucleoprotein C	699	616:634	c:627(2.50|5|14)*	-
2174	12	-32.9	CGGGGATGGAGCGACAGAAGTA	22	HORVU6Hr1G045250|HORVU6Hr1G045250.9||690|691	U1 small nuclear ribonucleoprotein C	691	608:626	c:619(2.39|6|14)*	-
2112	16.5	-28.1	AAGATTGGTTGGTTGGTTGGGTCT	24	HORVU7Hr1G073170|HORVU7Hr1G073170.1||480|958	multiple organellar RNA editing factor 9, chloroplastic-like	958	718:735	c:730(3.30|7|29)*	-
2112	16.5	-28.1	AAGATTGGTTGGTTGGTTGGGTCT	24	HORVU7Hr1G073170|HORVU7Hr1G073170.3||540|888	multiple organellar RNA editing factor 9, chloroplastic-like	888	616:633	c:628(3.09|10|29)*	-
2112	16.5	-28.1	AAGATTGGTTGGTTGGTTGGGTCT	24	HORVU7Hr1G073170|HORVU7Hr1G073170.7||564|1039	multiple organellar RNA editing factor 9, chloroplastic-like	1039	692:709	c:704(3.21|8|29)*	-
2112	16.5	-28.1	AAGATTGGTTGGTTGGTTGGGTCT	24	HORVU7Hr1G073170|HORVU7Hr1G073170.9||492|802	multiple organellar RNA editing factor 9, chloroplastic-like	802	550:567	c:562(3.19|10|29)*	-
