# Supplementary material for: Pi-starvation induced transcriptional changes in barley revealed by a comprehensive RNA-Seq and degradome analyses
Source: BMC Genomics. 2021 Mar 9;22:165. doi: 10.1186/s12864-021-07481-w (PMC7941915; doi:10.1186/s12864-021-07481-w)
Supplement: Supplementary file 17 — Additional file 17. Degradome profile (TargetSeek approach) demonstrates potential mRNA targets for differentially expressed miRNAs (DEMs) identified in barley roots (low-Pi vs. control). The lower the alignment score, the more reliable the prediction. [file 12864_2021_7481_MOESM17_ESM.xlsx]

## Sheet: Additional file 17
Additional file 17. Degradome profile (TargetSeek approach) demonstrates potential mRNA targets for differentially expressed miRNAs (DEMs) identified in barley roots (low-Pi vs. control). The lower the alignment score, the more reliable the prediction.
ID	Score	MFE	Sequence	Length	Target locus	Target name	mRNA length	Binding position	Cut 1	Cut 2
113	2	-26	TTAGATGACCATCAGCAAAC	20	HORVU6Hr1G065710|HORVU6Hr1G065710.10||1053|2432	SPX domain-containing membrane protein	2432	175:194	c:185(4.10|4|9)*	-
113	2	-26	TTAGATGACCATCAGCAAAC	20	HORVU6Hr1G065710|HORVU6Hr1G065710.19||618|2236	SPX domain-containing membrane protein	2236	160:179	c:170(4.08|6|9)*	-
113	2	-26	TTAGATGACCATCAGCAAAC	20	HORVU6Hr1G065710|HORVU6Hr1G065710.7||651|2160	SPX domain-containing membrane protein	2160	195:214	c:205(4.16|4|9)*	-
114	3.5	-26	TTAGATGACCATCAGCAAACA	21	HORVU6Hr1G065710|HORVU6Hr1G065710.10||1053|2432	SPX domain-containing membrane protein	2432	175:194	c:185(4.10|4|9)*	-
114	3.5	-26	TTAGATGACCATCAGCAAACA	21	HORVU6Hr1G065710|HORVU6Hr1G065710.19||618|2236	SPX domain-containing membrane protein	2236	160:179	c:170(4.08|6|9)*	-
114	3.5	-26	TTAGATGACCATCAGCAAACA	21	HORVU6Hr1G065710|HORVU6Hr1G065710.7||651|2160	SPX domain-containing membrane protein	2160	195:214	c:205(4.16|4|9)*	-
105	4.5	-31.5	TGCCAAAGGAGAGTTGCCCTG	21	HORVU1Hr1G085570|HORVU1Hr1G085570.3||1335|2651	PHO2	2651	848:866	c:857(10.93|2|26)*	-
105	6	-29.9	TGCCAAAGGAGAGTTGCCCTG	21	HORVU1Hr1G085570|HORVU1Hr1G085570.3||1335|2651	PHO2	2651	1145:1162	c:1154(22.28|1|53)*	-
105	6	-28.2	TGCCAAAGGAGAGTTGCCCTG	21	HORVU1Hr1G085570|HORVU1Hr1G085570.3||1335|2651	PHO2	2651	930:947	c:938(3.36|7|8)*	-
51	8	-30.2	CTTGGACTGAAGGGTGCTCCCT	22	HORVU3Hr1G079490|HORVU3Hr1G079490.10||1416|1737	transcription factor MYB-like	1737	1138:1157	c:1148(17.65|1|170)*	-
51	8	-30.2	CTTGGACTGAAGGGTGCTCCCT	22	HORVU3Hr1G079490|HORVU3Hr1G079490.11||723|1827	transcription factor MYB-like	1827	1233:1252	c:1243(18.97|1|170)*	-
51	8	-30.2	CTTGGACTGAAGGGTGCTCCCT	22	HORVU3Hr1G079490|HORVU3Hr1G079490.12||1416|1833	transcription factor MYB-like	1833	1241:1260	c:1251(18.58|1|170)*	-
51	8	-30.2	CTTGGACTGAAGGGTGCTCCCT	22	HORVU3Hr1G079490|HORVU3Hr1G079490.13||1416|1795	transcription factor MYB-like	1795	1244:1263	c:1254(18.09|1|170)*	-
51	8	-30.2	CTTGGACTGAAGGGTGCTCCCT	22	HORVU3Hr1G079490|HORVU3Hr1G079490.14||723|1773	transcription factor MYB-like	1773	1240:1259	c:1250(18.09|1|170)*	-
51	8	-30.2	CTTGGACTGAAGGGTGCTCCCT	22	HORVU3Hr1G079490|HORVU3Hr1G079490.1||1662|2354	transcription factor MYB-like	2354	1294:1313	c:1304(17.00|1|170)*	-
51	8	-30.2	CTTGGACTGAAGGGTGCTCCCT	22	HORVU3Hr1G079490|HORVU3Hr1G079490.2||1662|2565	transcription factor MYB-like	2565	1511:1530	c:1521(16.20|1|170)*	-
51	8	-30.2	CTTGGACTGAAGGGTGCTCCCT	22	HORVU3Hr1G079490|HORVU3Hr1G079490.3||723|1794	transcription factor MYB-like	1794	670:689	c:680(16.06|1|170)*	-
51	8	-30.2	CTTGGACTGAAGGGTGCTCCCT	22	HORVU3Hr1G079490|HORVU3Hr1G079490.4||1857|2201	transcription factor MYB-like	2201	1159:1178	c:1169(17.00|1|170)*	-
51	8	-30.2	CTTGGACTGAAGGGTGCTCCCT	22	HORVU3Hr1G079490|HORVU3Hr1G079490.5||969|1880	transcription factor MYB-like	1880	856:875	c:866(16.95|1|170)*	-
51	8	-30.2	CTTGGACTGAAGGGTGCTCCCT	22	HORVU3Hr1G079490|HORVU3Hr1G079490.6||1662|2038	transcription factor MYB-like	2038	1016:1035	c:1026(17.16|1|170)*	-
51	8	-30.2	CTTGGACTGAAGGGTGCTCCCT	22	HORVU3Hr1G079490|HORVU3Hr1G079490.7||1686|1977	transcription factor MYB-like	1977	987:1006	c:997(17.16|1|170)*	-
51	8	-30.2	CTTGGACTGAAGGGTGCTCCCT	22	HORVU3Hr1G079490|HORVU3Hr1G079490.9||1416|2071	transcription factor MYB-like	2071	1307:1326	c:1317(20.97|1|170)*	-
51	9.5	-28.8	CTTGGACTGAAGGGTGCTCCCT	22	HORVU7Hr1G027370|HORVU7Hr1G027370.1||1284|1545	transcription factor MYB-like	1545	992:1010	c:1002(4.35|2|9)*	-
51	9.5	-28.8	CTTGGACTGAAGGGTGCTCCCT	22	HORVU7Hr1G027370|HORVU7Hr1G027370.2||1083|1108	transcription factor MYB-like	1108	895:913	c:905(7.68|1|9)*	-
