# Supplementary material for: Pi-starvation induced transcriptional changes in barley revealed by a comprehensive RNA-Seq and degradome analyses
Source: BMC Genomics. 2021 Mar 9;22:165. doi: 10.1186/s12864-021-07481-w (PMC7941915; doi:10.1186/s12864-021-07481-w)
Supplement: Supplementary file 18 — Additional file 18. Degradome profile (TargetSeek approach) demonstrates potential mRNA targets for differentially expressed other sRNAs (DESs) identified in barley roots (low-Pi vs. control). The lower the alignment score, the more reliable the prediction. [file 12864_2021_7481_MOESM18_ESM.xlsx]

## Sheet: Additional file 18
Additional file 18. Degradome profile (TargetSeek approach) demonstrates potential mRNA targets for differentially expressed other sRNAs (DESs) identified in barley roots (low-Pi vs. control). The lower the alignment score, the more reliable the prediction.
ID	Score	MFE	Sequence	Length	Target locus	Target name	mRNA length	Binding position	Cut 1	Cut 2
1016	0	-31.3	CGCATTTATTAGATAAAAGGCT	22	HORVU0Hr1G023930|HORVU0Hr1G023930.1||297|1937	uncharacterized protein	1937	1729:1750	c:1741(1.72|5|6)*	-
1016	0	-31.3	CGCATTTATTAGATAAAAGGCT	22	HORVU5Hr1G015600|HORVU5Hr1G015600.16||228|588	uncharacterized protein	588	381:402	c:393(1.77|2|6)*	-
1016	0	-31.3	CGCATTTATTAGATAAAAGGCT	22	HORVU5Hr1G015600|HORVU5Hr1G015600.5||162|416	uncharacterized protein	416	313:334	c:325(1.79|2|6)*	-
1016	0	-31.3	CGCATTTATTAGATAAAAGGCT	22	HORVU5Hr1G015600|HORVU5Hr1G015600.6||168|658	uncharacterized protein	658	450:471	c:462(1.77|2|6)*	-
1016	0	-31.3	CGCATTTATTAGATAAAAGGCT	22	HORVU6Hr1G024220|HORVU6Hr1G024220.1|||497	nontranslating CDS	497	287:308	c:299(2.16|2|6)*	-
1017	0	-38.5	CGCATTTATTAGATAAAAGGCTGAC	25	HORVU0Hr1G023930|HORVU0Hr1G023930.1||297|1937	uncharacterized protein	1937	1726:1750	c:1741(1.72|5|6)*	-
1017	0	-38.5	CGCATTTATTAGATAAAAGGCTGAC	25	HORVU5Hr1G015600|HORVU5Hr1G015600.16||228|588	uncharacterized protein	588	378:402	c:393(1.77|2|6)*	-
1017	0	-38.5	CGCATTTATTAGATAAAAGGCTGAC	25	HORVU5Hr1G015600|HORVU5Hr1G015600.5||162|416	uncharacterized protein	416	310:334	c:325(1.79|2|6)*	-
1017	0	-38.5	CGCATTTATTAGATAAAAGGCTGAC	25	HORVU5Hr1G015600|HORVU5Hr1G015600.6||168|658	uncharacterized protein	658	447:471	c:462(1.77|2|6)*	-
1017	0	-38.5	CGCATTTATTAGATAAAAGGCTGAC	25	HORVU6Hr1G024220|HORVU6Hr1G024220.1|||497	nontranslating CDS	497	284:308	c:299(2.16|2|6)*	-
1042	0	-43.1	CGCGGGTGACCCGGGTTCG	19	HORVU4Hr1G078690|HORVU4Hr1G078690.1||561|2709	Ras-related protein RABH1B	2709	2477:2495	c:2486(7.09|4|19)*	c:2487(3.73|9|10)+
1042	0	-43.1	CGCGGGTGACCCGGGTTCG	19	HORVU4Hr1G078690|HORVU4Hr1G078690.2||924|1472	Ras-related protein RABH1B	1472	1390:1408	c:1399(7.70|3|19)*	c:1400(4.05|7|10)+
1214	0	-52.7	CTGACATGCGTGCGAGTCGACGGGT	25	HORVU0Hr1G011110|HORVU0Hr1G011110.1||486|488	uncharacterized protein	488	06:30:00	-	c:22(1.66|1|11)+
1214	0	-52.7	CTGACATGCGTGCGAGTCGACGGGT	25	HORVU0Hr1G023910|HORVU0Hr1G023910.3||402|3366	uncharacterized protein	3366	2679:2703	-	c:2695(1.56|5|11)+
1214	0	-52.7	CTGACATGCGTGCGAGTCGACGGGT	25	HORVU0Hr1G023910|HORVU0Hr1G023910.4||402|2759	uncharacterized protein	2759	2679:2703	-	c:2695(1.60|5|11)+
1214	0	-52.7	CTGACATGCGTGCGAGTCGACGGGT	25	HORVU2Hr1G123580|HORVU2Hr1G123580.1||597|1117	uncharacterized protein	1117	478:502	-	c:494(1.59|2|11)+
1214	0	-52.7	CTGACATGCGTGCGAGTCGACGGGT	25	HORVU3Hr1G016750|HORVU3Hr1G016750.1||486|488	uncharacterized protein	488	06:30:00	-	c:22(1.66|1|11)+
1214	0	-52.7	CTGACATGCGTGCGAGTCGACGGGT	25	HORVU3Hr1G056130|HORVU3Hr1G056130.1|||488	nontranslating CDS	488	06:30:00	-	c:22(1.66|1|11)+
1214	0	-52.7	CTGACATGCGTGCGAGTCGACGGGT	25	HORVU4Hr1G031730|HORVU4Hr1G031730.1||486|488	uncharacterized protein	488	06:30:00	-	c:22(1.66|1|11)+
1339	0	-28.9	GCATTTATTAGATAAAAGGCT	21	HORVU0Hr1G023930|HORVU0Hr1G023930.1||297|1937	uncharacterized protein	1937	1729:1749	-	c:1741(1.72|5|6)+
1339	0	-28.9	GCATTTATTAGATAAAAGGCT	21	HORVU5Hr1G015600|HORVU5Hr1G015600.16||228|588	uncharacterized protein	588	381:401	-	c:393(1.77|2|6)+
1339	0	-28.9	GCATTTATTAGATAAAAGGCT	21	HORVU5Hr1G015600|HORVU5Hr1G015600.5||162|416	uncharacterized protein	416	313:333	-	c:325(1.79|2|6)+
1339	0	-28.9	GCATTTATTAGATAAAAGGCT	21	HORVU5Hr1G015600|HORVU5Hr1G015600.6||168|658	uncharacterized protein	658	450:470	-	c:462(1.77|2|6)+
1339	0	-28.9	GCATTTATTAGATAAAAGGCT	21	HORVU6Hr1G024220|HORVU6Hr1G024220.1|||497	nontranslating CDS	497	287:307	-	c:299(2.16|2|6)+
1340	0	-31.5	GCATTTATTAGATAAAAGGCTG	22	HORVU0Hr1G023930|HORVU0Hr1G023930.1||297|1937	uncharacterized protein	1937	1728:1749	-	c:1741(1.72|5|6)+
1340	0	-31.5	GCATTTATTAGATAAAAGGCTG	22	HORVU5Hr1G015600|HORVU5Hr1G015600.16||228|588	uncharacterized protein	588	380:401	-	c:393(1.77|2|6)+
1340	0	-31.5	GCATTTATTAGATAAAAGGCTG	22	HORVU5Hr1G015600|HORVU5Hr1G015600.5||162|416	uncharacterized protein	416	312:333	-	c:325(1.79|2|6)+
1340	0	-31.5	GCATTTATTAGATAAAAGGCTG	22	HORVU5Hr1G015600|HORVU5Hr1G015600.6||168|658	uncharacterized protein	658	449:470	-	c:462(1.77|2|6)+
1340	0	-31.5	GCATTTATTAGATAAAAGGCTG	22	HORVU6Hr1G024220|HORVU6Hr1G024220.1|||497	nontranslating CDS	497	286:307	-	c:299(2.16|2|6)+
1359	0	-39.6	GCCGGCATCGCGCTCCTA	18	HORVU0Hr1G003660|HORVU0Hr1G003660.1||297|1955	uncharacterized protein	1955	1240:1257	-	c:1249(3.17|4|16)+
1359	0	-39.6	GCCGGCATCGCGCTCCTA	18	HORVU2Hr1G072960|HORVU2Hr1G072960.1||600|3353	uncharacterized protein	3353	1320:1337	-	c:1329(4.66|3|16)+
1359	0	-39.6	GCCGGCATCGCGCTCCTA	18	HORVU5Hr1G015600|HORVU5Hr1G015600.1||156|510	uncharacterized protein	510	150:167	-	c:159(1.85|3|16)+
1359	0	-39.6	GCCGGCATCGCGCTCCTA	18	HORVU5Hr1G015600|HORVU5Hr1G015600.2||231|617	uncharacterized protein	617	1 day, 10:51:00	-	c:43(4.24|1|16)+
1360	0	-42.2	GCCGGCATCGCGCTCCTAG	19	HORVU0Hr1G003660|HORVU0Hr1G003660.1||297|1955	uncharacterized protein	1955	1239:1257	-	c:1249(3.17|4|16)+
1360	0	-42.2	GCCGGCATCGCGCTCCTAG	19	HORVU2Hr1G072960|HORVU2Hr1G072960.1||600|3353	uncharacterized protein	3353	1319:1337	-	c:1329(4.66|3|16)+
1360	0	-42.2	GCCGGCATCGCGCTCCTAG	19	HORVU5Hr1G015600|HORVU5Hr1G015600.1||156|510	uncharacterized protein	510	149:167	-	c:159(1.85|3|16)+
1360	0	-42.2	GCCGGCATCGCGCTCCTAG	19	HORVU5Hr1G015600|HORVU5Hr1G015600.2||231|617	uncharacterized protein	617	1 day, 9:51:00	-	c:43(4.24|1|16)+
1361	0	-48.9	GCCGGCATCGCGCTCCTAGCC	21	HORVU0Hr1G003660|HORVU0Hr1G003660.1||297|1955	uncharacterized protein	1955	1237:1257	-	c:1249(3.17|4|16)+
1361	0	-48.9	GCCGGCATCGCGCTCCTAGCC	21	HORVU2Hr1G072960|HORVU2Hr1G072960.1||600|3353	uncharacterized protein	3353	1317:1337	-	c:1329(4.66|3|16)+
1361	0	-48.9	GCCGGCATCGCGCTCCTAGCC	21	HORVU5Hr1G015600|HORVU5Hr1G015600.1||156|510	uncharacterized protein	510	147:167	-	c:159(1.85|3|16)+
1361	0	-48.9	GCCGGCATCGCGCTCCTAGCC	21	HORVU5Hr1G015600|HORVU5Hr1G015600.2||231|617	uncharacterized protein	617	1 day, 7:51:00	-	c:43(4.24|1|16)+
1362	0	-51.4	GCCGGCATCGCGCTCCTAGCCTT	23	HORVU0Hr1G003660|HORVU0Hr1G003660.1||297|1955	uncharacterized protein	1955	1235:1257	-	c:1249(3.17|4|16)+
1362	0	-51.4	GCCGGCATCGCGCTCCTAGCCTT	23	HORVU2Hr1G072960|HORVU2Hr1G072960.1||600|3353	uncharacterized protein	3353	1315:1337	-	c:1329(4.66|3|16)+
1362	0	-51.4	GCCGGCATCGCGCTCCTAGCCTT	23	HORVU5Hr1G015600|HORVU5Hr1G015600.1||156|510	uncharacterized protein	510	145:167	-	c:159(1.85|3|16)+
1362	0	-51.4	GCCGGCATCGCGCTCCTAGCCTT	23	HORVU5Hr1G015600|HORVU5Hr1G015600.2||231|617	uncharacterized protein	617	1 day, 5:51:00	-	c:43(4.24|1|16)+
1411	0	-40.7	GCGGGTGACCCGGGTTCG	18	HORVU4Hr1G078690|HORVU4Hr1G078690.1||561|2709	Ras-related protein RABH1B	2709	2477:2494	-	c:2486(7.09|4|19)+
1411	0	-40.7	GCGGGTGACCCGGGTTCG	18	HORVU4Hr1G078690|HORVU4Hr1G078690.2||924|1472	Ras-related protein RABH1B	1472	1390:1407	-	c:1399(7.70|3|19)+
1467	0	-53.5	GGCCGATCCGGGCGGAAGACATTGT	25	HORVU0Hr1G035470|HORVU0Hr1G035470.1||384|764	senescence-associated protein	764	555:579	c:570(2.08|3|14)*	-
1467	0	-53.5	GGCCGATCCGGGCGGAAGACATTGT	25	HORVU2Hr1G039360|HORVU2Hr1G039360.1|||2199	uncharacterized protein	2199	791:815	c:806(2.06|5|14)*	-
1467	0	-53.5	GGCCGATCCGGGCGGAAGACATTGT	25	HORVU2Hr1G039360|HORVU2Hr1G039360.2|||776	uncharacterized protein	776	532:556	c:547(2.05|3|14)*	-
1467	0	-53.5	GGCCGATCCGGGCGGAAGACATTGT	25	HORVU2Hr1G053620|HORVU2Hr1G053620.1||195|982	uncharacterized protein	982	785:809	c:800(1.80|6|14)*	-
1467	0	-53.5	GGCCGATCCGGGCGGAAGACATTGT	25	HORVU2Hr1G053660|HORVU2Hr1G053660.1||339|459	senescence-associated protein	459	249:273	c:264(1.63|3|14)*	-
1467	0	-53.5	GGCCGATCCGGGCGGAAGACATTGT	25	HORVU2Hr1G072920|HORVU2Hr1G072920.1||195|1362	uncharacterized protein	1362	786:810	c:801(1.88|6|14)*	-
1467	0	-53.5	GGCCGATCCGGGCGGAAGACATTGT	25	HORVU5Hr1G012990|HORVU5Hr1G012990.1||378|3826	uncharacterized protein	3826	703:727	c:718(1.91|8|14)*	-
1467	0	-53.5	GGCCGATCCGGGCGGAAGACATTGT	25	HORVU5Hr1G016060|HORVU5Hr1G016060.3||195|1001	senescence-associated protein	1001	701:725	c:716(2.00|3|14)*	-
1467	0	-53.5	GGCCGATCCGGGCGGAAGACATTGT	25	HORVU5Hr1G016060|HORVU5Hr1G016060.5||384|643	senescence-associated protein	643	504:528	c:519(2.22|2|14)*	-
1467	0	-53.5	GGCCGATCCGGGCGGAAGACATTGT	25	HORVU5Hr1G016060|HORVU5Hr1G016060.7||384|622	senescence-associated protein	622	483:507	c:498(2.22|2|14)*	-
1467	0	-53.5	GGCCGATCCGGGCGGAAGACATTGT	25	HORVU5Hr1G049860|HORVU5Hr1G049860.1|||1539	nontranslating CDS	1539	778:802	c:793(1.84|5|14)*	-
1467	0	-53.5	GGCCGATCCGGGCGGAAGACATTGT	25	HORVU5Hr1G083980|HORVU5Hr1G083980.1||195|877	uncharacterized protein	877	790:814	c:805(1.84|6|14)*	-
1867	0	-43.2	TGTTGGCCTTCGGGATCGGAG	21	HORVU0Hr1G003660|HORVU0Hr1G003660.1||297|1955	uncharacterized protein	1955	1098:1118	c:1109(1.94|6|6)*	-
1867	0	-43.2	TGTTGGCCTTCGGGATCGGAG	21	HORVU2Hr1G072960|HORVU2Hr1G072960.1||600|3353	uncharacterized protein	3353	1178:1198	c:1189(2.85|5|6)*	-
1867	0	-43.2	TGTTGGCCTTCGGGATCGGAG	21	HORVU5Hr1G015600|HORVU5Hr1G015600.4||207|1852	uncharacterized protein	1852	1009:1029	c:1020(1.79|5|6)*	-
1868	0	-46.2	TGTTGGCCTTCGGGATCGGAGTA	23	HORVU0Hr1G003660|HORVU0Hr1G003660.1||297|1955	uncharacterized protein	1955	1096:1118	c:1109(1.94|6|6)*	-
1868	0	-46.2	TGTTGGCCTTCGGGATCGGAGTA	23	HORVU2Hr1G072960|HORVU2Hr1G072960.1||600|3353	uncharacterized protein	3353	1176:1198	c:1189(2.85|5|6)*	-
1868	0	-46.2	TGTTGGCCTTCGGGATCGGAGTA	23	HORVU5Hr1G015600|HORVU5Hr1G015600.4||207|1852	uncharacterized protein	1852	1007:1029	c:1020(1.79|5|6)*	-
587	0	-30	ATTGTAAGTGGCAGAGTG	18	HORVU1Hr1G050020|HORVU1Hr1G050020.1|||499	nontranslating CDS	499	48:65	-	c:57(2.15|2|8)+
587	0	-30	ATTGTAAGTGGCAGAGTG	18	HORVU2Hr1G053620|HORVU2Hr1G053620.1||195|982	uncharacterized protein	982	47:64	-	c:56(1.83|5|8)+
587	0	-30	ATTGTAAGTGGCAGAGTG	18	HORVU2Hr1G072920|HORVU2Hr1G072920.1||195|1362	uncharacterized protein	1362	49:66	-	c:58(1.91|5|8)+
587	0	-30	ATTGTAAGTGGCAGAGTG	18	HORVU4Hr1G025470|HORVU4Hr1G025470.4||519|3207	uncharacterized protein	3207	53:70	-	c:62(2.13|6|8)+
587	0	-30	ATTGTAAGTGGCAGAGTG	18	HORVU4Hr1G025510|HORVU4Hr1G025510.1|||1892	nontranslating CDS	1892	58:75	-	c:67(1.97|5|8)+
587	0	-30	ATTGTAAGTGGCAGAGTG	18	HORVU4Hr1G025510|HORVU4Hr1G025510.5|||2547	nontranslating CDS	2547	53:70	-	c:62(2.02|5|8)+
587	0	-30	ATTGTAAGTGGCAGAGTG	18	HORVU4Hr1G025590|HORVU4Hr1G025590.1||378|3386	uncharacterized protein	3386	48:65	-	c:57(2.61|2|8)+
587	0	-30	ATTGTAAGTGGCAGAGTG	18	HORVU5Hr1G070860|HORVU5Hr1G070860.1||195|395	uncharacterized protein	395	49:66	-	c:58(1.56|4|8)+
587	0	-30	ATTGTAAGTGGCAGAGTG	18	HORVU5Hr1G083980|HORVU5Hr1G083980.1||195|877	uncharacterized protein	877	52:69	-	c:61(1.87|5|8)+
1467	0.5	-51.3	GGCCGATCCGGGCGGAAGACATTGT	25	HORVU4Hr1G025510|HORVU4Hr1G025510.1|||1892	nontranslating CDS	1892	1220:1244	c:1235(1.94|6|14)*	-
1467	0.5	-51.3	GGCCGATCCGGGCGGAAGACATTGT	25	HORVU4Hr1G025510|HORVU4Hr1G025510.5|||2547	nontranslating CDS	2547	1215:1239	c:1230(1.99|6|14)*	-
1467	0.5	-51.3	GGCCGATCCGGGCGGAAGACATTGT	25	HORVU4Hr1G025590|HORVU4Hr1G025590.1||378|3386	uncharacterized protein	3386	785:809	c:800(2.57|3|14)*	-
1219	1.5	-38.3	CTGCACTCCTCGGCCGCT	18	HORVU2Hr1G103220|HORVU2Hr1G103220.11|||1504	nontranslating CDS	1504	1379:1395	-	c:1387(3.34|4|17)+
1219	1.5	-38.3	CTGCACTCCTCGGCCGCT	18	HORVU2Hr1G103220|HORVU2Hr1G103220.12|||1455	nontranslating CDS	1455	1330:1346	-	c:1338(3.35|4|17)+
587	1.5	-25.2	ATTGTAAGTGGCAGAGTG	18	HORVU0Hr1G024120|HORVU0Hr1G024120.1||195|487	uncharacterized protein	487	52:69	-	c:61(1.84|3|8)+
1214	2	-46	CTGACATGCGTGCGAGTCGACGGGT	25	HORVU4Hr1G025470|HORVU4Hr1G025470.4||519|3207	uncharacterized protein	3207	2618:2642	-	c:2634(1.65|9|11)+
1467	3	-49.2	GGCCGATCCGGGCGGAAGACATTGT	25	HORVU1Hr1G026920|HORVU1Hr1G026920.1||195|1105	uncharacterized protein	1105	680:702	c:693(1.98|3|14)*	-
1467	3	-49.2	GGCCGATCCGGGCGGAAGACATTGT	25	HORVU7Hr1G053550|HORVU7Hr1G053550.1||186|1811	senescence-associated protein	1811	541:563	c:554(2.36|3|14)*	-
1467	3	-49.2	GGCCGATCCGGGCGGAAGACATTGT	25	HORVU7Hr1G053550|HORVU7Hr1G053550.2||186|1810	senescence-associated protein	1810	540:562	c:553(2.36|3|14)*	-
587	3	-25.7	ATTGTAAGTGGCAGAGTG	18	HORVU6Hr1G053140|HORVU6Hr1G053140.1||195|433	uncharacterized protein	433	55:70	-	c:62(1.50|5|8)+
587	3.5	-23.3	ATTGTAAGTGGCAGAGTG	18	HORVU1Hr1G026920|HORVU1Hr1G026920.2||195|1990	uncharacterized protein	1990	43:60	-	c:52(2.29|2|8)+
1363	4	-48.6	GCCGGCATCGTGCTCCTAGCCT	22	HORVU0Hr1G003660|HORVU0Hr1G003660.1||297|1955	uncharacterized protein	1955	1236:1257	-	c:1249(3.17|4|16)+
1363	4	-48.6	GCCGGCATCGTGCTCCTAGCCT	22	HORVU2Hr1G072960|HORVU2Hr1G072960.1||600|3353	uncharacterized protein	3353	1316:1337	-	c:1329(4.66|3|16)+
1363	4	-48.6	GCCGGCATCGTGCTCCTAGCCT	22	HORVU5Hr1G015600|HORVU5Hr1G015600.1||156|510	uncharacterized protein	510	146:167	-	c:159(1.85|3|16)+
1363	4	-48.6	GCCGGCATCGTGCTCCTAGCCT	22	HORVU5Hr1G015600|HORVU5Hr1G015600.2||231|617	uncharacterized protein	617	1 day, 6:51:00	-	c:43(4.24|1|16)+
1363	4	-47.2	GCCGGCATCGTGCTCCTAGCCT	22	HORVU5Hr1G015600|HORVU5Hr1G015600.3||276|1709	uncharacterized protein	1709	1214:1235	-	c:1227(2.63|4|16)+
1591	4.5	-36.1	GTTCAGCCGGAGGTAGGGTCC	21	HORVU0Hr1G020230|HORVU0Hr1G020230.1||669|689	kinase-like protein TMKL1	689	274:294	c:285(1.67|5|8)*	-
1591	4.5	-36.1	GTTCAGCCGGAGGTAGGGTCC	21	HORVU0Hr1G020230|HORVU0Hr1G020230.2||435|785	kinase-like protein TMKL1	785	376:396	c:387(1.67|5|8)*	-
1005	5	-24.6	CGAGAGCTTGTAACCCGAG	19	HORVU0Hr1G006440|HORVU0Hr1G006440.2||648|648	uncharacterized protein	648	61:79	-	c:71(1.56|10|7)+
1005	5	-24.6	CGAGAGCTTGTAACCCGAG	19	HORVU2Hr1G107530|HORVU2Hr1G107530.1||423|425	uncharacterized protein	425	1 day, 13:55:00	-	c:47(1.84|5|7)+
1751	5	-27.5	TCCTTTTCATTCTGAGTGCC	20	HORVU3Hr1G060430|HORVU3Hr1G060430.4||1566|1567	CTD-phosphatase-like protein	1567	142:160	-	c:152(1.67|9|6)+
1751	5	-27.5	TCCTTTTCATTCTGAGTGCC	20	HORVU3Hr1G060430|HORVU3Hr1G060430.5||1470|1541	CTD-phosphatase-like protein	1541	139:157	-	c:149(1.67|10|6)+
550	5	-31.5	ATCCTGGGCAGCAGCACC	18	HORVU4Hr1G008800|HORVU4Hr1G008800.1||498|742	histone H2A	742	436:452	-	c:445(3.26|10|23)+
550	5	-31.5	ATCCTGGGCAGCAGCACC	18	HORVU4Hr1G008800|HORVU4Hr1G008800.2||264|536	histone H2A	536	201:217	-	c:210(3.29|7|23)+
550	5	-31.5	ATCCTGGGCAGCAGCACC	18	HORVU4Hr1G008800|HORVU4Hr1G008800.3||231|756	histone H2A	756	170:186	-	c:179(2.94|8|23)+
1220	5.5	-36.2	CTGCACTCCTTGGCCGCT	18	HORVU2Hr1G103220|HORVU2Hr1G103220.11|||1504	nontranslating CDS	1504	1379:1395	-	c:1387(3.34|4|17)+
1220	5.5	-36.2	CTGCACTCCTTGGCCGCT	18	HORVU2Hr1G103220|HORVU2Hr1G103220.12|||1455	nontranslating CDS	1455	1330:1346	-	c:1338(3.35|4|17)+
1324	5.5	-27.1	GCAAATCGTTCGTCTGACTTGG	22	HORVU3Hr1G034440|HORVU3Hr1G034440.8||555|555	glycogen synthase kinase-3 MsK-3	555	73:93	-	c:86(2.73|10|6)+
1813	6	-29.9	TGCCAAAGGAGAACTGCCCTG	21	HORVU1Hr1G085570|HORVU1Hr1G085570.3||1335|2651	PHO2	2651	848:866	c:857(10.93|2|26)*	-
1331	6.5	-29.3	GCACTGCGCTGCAACGGCCT	20	HORVU1Hr1G014610|HORVU1Hr1G014610.1||612|1270	ADP-ribosylation factor-related protein 1	1270	01:19:00	c:10(74.68|1|479)*	-
1331	6.5	-29.3	GCACTGCGCTGCAACGGCCT	20	HORVU1Hr1G014610|HORVU1Hr1G014610.3||612|1281	ADP-ribosylation factor-related protein 1	1281	123:141	c:132(69.54|1|479)*	-
1331	6.5	-29.3	GCACTGCGCTGCAACGGCCT	20	HORVU1Hr1G014710|HORVU1Hr1G014710.1||111|474	uncharacterized protein	474	55:73	c:64(23.90|1|479)*	-
1770	6.5	-39.3	TCGGATCGCGGCGACGGGGGC	21	HORVU4Hr1G066070|HORVU4Hr1G066070.1||1383|2901	RING-type E3 ubiquitin transferase	2901	1266:1285	c:1277(1.80|10|10)*	-
1858	6.5	-37.1	TGGGCTGGGTGACCTGGGCG	20	HORVU3Hr1G083350|HORVU3Hr1G083350.14||630|630	histone H3	630	180:198	-	c:191(3.30|6|18)+
1325	7	-27.1	GCAAATCGTTCGTCTGACTTGGG	23	HORVU3Hr1G034440|HORVU3Hr1G034440.8||555|555	glycogen synthase kinase-3 MsK-3	555	73:93	-	c:86(2.73|10|6)+
1361	7	-35.1	GCCGGCATCGCGCTCCTAGCC	21	HORVU4Hr1G078310|HORVU4Hr1G078310.1||507|1679	uncharacterized protein	1679	1419:1439	c:1430(3.25|1|4)*	-
1831	7	-35.8	TGCCGTGATCGGCCGCCTC	19	HORVU5Hr1G111590|HORVU5Hr1G111590.3||756|778	stress-induced transcription factor NAC1	778	743:761	-	c:753(5.23|1|54)+
1831	7	-35.8	TGCCGTGATCGGCCGCCTC	19	HORVU5Hr1G111590|HORVU5Hr1G111590.5||933|933	stress-induced transcription factor NAC1	933	751:769	-	c:761(4.08|3|54)+
1831	7	-35.8	TGCCGTGATCGGCCGCCTC	19	HORVU5Hr1G111590|HORVU5Hr1G111590.6||765|767	stress-induced transcription factor NAC1	767	723:741	-	c:733(5.21|1|54)+
1234	8.5	-33.9	CTGGACGGGGTCGACGGGCG	20	HORVU0Hr1G009380|HORVU0Hr1G009380.5||2100|3104	uncharacterized protein	3104	2757:2775	c:2766(1.70|9|8)*	-
1832	8.5	-35.8	TGCCGTGATCGGCCGCCTCG	20	HORVU5Hr1G111590|HORVU5Hr1G111590.3||756|778	stress-induced transcription factor NAC1	778	743:761	-	c:753(5.23|1|54)+
1832	8.5	-35.8	TGCCGTGATCGGCCGCCTCG	20	HORVU5Hr1G111590|HORVU5Hr1G111590.5||933|933	stress-induced transcription factor NAC1	933	751:769	-	c:761(4.08|3|54)+
1832	8.5	-35.8	TGCCGTGATCGGCCGCCTCG	20	HORVU5Hr1G111590|HORVU5Hr1G111590.6||765|767	stress-induced transcription factor NAC1	767	723:741	-	c:733(5.21|1|54)+
477	8.5	-33.2	AGCGCCACCATCATGTCGGAG	21	HORVU3Hr1G021650|HORVU3Hr1G021650.1||1323|1909	FLZ-type domain-containing protein	1909	1303:1319	-	c:1313(2.40|9|16)+
477	8.5	-33.2	AGCGCCACCATCATGTCGGAG	21	HORVU3Hr1G021650|HORVU3Hr1G021650.2||819|1806	FLZ-type domain-containing protein	1806	1144:1160	-	c:1154(2.46|9|16)+
1592	9	-36.1	GTTCAGCCGGAGGTAGGGTCCAGT	24	HORVU0Hr1G020230|HORVU0Hr1G020230.1||669|689	kinase-like protein TMKL1	689	274:294	c:285(1.67|5|8)*	-
1592	9	-36.1	GTTCAGCCGGAGGTAGGGTCCAGT	24	HORVU0Hr1G020230|HORVU0Hr1G020230.2||435|785	kinase-like protein TMKL1	785	376:396	c:387(1.67|5|8)*	-
612	9	-27	CAATGGAACAATGTAGGCAAGGG	23	HORVU2Hr1G082530|HORVU2Hr1G082530.1||1740|2278	phosphatidylinositol/phosphatidylcholine transfer protein SFH3-like	2278	2166:2188	c:2179(13.64|3|70)*	-
612	9	-27	CAATGGAACAATGTAGGCAAGGG	23	HORVU2Hr1G082530|HORVU2Hr1G082530.7||885|2108	phosphatidylinositol/phosphatidylcholine transfer protein SFH3-like	2108	2000:2022	c:2013(13.44|3|70)*	-
1266	9.5	-30.2	CTTGGACTGAAGGGTGCTCCCTT	23	HORVU3Hr1G079490|HORVU3Hr1G079490.10||1416|1737	transcription factor GAMYB-like	1737	1138:1157	c:1148(17.65|1|170)*	-
1266	9.5	-30.2	CTTGGACTGAAGGGTGCTCCCTT	23	HORVU3Hr1G079490|HORVU3Hr1G079490.11||723|1827	transcription factor GAMYB-like	1827	1233:1252	c:1243(18.97|1|170)*	-
1266	9.5	-30.2	CTTGGACTGAAGGGTGCTCCCTT	23	HORVU3Hr1G079490|HORVU3Hr1G079490.12||1416|1833	transcription factor GAMYB-like	1833	1241:1260	c:1251(18.58|1|170)*	-
1266	9.5	-30.2	CTTGGACTGAAGGGTGCTCCCTT	23	HORVU3Hr1G079490|HORVU3Hr1G079490.13||1416|1795	transcription factor GAMYB-like	1795	1244:1263	c:1254(18.09|1|170)*	-
1266	9.5	-30.2	CTTGGACTGAAGGGTGCTCCCTT	23	HORVU3Hr1G079490|HORVU3Hr1G079490.14||723|1773	transcription factor GAMYB-like	1773	1240:1259	c:1250(18.09|1|170)*	-
1266	9.5	-30.2	CTTGGACTGAAGGGTGCTCCCTT	23	HORVU3Hr1G079490|HORVU3Hr1G079490.1||1662|2354	transcription factor GAMYB-like	2354	1294:1313	c:1304(17.00|1|170)*	-
1266	9.5	-30.2	CTTGGACTGAAGGGTGCTCCCTT	23	HORVU3Hr1G079490|HORVU3Hr1G079490.2||1662|2565	transcription factor GAMYB-like	2565	1511:1530	c:1521(16.20|1|170)*	-
1266	9.5	-30.2	CTTGGACTGAAGGGTGCTCCCTT	23	HORVU3Hr1G079490|HORVU3Hr1G079490.3||723|1794	transcription factor GAMYB-like	1794	670:689	c:680(16.06|1|170)*	-
1266	9.5	-30.2	CTTGGACTGAAGGGTGCTCCCTT	23	HORVU3Hr1G079490|HORVU3Hr1G079490.4||1857|2201	transcription factor GAMYB-like	2201	1159:1178	c:1169(17.00|1|170)*	-
1266	9.5	-30.2	CTTGGACTGAAGGGTGCTCCCTT	23	HORVU3Hr1G079490|HORVU3Hr1G079490.5||969|1880	transcription factor GAMYB-like	1880	856:875	c:866(16.95|1|170)*	-
1266	9.5	-30.2	CTTGGACTGAAGGGTGCTCCCTT	23	HORVU3Hr1G079490|HORVU3Hr1G079490.6||1662|2038	transcription factor GAMYB-like	2038	1016:1035	c:1026(17.16|1|170)*	-
1266	9.5	-30.2	CTTGGACTGAAGGGTGCTCCCTT	23	HORVU3Hr1G079490|HORVU3Hr1G079490.7||1686|1977	transcription factor GAMYB-like	1977	987:1006	c:997(17.16|1|170)*	-
1266	9.5	-30.2	CTTGGACTGAAGGGTGCTCCCTT	23	HORVU3Hr1G079490|HORVU3Hr1G079490.9||1416|2071	transcription factor GAMYB-like	2071	1307:1326	c:1317(20.97|1|170)*	-
967	9.5	-30.7	CCTTCTTTTGGCTCCAAGGCCCG	23	HORVU1Hr1G008620|HORVU1Hr1G008620.5||861|864	uncharacterized protein	864	727:746	-	c:739(4.49|4|22)+
967	9.5	-30.7	CCTTCTTTTGGCTCCAAGGCCCG	23	HORVU1Hr1G008620|HORVU1Hr1G008620.6||666|870	uncharacterized protein	870	728:747	-	c:740(4.49|4|22)+
967	9.5	-30.7	CCTTCTTTTGGCTCCAAGGCCCG	23	HORVU1Hr1G008620|HORVU1Hr1G008620.7||633|830	uncharacterized protein	830	720:739	-	c:732(4.78|3|22)+
967	9.5	-30.7	CCTTCTTTTGGCTCCAAGGCCCG	23	HORVU1Hr1G008620|HORVU1Hr1G008620.9||519|811	uncharacterized protein	811	711:730	-	c:723(4.99|3|22)+
1362	10	-35.1	GCCGGCATCGCGCTCCTAGCCTT	23	HORVU4Hr1G078310|HORVU4Hr1G078310.1||507|1679	uncharacterized protein	1679	1419:1439	c:1430(3.25|1|4)*	-
1266	11	-28.8	CTTGGACTGAAGGGTGCTCCCTT	23	HORVU7Hr1G027370|HORVU7Hr1G027370.1||1284|1545	transcription factor MYB-like	1545	992:1010	c:1002(4.35|2|9)*	-
1266	11	-28.8	CTTGGACTGAAGGGTGCTCCCTT	23	HORVU7Hr1G027370|HORVU7Hr1G027370.2||1083|1108	transcription factor MYB-like	1108	895:913	c:905(7.68|1|9)*	-
751	11	-37.1	CCCCGCCTTTTGGCTCCAAGGCCCG	25	HORVU3Hr1G019330|HORVU3Hr1G019330.10||1134|3333	ALWAYS EARLY 2 protein	3333	2967:2988	c:2982(2.23|10|10)*	-
751	11	-37.1	CCCCGCCTTTTGGCTCCAAGGCCCG	25	HORVU3Hr1G019330|HORVU3Hr1G019330.11||2217|3294	ALWAYS EARLY 2 protein	3294	2928:2949	c:2943(2.24|10|10)*	-
751	11	-37.1	CCCCGCCTTTTGGCTCCAAGGCCCG	25	HORVU3Hr1G019330|HORVU3Hr1G019330.12||1578|3452	ALWAYS EARLY 2 protein	3452	3087:3108	c:3102(2.22|10|10)*	-
751	11	-37.1	CCCCGCCTTTTGGCTCCAAGGCCCG	25	HORVU3Hr1G019330|HORVU3Hr1G019330.13||1578|3454	ALWAYS EARLY 2 protein	3454	3089:3110	c:3104(2.22|10|10)*	-
751	11	-37.1	CCCCGCCTTTTGGCTCCAAGGCCCG	25	HORVU3Hr1G019330|HORVU3Hr1G019330.14||2394|2918	ALWAYS EARLY 2 protein	2918	2557:2578	c:2572(2.39|8|10)*	-
751	11	-37.1	CCCCGCCTTTTGGCTCCAAGGCCCG	25	HORVU3Hr1G019330|HORVU3Hr1G019330.15||195|602	ALWAYS EARLY 2 protein	602	244:265	c:259(1.67|8|10)*	-
751	11	-37.1	CCCCGCCTTTTGGCTCCAAGGCCCG	25	HORVU3Hr1G019330|HORVU3Hr1G019330.16||831|2175	ALWAYS EARLY 2 protein	2175	1817:1838	c:1832(2.24|8|10)*	-
751	11	-37.1	CCCCGCCTTTTGGCTCCAAGGCCCG	25	HORVU3Hr1G019330|HORVU3Hr1G019330.17||1308|3111	ALWAYS EARLY 2 protein	3111	2753:2774	c:2768(2.39|8|10)*	-
751	11	-37.1	CCCCGCCTTTTGGCTCCAAGGCCCG	25	HORVU3Hr1G019330|HORVU3Hr1G019330.18||1107|3196	ALWAYS EARLY 2 protein	3196	2838:2859	c:2853(2.36|8|10)*	-
751	11	-37.1	CCCCGCCTTTTGGCTCCAAGGCCCG	25	HORVU3Hr1G019330|HORVU3Hr1G019330.19||1236|3202	ALWAYS EARLY 2 protein	3202	2844:2865	c:2859(2.36|8|10)*	-
751	11	-37.1	CCCCGCCTTTTGGCTCCAAGGCCCG	25	HORVU3Hr1G019330|HORVU3Hr1G019330.1||345|1097	ALWAYS EARLY 2 protein	1097	704:725	c:719(1.72|10|10)*	-
751	11	-37.1	CCCCGCCTTTTGGCTCCAAGGCCCG	25	HORVU3Hr1G019330|HORVU3Hr1G019330.20||1107|3378	ALWAYS EARLY 2 protein	3378	3020:3041	c:3035(2.36|8|10)*	-
751	11	-37.1	CCCCGCCTTTTGGCTCCAAGGCCCG	25	HORVU3Hr1G019330|HORVU3Hr1G019330.21||1674|3427	ALWAYS EARLY 2 protein	3427	3069:3090	c:3084(2.40|8|10)*	-
751	11	-37.1	CCCCGCCTTTTGGCTCCAAGGCCCG	25	HORVU3Hr1G019330|HORVU3Hr1G019330.22||2658|3359	ALWAYS EARLY 2 protein	3359	3001:3022	c:3016(2.40|8|10)*	-
751	11	-37.1	CCCCGCCTTTTGGCTCCAAGGCCCG	25	HORVU3Hr1G019330|HORVU3Hr1G019330.23||2394|3159	ALWAYS EARLY 2 protein	3159	2803:2824	c:2818(2.39|8|10)*	-
751	11	-37.1	CCCCGCCTTTTGGCTCCAAGGCCCG	25	HORVU3Hr1G019330|HORVU3Hr1G019330.24||1719|2122	ALWAYS EARLY 2 protein	2122	1769:1790	c:1784(2.24|8|10)*	-
751	11	-37.1	CCCCGCCTTTTGGCTCCAAGGCCCG	25	HORVU3Hr1G019330|HORVU3Hr1G019330.25||1146|3154	ALWAYS EARLY 2 protein	3154	2801:2822	c:2816(2.40|8|10)*	-
751	11	-37.1	CCCCGCCTTTTGGCTCCAAGGCCCG	25	HORVU3Hr1G019330|HORVU3Hr1G019330.26||1647|3396	ALWAYS EARLY 2 protein	3396	3046:3067	c:3061(2.37|8|10)*	-
751	11	-37.1	CCCCGCCTTTTGGCTCCAAGGCCCG	25	HORVU3Hr1G019330|HORVU3Hr1G019330.27||1902|3392	ALWAYS EARLY 2 protein	3392	3042:3063	c:3057(2.37|8|10)*	-
751	11	-37.1	CCCCGCCTTTTGGCTCCAAGGCCCG	25	HORVU3Hr1G019330|HORVU3Hr1G019330.28||2574|3272	ALWAYS EARLY 2 protein	3272	2937:2958	c:2952(2.40|8|10)*	-
751	11	-37.1	CCCCGCCTTTTGGCTCCAAGGCCCG	25	HORVU3Hr1G019330|HORVU3Hr1G019330.29||2544|3155	ALWAYS EARLY 2 protein	3155	2841:2862	c:2856(2.74|6|10)*	-
751	11	-37.1	CCCCGCCTTTTGGCTCCAAGGCCCG	25	HORVU3Hr1G019330|HORVU3Hr1G019330.2||1638|3345	ALWAYS EARLY 2 protein	3345	2952:2973	c:2967(2.16|10|10)*	-
751	11	-37.1	CCCCGCCTTTTGGCTCCAAGGCCCG	25	HORVU3Hr1G019330|HORVU3Hr1G019330.30||2343|2643	ALWAYS EARLY 2 protein	2643	2391:2412	c:2406(2.96|3|10)*	-
751	11	-37.1	CCCCGCCTTTTGGCTCCAAGGCCCG	25	HORVU3Hr1G019330|HORVU3Hr1G019330.31||1110|2648	ALWAYS EARLY 2 protein	2648	2396:2417	c:2411(2.96|3|10)*	-
751	11	-37.1	CCCCGCCTTTTGGCTCCAAGGCCCG	25	HORVU3Hr1G019330|HORVU3Hr1G019330.32||2274|3111	ALWAYS EARLY 2 protein	3111	2859:2880	c:2874(2.96|3|10)*	-
751	11	-37.1	CCCCGCCTTTTGGCTCCAAGGCCCG	25	HORVU3Hr1G019330|HORVU3Hr1G019330.33||2484|3110	ALWAYS EARLY 2 protein	3110	2858:2879	c:2873(2.96|3|10)*	-
751	11	-37.1	CCCCGCCTTTTGGCTCCAAGGCCCG	25	HORVU3Hr1G019330|HORVU3Hr1G019330.34||2658|3109	ALWAYS EARLY 2 protein	3109	2857:2878	c:2872(2.96|3|10)*	-
751	11	-37.1	CCCCGCCTTTTGGCTCCAAGGCCCG	25	HORVU3Hr1G019330|HORVU3Hr1G019330.35||555|663	ALWAYS EARLY 2 protein	663	604:625	c:619(2.80|2|10)*	-
751	11	-37.1	CCCCGCCTTTTGGCTCCAAGGCCCG	25	HORVU3Hr1G019330|HORVU3Hr1G019330.3||1062|1813	ALWAYS EARLY 2 protein	1813	1422:1443	c:1437(1.97|10|10)*	-
751	11	-37.1	CCCCGCCTTTTGGCTCCAAGGCCCG	25	HORVU3Hr1G019330|HORVU3Hr1G019330.4||1206|3727	ALWAYS EARLY 2 protein	3727	3336:3357	c:3351(2.12|10|10)*	-
751	11	-37.1	CCCCGCCTTTTGGCTCCAAGGCCCG	25	HORVU3Hr1G019330|HORVU3Hr1G019330.5||2307|2743	ALWAYS EARLY 2 protein	2743	2357:2378	c:2372(2.13|10|10)*	-
751	11	-37.1	CCCCGCCTTTTGGCTCCAAGGCCCG	25	HORVU3Hr1G019330|HORVU3Hr1G019330.6||1269|3349	ALWAYS EARLY 2 protein	3349	2980:3001	c:2995(2.14|10|10)*	-
751	11	-37.1	CCCCGCCTTTTGGCTCCAAGGCCCG	25	HORVU3Hr1G019330|HORVU3Hr1G019330.7||1005|3358	ALWAYS EARLY 2 protein	3358	2989:3010	c:3004(2.13|10|10)*	-
751	11	-37.1	CCCCGCCTTTTGGCTCCAAGGCCCG	25	HORVU3Hr1G019330|HORVU3Hr1G019330.8||1137|3336	ALWAYS EARLY 2 protein	3336	2970:2991	c:2985(2.24|10|10)*	-
751	11	-37.1	CCCCGCCTTTTGGCTCCAAGGCCCG	25	HORVU3Hr1G019330|HORVU3Hr1G019330.9||1134|3332	ALWAYS EARLY 2 protein	3332	2966:2987	c:2981(2.24|10|10)*	-
1381	11.5	-30.6	GCCTGGTCCAGCTCGTCGACG	21	HORVU5Hr1G058960|HORVU5Hr1G058960.4||159|160	heat shock factor-binding protein 1	160	57:73	c:66(2.84|4|41)*	-
662	12	-36.8	CAGCGACGGACCGGGCCCAAGTCC	24	HORVU3Hr1G113090|HORVU3Hr1G113090.3||237|413	vacuolar protein sorting-associated protein 55 homolog	413	07:27:00	-	c:19(3.29|5|9)+
1724	12.5	-23.4	TCCGATGATTCATGATAACTCGA	23	HORVU3Hr1G070040|HORVU3Hr1G070040.1||2640|2994	nucleic acid deaminase PPR DYW	2994	2490:2510	-	c:2504(2.36|4|10)+
1724	12.5	-23.4	TCCGATGATTCATGATAACTCGA	23	HORVU3Hr1G070040|HORVU3Hr1G070040.2||2637|3149	nucleic acid deaminase PPR DYW	3149	2647:2667	-	c:2661(2.38|4|10)+
1724	12.5	-23.4	TCCGATGATTCATGATAACTCGA	23	HORVU3Hr1G070040|HORVU3Hr1G070040.3||2715|3642	nucleic acid deaminase PPR DYW	3642	3191:3211	-	c:3205(2.38|4|10)+
1724	12.5	-23.4	TCCGATGATTCATGATAACTCGA	23	HORVU3Hr1G070040|HORVU3Hr1G070040.4||2664|2942	nucleic acid deaminase PPR DYW	2942	2514:2534	-	c:2528(2.67|2|10)+
1724	12.5	-23.4	TCCGATGATTCATGATAACTCGA	23	HORVU3Hr1G070040|HORVU3Hr1G070040.5||1392|3087	nucleic acid deaminase PPR DYW	3087	2689:2709	-	c:2703(2.67|2|10)+
1724	12.5	-23.4	TCCGATGATTCATGATAACTCGA	23	HORVU3Hr1G070040|HORVU3Hr1G070040.6||2241|2242	nucleic acid deaminase PPR DYW	2242	2092:2112	-	c:2106(2.86|2|10)+
1724	12.5	-23.4	TCCGATGATTCATGATAACTCGA	23	HORVU3Hr1G070040|HORVU3Hr1G070040.7||1317|2423	nucleic acid deaminase PPR DYW	2423	2273:2293	-	c:2287(2.81|2|10)+
1379	13	-33	GCCTCCGGTTGCCGTCGTCGACATG	25	HORVU2Hr1G010970|HORVU2Hr1G010970.1||390|967	E3 ubiquitin-protein ligase-like protein	967	462:483	-	c:475(2.15|4|14)+
1804	13	-21.9	TGAAAAGGACTTTGAAAAGAGAGT	24	HORVU4Hr1G067620|HORVU4Hr1G067620.1||354|3442	vacuolar ATPase assembly integral membrane protein VMA21	3442	2391:2409	-	c:2402(1.56|8|7)+
1804	13	-21.9	TGAAAAGGACTTTGAAAAGAGAGT	24	HORVU4Hr1G067620|HORVU4Hr1G067620.2||525|3314	vacuolar ATPase assembly integral membrane protein VMA21	3314	2293:2311	-	c:2304(1.53|7|7)+
802	13	-30.7	CCCTTCTTTTGGCTCCAAGGCCCG	24	HORVU1Hr1G008620|HORVU1Hr1G008620.5||861|864	uncharacterized protein	864	727:746	c:739(4.49|4|22)*	-
802	13	-30.7	CCCTTCTTTTGGCTCCAAGGCCCG	24	HORVU1Hr1G008620|HORVU1Hr1G008620.6||666|870	uncharacterized protein	870	728:747	c:740(4.49|4|22)*	-
802	13	-30.7	CCCTTCTTTTGGCTCCAAGGCCCG	24	HORVU1Hr1G008620|HORVU1Hr1G008620.7||633|830	uncharacterized protein	830	720:739	c:732(4.78|3|22)*	-
802	13	-30.7	CCCTTCTTTTGGCTCCAAGGCCCG	24	HORVU1Hr1G008620|HORVU1Hr1G008620.9||519|811	uncharacterized protein	811	711:730	c:723(4.99|3|22)*	-
663	13.5	-36.8	CAGCGACGGACCGGGCCCAAGTCCC	25	HORVU3Hr1G113090|HORVU3Hr1G113090.3||237|413	vacuolar protein sorting-associated protein 55 homolog	413	07:27:00	-	c:19(3.29|5|9)+
867	13.5	-34.4	CCGGCGCCGGACGTCTGGTTGGTG	24	HORVU1Hr1G060920|HORVU1Hr1G060920.2||1182|2355	LRR receptor-like serine/threonine-protein kinase ERECTA	2355	1146:1164	-	c:1158(2.19|8|7)+
867	13.5	-34.4	CCGGCGCCGGACGTCTGGTTGGTG	24	HORVU1Hr1G060920|HORVU1Hr1G060920.3||1065|2053	LRR receptor-like serine/threonine-protein kinase ERECTA	2053	962:980	-	c:974(2.34|6|7)+
1725	14	-24.4	TCCGATGATTCATGATAACTCGAAG	25	HORVU3Hr1G070040|HORVU3Hr1G070040.1||2640|2994	nucleic acid deaminase PPR DYW	2994	2489:2510	-	c:2504(2.36|4|10)+
1725	14	-24.4	TCCGATGATTCATGATAACTCGAAG	25	HORVU3Hr1G070040|HORVU3Hr1G070040.2||2637|3149	nucleic acid deaminase PPR DYW	3149	2646:2667	-	c:2661(2.38|4|10)+
1725	14	-24.4	TCCGATGATTCATGATAACTCGAAG	25	HORVU3Hr1G070040|HORVU3Hr1G070040.3||2715|3642	nucleic acid deaminase PPR DYW	3642	3190:3211	-	c:3205(2.38|4|10)+
1725	14	-24.4	TCCGATGATTCATGATAACTCGAAG	25	HORVU3Hr1G070040|HORVU3Hr1G070040.4||2664|2942	nucleic acid deaminase PPR DYW	2942	2513:2534	-	c:2528(2.67|2|10)+
1725	14	-24.4	TCCGATGATTCATGATAACTCGAAG	25	HORVU3Hr1G070040|HORVU3Hr1G070040.5||1392|3087	nucleic acid deaminase PPR DYW	3087	2688:2709	-	c:2703(2.67|2|10)+
1725	14	-24.4	TCCGATGATTCATGATAACTCGAAG	25	HORVU3Hr1G070040|HORVU3Hr1G070040.6||2241|2242	nucleic acid deaminase PPR DYW	2242	2091:2112	-	c:2106(2.86|2|10)+
1725	14	-24.4	TCCGATGATTCATGATAACTCGAAG	25	HORVU3Hr1G070040|HORVU3Hr1G070040.7||1317|2423	nucleic acid deaminase PPR DYW	2423	2272:2293	-	c:2287(2.81|2|10)+
1726	14	-23.4	TCCGATGATTCATGATAACTCGAC	24	HORVU3Hr1G070040|HORVU3Hr1G070040.1||2640|2994	nucleic acid deaminase PPR DYW	2994	2490:2510	-	c:2504(2.36|4|10)+
1726	14	-23.4	TCCGATGATTCATGATAACTCGAC	24	HORVU3Hr1G070040|HORVU3Hr1G070040.2||2637|3149	nucleic acid deaminase PPR DYW	3149	2647:2667	-	c:2661(2.38|4|10)+
1726	14	-23.4	TCCGATGATTCATGATAACTCGAC	24	HORVU3Hr1G070040|HORVU3Hr1G070040.3||2715|3642	nucleic acid deaminase PPR DYW	3642	3191:3211	-	c:3205(2.38|4|10)+
1726	14	-23.4	TCCGATGATTCATGATAACTCGAC	24	HORVU3Hr1G070040|HORVU3Hr1G070040.4||2664|2942	nucleic acid deaminase PPR DYW	2942	2514:2534	-	c:2528(2.67|2|10)+
1726	14	-23.4	TCCGATGATTCATGATAACTCGAC	24	HORVU3Hr1G070040|HORVU3Hr1G070040.5||1392|3087	nucleic acid deaminase PPR DYW	3087	2689:2709	-	c:2703(2.67|2|10)+
1726	14	-23.4	TCCGATGATTCATGATAACTCGAC	24	HORVU3Hr1G070040|HORVU3Hr1G070040.6||2241|2242	nucleic acid deaminase PPR DYW	2242	2092:2112	-	c:2106(2.86|2|10)+
1726	14	-23.4	TCCGATGATTCATGATAACTCGAC	24	HORVU3Hr1G070040|HORVU3Hr1G070040.7||1317|2423	nucleic acid deaminase PPR DYW	2423	2273:2293	-	c:2287(2.81|2|10)+
1809	14.5	-20.3	TGAGAATTTCTGAAAGGGCTCCTTT	25	HORVU2Hr1G068630|HORVU2Hr1G068630.5||672|672	RPM1-interacting protein 4-like	672	301:321	-	c:315(2.90|4|14)+
1808	15	-35.7	TGACGGCCGGGGGACGGACCAGGA	24	HORVU2Hr1G063420|HORVU2Hr1G063420.4||573|725	serine/threonine-protein kinase	725	97:116	c:110(2.43|9|6)*	-
361	15	-32.7	ACCGCCCTACTCGACCCTTCGGCCG	25	HORVU5Hr1G115500|HORVU5Hr1G115500.3||780|1613	high-affinity nitrate transporter-activating protein NAR2.2	1613	634:656	c:649(4.84|6|59)*	-
361	15	-32.7	ACCGCCCTACTCGACCCTTCGGCCG	25	HORVU5Hr1G115500|HORVU5Hr1G115500.4||789|1035	high-affinity nitrate transporter-activating protein NAR2.2	1035	542:564	c:557(4.73|6|59)*	-
1727	15.5	-23.4	TCCGATGATTCATGATAACTCGACG	25	HORVU3Hr1G070040|HORVU3Hr1G070040.1||2640|2994	nucleic acid deaminase PPR DYW	2994	2490:2510	-	c:2504(2.36|4|10)+
1727	15.5	-23.4	TCCGATGATTCATGATAACTCGACG	25	HORVU3Hr1G070040|HORVU3Hr1G070040.2||2637|3149	nucleic acid deaminase PPR DYW	3149	2647:2667	-	c:2661(2.38|4|10)+
1727	15.5	-23.4	TCCGATGATTCATGATAACTCGACG	25	HORVU3Hr1G070040|HORVU3Hr1G070040.3||2715|3642	nucleic acid deaminase PPR DYW	3642	3191:3211	-	c:3205(2.38|4|10)+
1727	15.5	-23.4	TCCGATGATTCATGATAACTCGACG	25	HORVU3Hr1G070040|HORVU3Hr1G070040.4||2664|2942	nucleic acid deaminase PPR DYW	2942	2514:2534	-	c:2528(2.67|2|10)+
1727	15.5	-23.4	TCCGATGATTCATGATAACTCGACG	25	HORVU3Hr1G070040|HORVU3Hr1G070040.5||1392|3087	nucleic acid deaminase PPR DYW	3087	2689:2709	-	c:2703(2.67|2|10)+
1727	15.5	-23.4	TCCGATGATTCATGATAACTCGACG	25	HORVU3Hr1G070040|HORVU3Hr1G070040.6||2241|2242	nucleic acid deaminase PPR DYW	2242	2092:2112	-	c:2106(2.86|2|10)+
1727	15.5	-23.4	TCCGATGATTCATGATAACTCGACG	25	HORVU3Hr1G070040|HORVU3Hr1G070040.7||1317|2423	nucleic acid deaminase PPR DYW	2423	2273:2293	-	c:2287(2.81|2|10)+
1728	15.5	-23.4	TCCGATGATTCATGATAACTCGATG	25	HORVU3Hr1G070040|HORVU3Hr1G070040.1||2640|2994	nucleic acid deaminase PPR DYW	2994	2490:2510	-	c:2504(2.36|4|10)+
1728	15.5	-23.4	TCCGATGATTCATGATAACTCGATG	25	HORVU3Hr1G070040|HORVU3Hr1G070040.2||2637|3149	nucleic acid deaminase PPR DYW	3149	2647:2667	-	c:2661(2.38|4|10)+
1728	15.5	-23.4	TCCGATGATTCATGATAACTCGATG	25	HORVU3Hr1G070040|HORVU3Hr1G070040.3||2715|3642	nucleic acid deaminase PPR DYW	3642	3191:3211	-	c:3205(2.38|4|10)+
1728	15.5	-23.4	TCCGATGATTCATGATAACTCGATG	25	HORVU3Hr1G070040|HORVU3Hr1G070040.4||2664|2942	nucleic acid deaminase PPR DYW	2942	2514:2534	-	c:2528(2.67|2|10)+
1728	15.5	-23.4	TCCGATGATTCATGATAACTCGATG	25	HORVU3Hr1G070040|HORVU3Hr1G070040.5||1392|3087	nucleic acid deaminase PPR DYW	3087	2689:2709	-	c:2703(2.67|2|10)+
1728	15.5	-23.4	TCCGATGATTCATGATAACTCGATG	25	HORVU3Hr1G070040|HORVU3Hr1G070040.6||2241|2242	nucleic acid deaminase PPR DYW	2242	2092:2112	-	c:2106(2.86|2|10)+
1728	15.5	-23.4	TCCGATGATTCATGATAACTCGATG	25	HORVU3Hr1G070040|HORVU3Hr1G070040.7||1317|2423	nucleic acid deaminase PPR DYW	2423	2273:2293	-	c:2287(2.81|2|10)+
408	15.5	-17.7	ACGCATCATTCAAATTTCTGCCCT	24	HORVU6Hr1G068850|HORVU6Hr1G068850.2||1206|4103	isoflavone reductase-like protein	4103	1032:1046	-	c:1040(1.96|7|9)+
408	15.5	-17.7	ACGCATCATTCAAATTTCTGCCCT	24	HORVU6Hr1G068850|HORVU6Hr1G068850.3||1206|4103	isoflavone reductase-like protein	4103	1032:1046	-	c:1040(1.96|7|9)+
408	15.5	-17.7	ACGCATCATTCAAATTTCTGCCCT	24	HORVU6Hr1G068850|HORVU6Hr1G068850.5||1344|4040	isoflavone reductase-like protein	4040	832:846	-	c:840(2.08|6|9)+
408	15.5	-17.7	ACGCATCATTCAAATTTCTGCCCT	24	HORVU6Hr1G068850|HORVU6Hr1G068850.6||462|606	isoflavone reductase-like protein	606	516:530	-	c:524(2.13|5|9)+
408	15.5	-17.7	ACGCATCATTCAAATTTCTGCCCT	24	HORVU6Hr1G068850|HORVU6Hr1G068850.7||168|626	isoflavone reductase-like protein	626	510:524	-	c:518(2.56|4|9)+
1088	16.5	-33.2	CGGGCCGCTGCACTCCTTGACCGCT	25	HORVU5Hr1G114700|HORVU5Hr1G114700.3||1437|1476	DIMBOA UDP-glucosyltransferase BX8-like protein	1476	1357:1377	-	c:1372(3.67|4|38)+
1088	16.5	-33.2	CGGGCCGCTGCACTCCTTGACCGCT	25	HORVU5Hr1G114700|HORVU5Hr1G114700.4||1380|1380	DIMBOA UDP-glucosyltransferase BX8-like protein	1380	1300:1320	-	c:1315(3.82|3|38)+
754	16.5	-31.6	CCCCTCCTTGGCTCCAAGGCCCG	23	HORVU3Hr1G116480|HORVU3Hr1G116480.1||1341|1509	pectin acetylesterase 5-like	1509	64:80	-	c:76(4.53|3|5)+
1000	17	-27.7	CGACGACGTCGAGTTGGCGGCG	22	HORVU5Hr1G099180|HORVU5Hr1G099180.7||2358|3202	uncharacterized protein	3202	3022:3038	-	c:3035(2.42|8|9)+
1000	17	-27.7	CGACGACGTCGAGTTGGCGGCG	22	HORVU5Hr1G099180|HORVU5Hr1G099180.8||3498|3498	uncharacterized protein	3498	3324:3340	-	c:3337(2.54|7|9)+
349	17	-32	ACCGACCTACTTGACCCTTCGGCCG	25	HORVU6Hr1G003300|HORVU6Hr1G003300.4||651|740	nitrate reductase	740	271:291	-	c:287(2.48|1|12)+
668	17	-25.7	CAGGGATCGGCGGATGTTGCTT	22	HORVU4Hr1G076100|HORVU4Hr1G076100.10||912|1316	omega-amidase, chloroplastic	1316	1172:1188	c:1184(5.80|10|29)*	-
668	17	-25.7	CAGGGATCGGCGGATGTTGCTT	22	HORVU4Hr1G076100|HORVU4Hr1G076100.11||651|1317	omega-amidase, chloroplastic	1317	1173:1189	c:1185(5.83|10|29)*	-
668	17	-25.7	CAGGGATCGGCGGATGTTGCTT	22	HORVU4Hr1G076100|HORVU4Hr1G076100.18||405|1732	omega-amidase, chloroplastic	1732	1605:1621	c:1617(6.31|8|29)*	-
668	17	-25.7	CAGGGATCGGCGGATGTTGCTT	22	HORVU4Hr1G076100|HORVU4Hr1G076100.4||804|1460	omega-amidase, chloroplastic	1460	1333:1349	c:1345(6.50|8|29)*	-
