# Supplementary material for: Pi-starvation induced transcriptional changes in barley revealed by a comprehensive RNA-Seq and degradome analyses
Source: BMC Genomics. 2021 Mar 9;22:165. doi: 10.1186/s12864-021-07481-w (PMC7941915; doi:10.1186/s12864-021-07481-w)
Supplement: Supplementary file 19 — Additional file 19. Degradome profile (PAREsnip2 approach) demonstrates potential mRNA targets for differentially expressed miRNAs (DEMs) identified in barley shoots (low-Pi vs. control). The lower the alignment score, the more reliable the prediction. [file 12864_2021_7481_MOESM19_ESM.xlsx]

## Sheet: Additional file 19
Additional file 19. Degradome profile (PAREsnip2 approach) demonstrates potential mRNA targets for differentially expressed miRNAs (DEMs) identified in barley shoots (low-Pi vs. control). The lower the alignment score, the more reliable the prediction.
Record #	ID	Target locus	Category	Cut	Fragment Abundance	Weighted Fragment Abundance	Normalized Fragment Abundance	Short Read Abundance	Normalized Short Read Abundance	Duplex	Score	MFE	Perfect MFE	MFE Ratio	p-value
1	>2060	HORVU1Hr1G085570|HORVU1Hr1G085570.3||1335|2651	2	857	10	2	0.168821	1	6172.84	5' TGCCAAAGGAGAATTGCCCTG '3 |||||||||||| ||||||o| 3' ATCCAAACGGTTTCCTCTAAACGGGGCTTCTT '5	2.5	-35	-39.6	0.883838	0.0411005
2	>2060	HORVU1Hr1G085570|HORVU1Hr1G085570.3||1335|2651	0	1154	29	5.8	0.48958	1	6172.84	5' TGCCAAAGGAGAATTGCCCTG '3 o||||||||||| |||||| | 3' TCATTGGCGGTTTCCTCTAAACGGGTCTATCG '5	3.5	-32.6	-39.6	0.823232	0.00568396
3	>2063	HORVU1Hr1G085570|HORVU1Hr1G085570.3||1335|2651	2	857	10	2	0.168821	1	6172.84	5' TGCCAAAGGAGAGTTGCCCTG '3 |||||||||||| ||||||o| 3' ATCCAAACGGTTTCCTCTAAACGGGGCTTCTT '5	2.5	-35	-41.9	0.835322	0.0411005
4	>2063	HORVU1Hr1G085570|HORVU1Hr1G085570.3||1335|2651	0	1154	29	5.8	0.48958	1	6172.84	5' TGCCAAAGGAGAGTTGCCCTG '3 o||||||||||| |||||| | 3' TCATTGGCGGTTTCCTCTAAACGGGTCTATCG '5	3.5	-32.6	-41.9	0.778043	0.0037929
5	>2072	HORVU2Hr1G094690|HORVU2Hr1G094690.10||1458|2742	0	111	161	9.47059	2.71801	1	6172.84	5' TTAGATGACCATCAGCAAAC '3 |||||||| ||||||||||| 3' CCGATCAATCTACTTGTAGTCGTTTGGACCGG '5	2	-25.9	-32.6	0.794479	0.0138608
6	>2072	HORVU2Hr1G094690|HORVU2Hr1G094690.11||1458|2742	0	111	161	9.47059	2.71801	1	6172.84	5' TTAGATGACCATCAGCAAAC '3 |||||||| ||||||||||| 3' CCGATCAATCTACTTGTAGTCGTTTGGACCGG '5	2	-25.9	-32.6	0.794479	0.0138608
7	>2072	HORVU2Hr1G094690|HORVU2Hr1G094690.12||2112|2910	0	378	161	9.47059	2.71801	1	6172.84	5' TTAGATGACCATCAGCAAAC '3 |||||||| ||||||||||| 3' CCGATCAATCTACTTGTAGTCGTTTGGACCGG '5	2	-25.9	-32.6	0.794479	0.0130605
8	>2072	HORVU2Hr1G094690|HORVU2Hr1G094690.13||2112|2916	0	374	161	9.47059	2.71801	1	6172.84	5' TTAGATGACCATCAGCAAAC '3 |||||||| ||||||||||| 3' CCGATCAATCTACTTGTAGTCGTTTGGACCGG '5	2	-25.9	-32.6	0.794479	0.0130336
9	>2072	HORVU2Hr1G094690|HORVU2Hr1G094690.14||2112|2920	0	378	161	9.47059	2.71801	1	6172.84	5' TTAGATGACCATCAGCAAAC '3 |||||||| ||||||||||| 3' CCGATCAATCTACTTGTAGTCGTTTGGACCGG '5	2	-25.9	-32.6	0.794479	0.0130157
10	>2072	HORVU2Hr1G094690|HORVU2Hr1G094690.15||2112|2920	0	378	161	9.47059	2.71801	1	6172.84	5' TTAGATGACCATCAGCAAAC '3 |||||||| ||||||||||| 3' CCGATCAATCTACTTGTAGTCGTTTGGACCGG '5	2	-25.9	-32.6	0.794479	0.0130157
11	>2072	HORVU2Hr1G094690|HORVU2Hr1G094690.16||1458|2775	0	196	161	9.47059	2.71801	1	6172.84	5' TTAGATGACCATCAGCAAAC '3 |||||||| ||||||||||| 3' CCGATCAATCTACTTGTAGTCGTTTGGACCGG '5	2	-25.9	-32.6	0.794479	0.0136959
12	>2072	HORVU2Hr1G094690|HORVU2Hr1G094690.17||1458|2771	0	192	161	9.47059	2.71801	1	6172.84	5' TTAGATGACCATCAGCAAAC '3 |||||||| ||||||||||| 3' CCGATCAATCTACTTGTAGTCGTTTGGACCGG '5	2	-25.9	-32.6	0.794479	0.0137157
13	>2072	HORVU2Hr1G094690|HORVU2Hr1G094690.18||1458|2775	0	196	161	9.47059	2.71801	1	6172.84	5' TTAGATGACCATCAGCAAAC '3 |||||||| ||||||||||| 3' CCGATCAATCTACTTGTAGTCGTTTGGACCGG '5	2	-25.9	-32.6	0.794479	0.0136959
14	>2072	HORVU2Hr1G094690|HORVU2Hr1G094690.19||1458|2630	0	151	161	9.47059	2.71801	1	6172.84	5' TTAGATGACCATCAGCAAAC '3 |||||||| ||||||||||| 3' CCGATCAATCTACTTGTAGTCGTTTGGACCGG '5	2	-25.9	-32.6	0.794479	0.0144512
15	>2072	HORVU2Hr1G094690|HORVU2Hr1G094690.1||2112|2767	0	190	161	9.47059	2.71801	1	6172.84	5' TTAGATGACCATCAGCAAAC '3 |||||||| ||||||||||| 3' CCGATCAATCTACTTGTAGTCGTTTGGACCGG '5	2	-25.9	-32.6	0.794479	0.0137355
16	>2072	HORVU2Hr1G094690|HORVU2Hr1G094690.2||2112|2761	0	194	161	9.47059	2.71801	1	6172.84	5' TTAGATGACCATCAGCAAAC '3 |||||||| ||||||||||| 3' CCGATCAATCTACTTGTAGTCGTTTGGACCGG '5	2	-25.9	-32.6	0.794479	0.0137654
17	>2072	HORVU2Hr1G094690|HORVU2Hr1G094690.3||2112|2734	0	182	161	9.47059	2.71801	1	6172.84	5' TTAGATGACCATCAGCAAAC '3 |||||||| ||||||||||| 3' CCGATCAATCTACTTGTAGTCGTTTGGACCGG '5	2	-25.9	-32.6	0.794479	0.0139014
18	>2072	HORVU2Hr1G094690|HORVU2Hr1G094690.4||2112|2735	0	192	161	9.47059	2.71801	1	6172.84	5' TTAGATGACCATCAGCAAAC '3 |||||||| ||||||||||| 3' CCGATCAATCTACTTGTAGTCGTTTGGACCGG '5	2	-25.9	-32.6	0.794479	0.0138963
19	>2072	HORVU2Hr1G094690|HORVU2Hr1G094690.7||720|2747	0	111	161	9.47059	2.71801	1	6172.84	5' TTAGATGACCATCAGCAAAC '3 |||||||| ||||||||||| 3' CCGATCAATCTACTTGTAGTCGTTTGGACCGG '5	2	-25.9	-32.6	0.794479	0.0138356
20	>2072	HORVU2Hr1G094690|HORVU2Hr1G094690.8||1458|2744	0	111	161	9.47059	2.71801	1	6172.84	5' TTAGATGACCATCAGCAAAC '3 |||||||| ||||||||||| 3' CCGATCAATCTACTTGTAGTCGTTTGGACCGG '5	2	-25.9	-32.6	0.794479	0.0138507
21	>2072	HORVU2Hr1G094690|HORVU2Hr1G094690.9||1227|2744	0	111	161	9.47059	2.71801	1	6172.84	5' TTAGATGACCATCAGCAAAC '3 |||||||| ||||||||||| 3' CCGATCAATCTACTTGTAGTCGTTTGGACCGG '5	2	-25.9	-32.6	0.794479	0.0138507
22	>2073	HORVU2Hr1G094690|HORVU2Hr1G094690.10||1458|2742	0	111	161	9.47059	2.71801	1	6172.84	5' TTAGATGACCATCAGCAAACA '3 |||||||| ||||||||||| 3' CCGATCAATCTACTTGTAGTCGTTTGGACCGG '5	3	-27.3	-34.2	0.798246	0.0138608
23	>2073	HORVU2Hr1G094690|HORVU2Hr1G094690.11||1458|2742	0	111	161	9.47059	2.71801	1	6172.84	5' TTAGATGACCATCAGCAAACA '3 |||||||| ||||||||||| 3' CCGATCAATCTACTTGTAGTCGTTTGGACCGG '5	3	-27.3	-34.2	0.798246	0.0138608
24	>2073	HORVU2Hr1G094690|HORVU2Hr1G094690.12||2112|2910	0	378	161	9.47059	2.71801	1	6172.84	5' TTAGATGACCATCAGCAAACA '3 |||||||| ||||||||||| 3' CCGATCAATCTACTTGTAGTCGTTTGGACCGG '5	3	-27.3	-34.2	0.798246	0.0130605
25	>2073	HORVU2Hr1G094690|HORVU2Hr1G094690.13||2112|2916	0	374	161	9.47059	2.71801	1	6172.84	5' TTAGATGACCATCAGCAAACA '3 |||||||| ||||||||||| 3' CCGATCAATCTACTTGTAGTCGTTTGGACCGG '5	3	-27.3	-34.2	0.798246	0.0130336
26	>2073	HORVU2Hr1G094690|HORVU2Hr1G094690.14||2112|2920	0	378	161	9.47059	2.71801	1	6172.84	5' TTAGATGACCATCAGCAAACA '3 |||||||| ||||||||||| 3' CCGATCAATCTACTTGTAGTCGTTTGGACCGG '5	3	-27.3	-34.2	0.798246	0.0130157
27	>2073	HORVU2Hr1G094690|HORVU2Hr1G094690.15||2112|2920	0	378	161	9.47059	2.71801	1	6172.84	5' TTAGATGACCATCAGCAAACA '3 |||||||| ||||||||||| 3' CCGATCAATCTACTTGTAGTCGTTTGGACCGG '5	3	-27.3	-34.2	0.798246	0.0130157
28	>2073	HORVU2Hr1G094690|HORVU2Hr1G094690.16||1458|2775	0	196	161	9.47059	2.71801	1	6172.84	5' TTAGATGACCATCAGCAAACA '3 |||||||| ||||||||||| 3' CCGATCAATCTACTTGTAGTCGTTTGGACCGG '5	3	-27.3	-34.2	0.798246	0.0136959
29	>2073	HORVU2Hr1G094690|HORVU2Hr1G094690.17||1458|2771	0	192	161	9.47059	2.71801	1	6172.84	5' TTAGATGACCATCAGCAAACA '3 |||||||| ||||||||||| 3' CCGATCAATCTACTTGTAGTCGTTTGGACCGG '5	3	-27.3	-34.2	0.798246	0.0137157
30	>2073	HORVU2Hr1G094690|HORVU2Hr1G094690.18||1458|2775	0	196	161	9.47059	2.71801	1	6172.84	5' TTAGATGACCATCAGCAAACA '3 |||||||| ||||||||||| 3' CCGATCAATCTACTTGTAGTCGTTTGGACCGG '5	3	-27.3	-34.2	0.798246	0.0136959
31	>2073	HORVU2Hr1G094690|HORVU2Hr1G094690.19||1458|2630	0	151	161	9.47059	2.71801	1	6172.84	5' TTAGATGACCATCAGCAAACA '3 |||||||| ||||||||||| 3' CCGATCAATCTACTTGTAGTCGTTTGGACCGG '5	3	-27.3	-34.2	0.798246	0.0144512
32	>2073	HORVU2Hr1G094690|HORVU2Hr1G094690.1||2112|2767	0	190	161	9.47059	2.71801	1	6172.84	5' TTAGATGACCATCAGCAAACA '3 |||||||| ||||||||||| 3' CCGATCAATCTACTTGTAGTCGTTTGGACCGG '5	3	-27.3	-34.2	0.798246	0.0137355
33	>2073	HORVU2Hr1G094690|HORVU2Hr1G094690.2||2112|2761	0	194	161	9.47059	2.71801	1	6172.84	5' TTAGATGACCATCAGCAAACA '3 |||||||| ||||||||||| 3' CCGATCAATCTACTTGTAGTCGTTTGGACCGG '5	3	-27.3	-34.2	0.798246	0.0137654
34	>2073	HORVU2Hr1G094690|HORVU2Hr1G094690.3||2112|2734	0	182	161	9.47059	2.71801	1	6172.84	5' TTAGATGACCATCAGCAAACA '3 |||||||| ||||||||||| 3' CCGATCAATCTACTTGTAGTCGTTTGGACCGG '5	3	-27.3	-34.2	0.798246	0.0139014
35	>2073	HORVU2Hr1G094690|HORVU2Hr1G094690.4||2112|2735	0	192	161	9.47059	2.71801	1	6172.84	5' TTAGATGACCATCAGCAAACA '3 |||||||| ||||||||||| 3' CCGATCAATCTACTTGTAGTCGTTTGGACCGG '5	3	-27.3	-34.2	0.798246	0.0138963
36	>2073	HORVU2Hr1G094690|HORVU2Hr1G094690.7||720|2747	0	111	161	9.47059	2.71801	1	6172.84	5' TTAGATGACCATCAGCAAACA '3 |||||||| ||||||||||| 3' CCGATCAATCTACTTGTAGTCGTTTGGACCGG '5	3	-27.3	-34.2	0.798246	0.0138356
37	>2073	HORVU2Hr1G094690|HORVU2Hr1G094690.8||1458|2744	0	111	161	9.47059	2.71801	1	6172.84	5' TTAGATGACCATCAGCAAACA '3 |||||||| ||||||||||| 3' CCGATCAATCTACTTGTAGTCGTTTGGACCGG '5	3	-27.3	-34.2	0.798246	0.0138507
38	>2073	HORVU2Hr1G094690|HORVU2Hr1G094690.9||1227|2744	0	111	161	9.47059	2.71801	1	6172.84	5' TTAGATGACCATCAGCAAACA '3 |||||||| ||||||||||| 3' CCGATCAATCTACTTGTAGTCGTTTGGACCGG '5	3	-27.3	-34.2	0.798246	0.0138507
39	>2074	HORVU2Hr1G094690|HORVU2Hr1G094690.10||1458|2742	0	111	161	9.47059	2.71801	1	6172.84	5' TTAGATGACCATCAGCAAACAT '3 |||||||| ||||||||||| | 3' CCGATCAATCTACTTGTAGTCGTTTGGACCGG '5	3	-27.3	-35.3	0.773371	0.0138608
40	>2074	HORVU2Hr1G094690|HORVU2Hr1G094690.11||1458|2742	0	111	161	9.47059	2.71801	1	6172.84	5' TTAGATGACCATCAGCAAACAT '3 |||||||| ||||||||||| | 3' CCGATCAATCTACTTGTAGTCGTTTGGACCGG '5	3	-27.3	-35.3	0.773371	0.0138608
41	>2074	HORVU2Hr1G094690|HORVU2Hr1G094690.12||2112|2910	0	378	161	9.47059	2.71801	1	6172.84	5' TTAGATGACCATCAGCAAACAT '3 |||||||| ||||||||||| | 3' CCGATCAATCTACTTGTAGTCGTTTGGACCGG '5	3	-27.3	-35.3	0.773371	0.0130605
42	>2074	HORVU2Hr1G094690|HORVU2Hr1G094690.13||2112|2916	0	374	161	9.47059	2.71801	1	6172.84	5' TTAGATGACCATCAGCAAACAT '3 |||||||| ||||||||||| | 3' CCGATCAATCTACTTGTAGTCGTTTGGACCGG '5	3	-27.3	-35.3	0.773371	0.0130336
43	>2074	HORVU2Hr1G094690|HORVU2Hr1G094690.14||2112|2920	0	378	161	9.47059	2.71801	1	6172.84	5' TTAGATGACCATCAGCAAACAT '3 |||||||| ||||||||||| | 3' CCGATCAATCTACTTGTAGTCGTTTGGACCGG '5	3	-27.3	-35.3	0.773371	0.0130157
44	>2074	HORVU2Hr1G094690|HORVU2Hr1G094690.15||2112|2920	0	378	161	9.47059	2.71801	1	6172.84	5' TTAGATGACCATCAGCAAACAT '3 |||||||| ||||||||||| | 3' CCGATCAATCTACTTGTAGTCGTTTGGACCGG '5	3	-27.3	-35.3	0.773371	0.0130157
45	>2074	HORVU2Hr1G094690|HORVU2Hr1G094690.16||1458|2775	0	196	161	9.47059	2.71801	1	6172.84	5' TTAGATGACCATCAGCAAACAT '3 |||||||| ||||||||||| | 3' CCGATCAATCTACTTGTAGTCGTTTGGACCGG '5	3	-27.3	-35.3	0.773371	0.0136959
46	>2074	HORVU2Hr1G094690|HORVU2Hr1G094690.17||1458|2771	0	192	161	9.47059	2.71801	1	6172.84	5' TTAGATGACCATCAGCAAACAT '3 |||||||| ||||||||||| | 3' CCGATCAATCTACTTGTAGTCGTTTGGACCGG '5	3	-27.3	-35.3	0.773371	0.0137157
47	>2074	HORVU2Hr1G094690|HORVU2Hr1G094690.18||1458|2775	0	196	161	9.47059	2.71801	1	6172.84	5' TTAGATGACCATCAGCAAACAT '3 |||||||| ||||||||||| | 3' CCGATCAATCTACTTGTAGTCGTTTGGACCGG '5	3	-27.3	-35.3	0.773371	0.0136959
48	>2074	HORVU2Hr1G094690|HORVU2Hr1G094690.19||1458|2630	0	151	161	9.47059	2.71801	1	6172.84	5' TTAGATGACCATCAGCAAACAT '3 |||||||| ||||||||||| | 3' CCGATCAATCTACTTGTAGTCGTTTGGACCGG '5	3	-27.3	-35.3	0.773371	0.0144512
49	>2074	HORVU2Hr1G094690|HORVU2Hr1G094690.1||2112|2767	0	190	161	9.47059	2.71801	1	6172.84	5' TTAGATGACCATCAGCAAACAT '3 |||||||| ||||||||||| | 3' CCGATCAATCTACTTGTAGTCGTTTGGACCGG '5	3	-27.3	-35.3	0.773371	0.0137355
50	>2074	HORVU2Hr1G094690|HORVU2Hr1G094690.2||2112|2761	0	194	161	9.47059	2.71801	1	6172.84	5' TTAGATGACCATCAGCAAACAT '3 |||||||| ||||||||||| | 3' CCGATCAATCTACTTGTAGTCGTTTGGACCGG '5	3	-27.3	-35.3	0.773371	0.0137654
51	>2074	HORVU2Hr1G094690|HORVU2Hr1G094690.3||2112|2734	0	182	161	9.47059	2.71801	1	6172.84	5' TTAGATGACCATCAGCAAACAT '3 |||||||| ||||||||||| | 3' CCGATCAATCTACTTGTAGTCGTTTGGACCGG '5	3	-27.3	-35.3	0.773371	0.0139014
52	>2074	HORVU2Hr1G094690|HORVU2Hr1G094690.4||2112|2735	0	192	161	9.47059	2.71801	1	6172.84	5' TTAGATGACCATCAGCAAACAT '3 |||||||| ||||||||||| | 3' CCGATCAATCTACTTGTAGTCGTTTGGACCGG '5	3	-27.3	-35.3	0.773371	0.0138963
53	>2074	HORVU2Hr1G094690|HORVU2Hr1G094690.7||720|2747	0	111	161	9.47059	2.71801	1	6172.84	5' TTAGATGACCATCAGCAAACAT '3 |||||||| ||||||||||| | 3' CCGATCAATCTACTTGTAGTCGTTTGGACCGG '5	3	-27.3	-35.3	0.773371	0.0138356
54	>2074	HORVU2Hr1G094690|HORVU2Hr1G094690.8||1458|2744	0	111	161	9.47059	2.71801	1	6172.84	5' TTAGATGACCATCAGCAAACAT '3 |||||||| ||||||||||| | 3' CCGATCAATCTACTTGTAGTCGTTTGGACCGG '5	3	-27.3	-35.3	0.773371	0.0138507
55	>2074	HORVU2Hr1G094690|HORVU2Hr1G094690.9||1227|2744	0	111	161	9.47059	2.71801	1	6172.84	5' TTAGATGACCATCAGCAAACAT '3 |||||||| ||||||||||| | 3' CCGATCAATCTACTTGTAGTCGTTTGGACCGG '5	3	-27.3	-35.3	0.773371	0.0138507
