# Supplementary material for: Pi-starvation induced transcriptional changes in barley revealed by a comprehensive RNA-Seq and degradome analyses
Source: BMC Genomics. 2021 Mar 9;22:165. doi: 10.1186/s12864-021-07481-w (PMC7941915; doi:10.1186/s12864-021-07481-w)
Supplement: Supplementary file 21 — Additional file 21. Degradome profile (PAREsnip2 approach) demonstrates potential mRNA targets for differentially expressed other sRNAs (DESs) identified in barley shoots (low-Pi vs. control). The lower the alignment score, the more reliable the prediction. [file 12864_2021_7481_MOESM21_ESM.xlsx]

## Sheet: Additional file 21
Additional file 21. Degradome profile (PAREsnip2 approach) demonstrates potential mRNA targets for differentially expressed other sRNAs (DESs) identified in barley shoots (low-Pi vs. control). The lower the alignment score, the more reliable the prediction.
Record #	ID	Target locus	Category	Cut	Fragment Abundance	Weighted Fragment Abundance	Normalized Fragment Abundance	Short Read Abundance	Normalized Short Read Abundance	Duplex	Score	MFE	Perfect MFE	MFE Ratio	p-value
26	>2117	HORVU7Hr1G003920|HORVU7Hr1G003920.11||255|2030	2	1961	7	1	0.118175	1	5025.13	5' AATCGTCTTTACATCGGA '3 ||||||||||||| ||| 3' ATCGTCTTAGCAGAAATGTCTCCTATGTAGAA '5	2	-19.6	-27.4	0.715328	0.0410299
5	>2279	HORVU2Hr1G094690|HORVU2Hr1G094690.10||1458|2742	0	111	161	9.47059	2.71801	1	5025.13	5' TTAGATGACCATCAGCAAACT '3 |||||||| |||||||||||o 3' CCGATCAATCTACTTGTAGTCGTTTGGACCGG '5	2.5	-27.5	-34.2	0.804094	0.0167543
6	>2279	HORVU2Hr1G094690|HORVU2Hr1G094690.11||1458|2742	0	111	161	9.47059	2.71801	1	5025.13	5' TTAGATGACCATCAGCAAACT '3 |||||||| |||||||||||o 3' CCGATCAATCTACTTGTAGTCGTTTGGACCGG '5	2.5	-27.5	-34.2	0.804094	0.0167543
7	>2279	HORVU2Hr1G094690|HORVU2Hr1G094690.12||2112|2910	0	378	161	9.47059	2.71801	1	5025.13	5' TTAGATGACCATCAGCAAACT '3 |||||||| |||||||||||o 3' CCGATCAATCTACTTGTAGTCGTTTGGACCGG '5	2.5	-27.5	-34.2	0.804094	0.0157882
8	>2279	HORVU2Hr1G094690|HORVU2Hr1G094690.13||2112|2916	0	374	161	9.47059	2.71801	1	5025.13	5' TTAGATGACCATCAGCAAACT '3 |||||||| |||||||||||o 3' CCGATCAATCTACTTGTAGTCGTTTGGACCGG '5	2.5	-27.5	-34.2	0.804094	0.0157558
9	>2279	HORVU2Hr1G094690|HORVU2Hr1G094690.14||2112|2920	0	378	161	9.47059	2.71801	1	5025.13	5' TTAGATGACCATCAGCAAACT '3 |||||||| |||||||||||o 3' CCGATCAATCTACTTGTAGTCGTTTGGACCGG '5	2.5	-27.5	-34.2	0.804094	0.0157342
10	>2279	HORVU2Hr1G094690|HORVU2Hr1G094690.15||2112|2920	0	378	161	9.47059	2.71801	1	5025.13	5' TTAGATGACCATCAGCAAACT '3 |||||||| |||||||||||o 3' CCGATCAATCTACTTGTAGTCGTTTGGACCGG '5	2.5	-27.5	-34.2	0.804094	0.0157342
11	>2279	HORVU2Hr1G094690|HORVU2Hr1G094690.16||1458|2775	0	196	161	9.47059	2.71801	1	5025.13	5' TTAGATGACCATCAGCAAACT '3 |||||||| |||||||||||o 3' CCGATCAATCTACTTGTAGTCGTTTGGACCGG '5	2.5	-27.5	-34.2	0.804094	0.0165553
12	>2279	HORVU2Hr1G094690|HORVU2Hr1G094690.17||1458|2771	0	192	161	9.47059	2.71801	1	5025.13	5' TTAGATGACCATCAGCAAACT '3 |||||||| |||||||||||o 3' CCGATCAATCTACTTGTAGTCGTTTGGACCGG '5	2.5	-27.5	-34.2	0.804094	0.0165792
13	>2279	HORVU2Hr1G094690|HORVU2Hr1G094690.18||1458|2775	0	196	161	9.47059	2.71801	1	5025.13	5' TTAGATGACCATCAGCAAACT '3 |||||||| |||||||||||o 3' CCGATCAATCTACTTGTAGTCGTTTGGACCGG '5	2.5	-27.5	-34.2	0.804094	0.0165553
14	>2279	HORVU2Hr1G094690|HORVU2Hr1G094690.19||1458|2630	0	151	161	9.47059	2.71801	1	5025.13	5' TTAGATGACCATCAGCAAACT '3 |||||||| |||||||||||o 3' CCGATCAATCTACTTGTAGTCGTTTGGACCGG '5	2.5	-27.5	-34.2	0.804094	0.0174668
15	>2279	HORVU2Hr1G094690|HORVU2Hr1G094690.1||2112|2767	0	190	161	9.47059	2.71801	1	5025.13	5' TTAGATGACCATCAGCAAACT '3 |||||||| |||||||||||o 3' CCGATCAATCTACTTGTAGTCGTTTGGACCGG '5	2.5	-27.5	-34.2	0.804094	0.0166031
16	>2279	HORVU2Hr1G094690|HORVU2Hr1G094690.2||2112|2761	0	194	161	9.47059	2.71801	1	5025.13	5' TTAGATGACCATCAGCAAACT '3 |||||||| |||||||||||o 3' CCGATCAATCTACTTGTAGTCGTTTGGACCGG '5	2.5	-27.5	-34.2	0.804094	0.0166392
17	>2279	HORVU2Hr1G094690|HORVU2Hr1G094690.3||2112|2734	0	182	161	9.47059	2.71801	1	5025.13	5' TTAGATGACCATCAGCAAACT '3 |||||||| |||||||||||o 3' CCGATCAATCTACTTGTAGTCGTTTGGACCGG '5	2.5	-27.5	-34.2	0.804094	0.0168033
18	>2279	HORVU2Hr1G094690|HORVU2Hr1G094690.4||2112|2735	0	192	161	9.47059	2.71801	1	5025.13	5' TTAGATGACCATCAGCAAACT '3 |||||||| |||||||||||o 3' CCGATCAATCTACTTGTAGTCGTTTGGACCGG '5	2.5	-27.5	-34.2	0.804094	0.0167971
19	>2279	HORVU2Hr1G094690|HORVU2Hr1G094690.7||720|2747	0	111	161	9.47059	2.71801	1	5025.13	5' TTAGATGACCATCAGCAAACT '3 |||||||| |||||||||||o 3' CCGATCAATCTACTTGTAGTCGTTTGGACCGG '5	2.5	-27.5	-34.2	0.804094	0.0167238
20	>2279	HORVU2Hr1G094690|HORVU2Hr1G094690.8||1458|2744	0	111	161	9.47059	2.71801	1	5025.13	5' TTAGATGACCATCAGCAAACT '3 |||||||| |||||||||||o 3' CCGATCAATCTACTTGTAGTCGTTTGGACCGG '5	2.5	-27.5	-34.2	0.804094	0.0167421
21	>2279	HORVU2Hr1G094690|HORVU2Hr1G094690.9||1227|2744	0	111	161	9.47059	2.71801	1	5025.13	5' TTAGATGACCATCAGCAAACT '3 |||||||| |||||||||||o 3' CCGATCAATCTACTTGTAGTCGTTTGGACCGG '5	2.5	-27.5	-34.2	0.804094	0.0167421
39	>2280	HORVU2Hr1G094690|HORVU2Hr1G094690.10||1458|2742	0	111	161	9.47059	2.71801	1	5025.13	5' TTAGATGACCATCAGCAAACTT '3 |||||||| |||||||||||o| 3' CCGATCAATCTACTTGTAGTCGTTTGGACCGG '5	2.5	-28.2	-35.1	0.803419	0.0091407
40	>2280	HORVU2Hr1G094690|HORVU2Hr1G094690.11||1458|2742	0	111	161	9.47059	2.71801	1	5025.13	5' TTAGATGACCATCAGCAAACTT '3 |||||||| |||||||||||o| 3' CCGATCAATCTACTTGTAGTCGTTTGGACCGG '5	2.5	-28.2	-35.1	0.803419	0.0091407
41	>2280	HORVU2Hr1G094690|HORVU2Hr1G094690.12||2112|2910	0	378	161	9.47059	2.71801	1	5025.13	5' TTAGATGACCATCAGCAAACTT '3 |||||||| |||||||||||o| 3' CCGATCAATCTACTTGTAGTCGTTTGGACCGG '5	2.5	-28.2	-35.1	0.803419	0.00861173
42	>2280	HORVU2Hr1G094690|HORVU2Hr1G094690.13||2112|2916	0	374	161	9.47059	2.71801	1	5025.13	5' TTAGATGACCATCAGCAAACTT '3 |||||||| |||||||||||o| 3' CCGATCAATCTACTTGTAGTCGTTTGGACCGG '5	2.5	-28.2	-35.1	0.803419	0.00859397
43	>2280	HORVU2Hr1G094690|HORVU2Hr1G094690.14||2112|2920	0	378	161	9.47059	2.71801	1	5025.13	5' TTAGATGACCATCAGCAAACTT '3 |||||||| |||||||||||o| 3' CCGATCAATCTACTTGTAGTCGTTTGGACCGG '5	2.5	-28.2	-35.1	0.803419	0.00858216
44	>2280	HORVU2Hr1G094690|HORVU2Hr1G094690.15||2112|2920	0	378	161	9.47059	2.71801	1	5025.13	5' TTAGATGACCATCAGCAAACTT '3 |||||||| |||||||||||o| 3' CCGATCAATCTACTTGTAGTCGTTTGGACCGG '5	2.5	-28.2	-35.1	0.803419	0.00858216
45	>2280	HORVU2Hr1G094690|HORVU2Hr1G094690.16||1458|2775	0	196	161	9.47059	2.71801	1	5025.13	5' TTAGATGACCATCAGCAAACTT '3 |||||||| |||||||||||o| 3' CCGATCAATCTACTTGTAGTCGTTTGGACCGG '5	2.5	-28.2	-35.1	0.803419	0.00903173
46	>2280	HORVU2Hr1G094690|HORVU2Hr1G094690.17||1458|2771	0	192	161	9.47059	2.71801	1	5025.13	5' TTAGATGACCATCAGCAAACTT '3 |||||||| |||||||||||o| 3' CCGATCAATCTACTTGTAGTCGTTTGGACCGG '5	2.5	-28.2	-35.1	0.803419	0.0090448
47	>2280	HORVU2Hr1G094690|HORVU2Hr1G094690.18||1458|2775	0	196	161	9.47059	2.71801	1	5025.13	5' TTAGATGACCATCAGCAAACTT '3 |||||||| |||||||||||o| 3' CCGATCAATCTACTTGTAGTCGTTTGGACCGG '5	2.5	-28.2	-35.1	0.803419	0.00903173
48	>2280	HORVU2Hr1G094690|HORVU2Hr1G094690.19||1458|2630	0	151	161	9.47059	2.71801	1	5025.13	5' TTAGATGACCATCAGCAAACTT '3 |||||||| |||||||||||o| 3' CCGATCAATCTACTTGTAGTCGTTTGGACCGG '5	2.5	-28.2	-35.1	0.803419	0.009531
49	>2280	HORVU2Hr1G094690|HORVU2Hr1G094690.1||2112|2767	0	190	161	9.47059	2.71801	1	5025.13	5' TTAGATGACCATCAGCAAACTT '3 |||||||| |||||||||||o| 3' CCGATCAATCTACTTGTAGTCGTTTGGACCGG '5	2.5	-28.2	-35.1	0.803419	0.00905791
50	>2280	HORVU2Hr1G094690|HORVU2Hr1G094690.2||2112|2761	0	194	161	9.47059	2.71801	1	5025.13	5' TTAGATGACCATCAGCAAACTT '3 |||||||| |||||||||||o| 3' CCGATCAATCTACTTGTAGTCGTTTGGACCGG '5	2.5	-28.2	-35.1	0.803419	0.00907764
51	>2280	HORVU2Hr1G094690|HORVU2Hr1G094690.3||2112|2734	0	182	161	9.47059	2.71801	1	5025.13	5' TTAGATGACCATCAGCAAACTT '3 |||||||| |||||||||||o| 3' CCGATCAATCTACTTGTAGTCGTTTGGACCGG '5	2.5	-28.2	-35.1	0.803419	0.00916752
52	>2280	HORVU2Hr1G094690|HORVU2Hr1G094690.4||2112|2735	0	192	161	9.47059	2.71801	1	5025.13	5' TTAGATGACCATCAGCAAACTT '3 |||||||| |||||||||||o| 3' CCGATCAATCTACTTGTAGTCGTTTGGACCGG '5	2.5	-28.2	-35.1	0.803419	0.00916416
53	>2280	HORVU2Hr1G094690|HORVU2Hr1G094690.7||720|2747	0	111	161	9.47059	2.71801	1	5025.13	5' TTAGATGACCATCAGCAAACTT '3 |||||||| |||||||||||o| 3' CCGATCAATCTACTTGTAGTCGTTTGGACCGG '5	2.5	-28.2	-35.1	0.803419	0.00912402
54	>2280	HORVU2Hr1G094690|HORVU2Hr1G094690.8||1458|2744	0	111	161	9.47059	2.71801	1	5025.13	5' TTAGATGACCATCAGCAAACTT '3 |||||||| |||||||||||o| 3' CCGATCAATCTACTTGTAGTCGTTTGGACCGG '5	2.5	-28.2	-35.1	0.803419	0.00913402
55	>2280	HORVU2Hr1G094690|HORVU2Hr1G094690.9||1227|2744	0	111	161	9.47059	2.71801	1	5025.13	5' TTAGATGACCATCAGCAAACTT '3 |||||||| |||||||||||o| 3' CCGATCAATCTACTTGTAGTCGTTTGGACCGG '5	2.5	-28.2	-35.1	0.803419	0.00913402
73	>2225	HORVU2Hr1G045000|HORVU2Hr1G045000.1||468|1186	4	1082	1	0.037037	0.0168821	1	5025.13	5' GGGGGATCTACCGTCGTCGTGATG '3 o|||||||| |||||o|||||||| 3' ATAATTTCCCCTAGACGGCAGTAGCACTACCA '5	3	-42	-50.2	0.836653	0.000856898
1	>2113	HORVU6Hr1G028940|HORVU6Hr1G028940.11||1062|2874	2	1321	5	1.66667	0.0844104	1	5025.13	5' AAGCTCGGATTCGATTACA '3 ||||| ||||o|||o|||| 3' GGCATATTCGATCCTAGGCTGATGTTTATCTA '5	3.5	-24.2	-30.7	0.788274	0.0104711
2	>2113	HORVU6Hr1G028940|HORVU6Hr1G028940.17||408|2345	2	792	5	1.66667	0.0844104	1	5025.13	5' AAGCTCGGATTCGATTACA '3 ||||| ||||o|||o|||| 3' GGCATATTCGATCCTAGGCTGATGTTTATCTA '5	3.5	-24.2	-30.7	0.788274	0.00900123
3	>2113	HORVU6Hr1G028940|HORVU6Hr1G028940.8||585|1720	2	1497	5	1.66667	0.0844104	1	5025.13	5' AAGCTCGGATTCGATTACA '3 ||||| ||||o|||o|||| 3' GGCATATTCGATCCTAGGCTGATGTTTATCTA '5	3.5	-24.2	-30.7	0.788274	0.0140431
4	>2265	HORVU1Hr1G085570|HORVU1Hr1G085570.3||1335|2651	2	857	10	2	0.168821	1	5025.13	5' TGCCAAAGGAGAACTGCCCTG '3 |||||||||||| |||||o| 3' ATCCAAACGGTTTCCTCTAAACGGGGCTTCTT '5	3.5	-33.4	-41.9	0.797136	0.0411005
56	>2281	HORVU2Hr1G094690|HORVU2Hr1G094690.10||1458|2742	0	111	161	9.47059	2.71801	1	5025.13	5' TTAGATGACCATCAGCAAACTTT '3 |||||||| ||||||||||| o| 3' CCGATCAATCTACTTGTAGTCGTTTG-GACCGG '5	3.5	-26.9	-36	0.747222	0.0091407
57	>2281	HORVU2Hr1G094690|HORVU2Hr1G094690.11||1458|2742	0	111	161	9.47059	2.71801	1	5025.13	5' TTAGATGACCATCAGCAAACTTT '3 |||||||| ||||||||||| o| 3' CCGATCAATCTACTTGTAGTCGTTTG-GACCGG '5	3.5	-26.9	-36	0.747222	0.0091407
58	>2281	HORVU2Hr1G094690|HORVU2Hr1G094690.12||2112|2910	0	378	161	9.47059	2.71801	1	5025.13	5' TTAGATGACCATCAGCAAACTTT '3 |||||||| ||||||||||| o| 3' CCGATCAATCTACTTGTAGTCGTTTG-GACCGG '5	3.5	-26.9	-36	0.747222	0.00861173
59	>2281	HORVU2Hr1G094690|HORVU2Hr1G094690.13||2112|2916	0	374	161	9.47059	2.71801	1	5025.13	5' TTAGATGACCATCAGCAAACTTT '3 |||||||| ||||||||||| o| 3' CCGATCAATCTACTTGTAGTCGTTTG-GACCGG '5	3.5	-26.9	-36	0.747222	0.00859397
60	>2281	HORVU2Hr1G094690|HORVU2Hr1G094690.14||2112|2920	0	378	161	9.47059	2.71801	1	5025.13	5' TTAGATGACCATCAGCAAACTTT '3 |||||||| ||||||||||| o| 3' CCGATCAATCTACTTGTAGTCGTTTG-GACCGG '5	3.5	-26.9	-36	0.747222	0.00858216
61	>2281	HORVU2Hr1G094690|HORVU2Hr1G094690.15||2112|2920	0	378	161	9.47059	2.71801	1	5025.13	5' TTAGATGACCATCAGCAAACTTT '3 |||||||| ||||||||||| o| 3' CCGATCAATCTACTTGTAGTCGTTTG-GACCGG '5	3.5	-26.9	-36	0.747222	0.00858216
62	>2281	HORVU2Hr1G094690|HORVU2Hr1G094690.16||1458|2775	0	196	161	9.47059	2.71801	1	5025.13	5' TTAGATGACCATCAGCAAACTTT '3 |||||||| ||||||||||| o| 3' CCGATCAATCTACTTGTAGTCGTTTG-GACCGG '5	3.5	-26.9	-36	0.747222	0.00903173
63	>2281	HORVU2Hr1G094690|HORVU2Hr1G094690.17||1458|2771	0	192	161	9.47059	2.71801	1	5025.13	5' TTAGATGACCATCAGCAAACTTT '3 |||||||| ||||||||||| o| 3' CCGATCAATCTACTTGTAGTCGTTTG-GACCGG '5	3.5	-26.9	-36	0.747222	0.0090448
64	>2281	HORVU2Hr1G094690|HORVU2Hr1G094690.18||1458|2775	0	196	161	9.47059	2.71801	1	5025.13	5' TTAGATGACCATCAGCAAACTTT '3 |||||||| ||||||||||| o| 3' CCGATCAATCTACTTGTAGTCGTTTG-GACCGG '5	3.5	-26.9	-36	0.747222	0.00903173
65	>2281	HORVU2Hr1G094690|HORVU2Hr1G094690.19||1458|2630	0	151	161	9.47059	2.71801	1	5025.13	5' TTAGATGACCATCAGCAAACTTT '3 |||||||| ||||||||||| o| 3' CCGATCAATCTACTTGTAGTCGTTTG-GACCGG '5	3.5	-26.9	-36	0.747222	0.009531
66	>2281	HORVU2Hr1G094690|HORVU2Hr1G094690.1||2112|2767	0	190	161	9.47059	2.71801	1	5025.13	5' TTAGATGACCATCAGCAAACTTT '3 |||||||| ||||||||||| o| 3' CCGATCAATCTACTTGTAGTCGTTTG-GACCGG '5	3.5	-26.9	-36	0.747222	0.00905791
67	>2281	HORVU2Hr1G094690|HORVU2Hr1G094690.2||2112|2761	0	194	161	9.47059	2.71801	1	5025.13	5' TTAGATGACCATCAGCAAACTTT '3 |||||||| ||||||||||| o| 3' CCGATCAATCTACTTGTAGTCGTTTG-GACCGG '5	3.5	-26.9	-36	0.747222	0.00907764
68	>2281	HORVU2Hr1G094690|HORVU2Hr1G094690.3||2112|2734	0	182	161	9.47059	2.71801	1	5025.13	5' TTAGATGACCATCAGCAAACTTT '3 |||||||| ||||||||||| o| 3' CCGATCAATCTACTTGTAGTCGTTTG-GACCGG '5	3.5	-26.9	-36	0.747222	0.00916752
69	>2281	HORVU2Hr1G094690|HORVU2Hr1G094690.4||2112|2735	0	192	161	9.47059	2.71801	1	5025.13	5' TTAGATGACCATCAGCAAACTTT '3 |||||||| ||||||||||| o| 3' CCGATCAATCTACTTGTAGTCGTTTG-GACCGG '5	3.5	-26.9	-36	0.747222	0.00916416
70	>2281	HORVU2Hr1G094690|HORVU2Hr1G094690.7||720|2747	0	111	161	9.47059	2.71801	1	5025.13	5' TTAGATGACCATCAGCAAACTTT '3 |||||||| ||||||||||| o| 3' CCGATCAATCTACTTGTAGTCGTTTG-GACCGG '5	3.5	-26.9	-36	0.747222	0.00912402
71	>2281	HORVU2Hr1G094690|HORVU2Hr1G094690.8||1458|2744	0	111	161	9.47059	2.71801	1	5025.13	5' TTAGATGACCATCAGCAAACTTT '3 |||||||| ||||||||||| o| 3' CCGATCAATCTACTTGTAGTCGTTTG-GACCGG '5	3.5	-26.9	-36	0.747222	0.00913402
72	>2281	HORVU2Hr1G094690|HORVU2Hr1G094690.9||1227|2744	0	111	161	9.47059	2.71801	1	5025.13	5' TTAGATGACCATCAGCAAACTTT '3 |||||||| ||||||||||| o| 3' CCGATCAATCTACTTGTAGTCGTTTG-GACCGG '5	3.5	-26.9	-36	0.747222	0.00913402
22	>2146	HORVU1Hr1G093760|HORVU1Hr1G093760.10||1521|1988	4	511	1	0.25	0.0168821	1	5025.13	5' ATAGTCGGTGCTGCTGCA '3 | ||||||||||||| | 3' GAGTCTAAGCAGCCACGACGAC-TGCGCGTCCG '5	4	-27.6	-34.7	0.795389	0.018131
23	>2146	HORVU1Hr1G093760|HORVU1Hr1G093760.11||1080|1995	4	360	1	0.25	0.0168821	1	5025.13	5' ATAGTCGGTGCTGCTGCA '3 | ||||||||||||| | 3' GAGTCTAAGCAGCCACGACGAC-TGCGCGTCCG '5	4	-27.6	-34.7	0.795389	0.0180673
24	>2146	HORVU1Hr1G093760|HORVU1Hr1G093760.12||1383|1383	4	294	1	0.25	0.0168821	1	5025.13	5' ATAGTCGGTGCTGCTGCA '3 | ||||||||||||| | 3' GAGTCTAAGCAGCCACGACGAC-TGCGCGTCCG '5	4	-27.6	-34.7	0.795389	0.0174541
25	>2146	HORVU1Hr1G093760|HORVU1Hr1G093760.13||1455|1470	4	294	1	0.25	0.0168821	1	5025.13	5' ATAGTCGGTGCTGCTGCA '3 | ||||||||||||| | 3' GAGTCTAAGCAGCCACGACGAC-TGCGCGTCCG '5	4	-27.6	-34.7	0.795389	0.0164155
27	>2147	HORVU1Hr1G093760|HORVU1Hr1G093760.10||1521|1988	4	511	1	0.25	0.0168821	1	5025.13	5' ATAGTCGGTGCTGCTGCAC '3 | ||||||||||||| || 3' GAGTCTAAGCAGCCACGACGAC-TGCGCGTCCG '5	4	-28.1	-37.4	0.751337	0.00608055
28	>2147	HORVU1Hr1G093760|HORVU1Hr1G093760.11||1080|1995	4	360	1	0.25	0.0168821	1	5025.13	5' ATAGTCGGTGCTGCTGCAC '3 | ||||||||||||| || 3' GAGTCTAAGCAGCCACGACGAC-TGCGCGTCCG '5	4	-28.1	-37.4	0.751337	0.00605906
29	>2147	HORVU1Hr1G093760|HORVU1Hr1G093760.12||1383|1383	4	294	1	0.25	0.0168821	1	5025.13	5' ATAGTCGGTGCTGCTGCAC '3 | ||||||||||||| || 3' GAGTCTAAGCAGCCACGACGAC-TGCGCGTCCG '5	4	-28.1	-37.4	0.751337	0.00585222
30	>2147	HORVU1Hr1G093760|HORVU1Hr1G093760.13||1455|1470	4	294	1	0.25	0.0168821	1	5025.13	5' ATAGTCGGTGCTGCTGCAC '3 | ||||||||||||| || 3' GAGTCTAAGCAGCCACGACGAC-TGCGCGTCCG '5	4	-28.1	-37.4	0.751337	0.00550205
31	>2236	HORVU3Hr1G094250|HORVU3Hr1G094250.1||879|1653	0	1234	25	3.125	0.422052	1	5025.13	5' GTTCCGGTTGTTGTTGAA '3 ||o|||| |||||||| | 3' CAACTTCAGGGCCCACAACAACGTCTTGGGCC '5	4	-22.5	-28.9	0.778547	0.015188
32	>2236	HORVU3Hr1G094250|HORVU3Hr1G094250.2||1005|1531	0	1129	25	3.125	0.422052	1	5025.13	5' GTTCCGGTTGTTGTTGAA '3 ||o|||| |||||||| | 3' CAACTTCAGGGCCCACAACAACGTCTTGGGCC '5	4	-22.5	-28.9	0.778547	0.0164038
33	>2236	HORVU3Hr1G094250|HORVU3Hr1G094250.3||1110|1530	0	1128	25	3.125	0.422052	1	5025.13	5' GTTCCGGTTGTTGTTGAA '3 ||o|||| |||||||| | 3' CAACTTCAGGGCCCACAACAACGTCTTGGGCC '5	4	-22.5	-28.9	0.778547	0.0164146
34	>2236	HORVU3Hr1G094250|HORVU3Hr1G094250.4||1110|1590	0	1212	25	3.125	0.422052	1	5025.13	5' GTTCCGGTTGTTGTTGAA '3 ||o|||| |||||||| | 3' CAACTTCAGGGCCCACAACAACGTCTTGGGCC '5	4	-22.5	-28.9	0.778547	0.0157925
35	>2236	HORVU3Hr1G094250|HORVU3Hr1G094250.5||1005|1591	0	1213	25	3.125	0.422052	1	5025.13	5' GTTCCGGTTGTTGTTGAA '3 ||o|||| |||||||| | 3' CAACTTCAGGGCCCACAACAACGTCTTGGGCC '5	4	-22.5	-28.9	0.778547	0.0157825
36	>2236	HORVU3Hr1G094250|HORVU3Hr1G094250.6||1113|1593	0	1215	25	3.125	0.422052	1	5025.13	5' GTTCCGGTTGTTGTTGAA '3 ||o|||| |||||||| | 3' CAACTTCAGGGCCCACAACAACGTCTTGGGCC '5	4	-22.5	-28.9	0.778547	0.0157626
37	>2236	HORVU3Hr1G094250|HORVU3Hr1G094250.7||996|1102	0	925	25	3.125	0.422052	1	5025.13	5' GTTCCGGTTGTTGTTGAA '3 ||o|||| |||||||| | 3' CAACTTCAGGGCCCACAACAACGTCTTGGGCC '5	4	-22.5	-28.9	0.778547	0.02283
38	>2236	HORVU3Hr1G094250|HORVU3Hr1G094250.8||1116|1116	0	939	25	3.125	0.422052	1	5025.13	5' GTTCCGGTTGTTGTTGAA '3 ||o|||| |||||||| | 3' CAACTTCAGGGCCCACAACAACGTCTTGGGCC '5	4	-22.5	-28.9	0.778547	0.0225419
