# Supplementary material for: Pi-starvation induced transcriptional changes in barley revealed by a comprehensive RNA-Seq and degradome analyses
Source: BMC Genomics. 2021 Mar 9;22:165. doi: 10.1186/s12864-021-07481-w (PMC7941915; doi:10.1186/s12864-021-07481-w)
Supplement: Supplementary file 23 — Additional file 23. Degradome profile (PAREsnip2 approach) demonstrates potential mRNA targets for differentially expressed miRNAs (DEMs) identified in barley roots (low-Pi vs. control). The lower the alignment score, the more reliable the prediction. [file 12864_2021_7481_MOESM23_ESM.xlsx]

## Sheet: Additional file 23
Additional file 23. Degradome profile (PAREsnip2 approach) demonstrates potential mRNA targets for differentially expressed miRNAs (DEMs) identified in barley roots (low-Pi vs. control). The lower the alignment score, the more reliable the prediction.
Record #	ID	Target locus	Category	Cut	Fragment Abundance	Weighted Fragment Abundance	Normalized Fragment Abundance	Short Read Abundance	Normalized Short Read Abundance	Duplex	Score	MFE	Perfect MFE	MFE Ratio	p-value
420	>105	HORVU1Hr1G085570|HORVU1Hr1G085570.3||1335|2651	0	1154	53	10.6	1.03799	1	7246.38	5' TGCCAAAGGAGAGTTGCCCTG '3 o||||||||||| |||||| | 3' TCATTGGCGGTTTCCTCTAAACGGGTCTATCG '5	3.5	-32.6	-41.9	0.778043	0.00568396
152	>51	HORVU2Hr1G060120|HORVU2Hr1G060120.1||1239|2454	4	1673	1	1	0.0195848	1	7246.38	5' CTTGGACTGAAGGGTGCTCCCT '3 |||||||||||||| |o|||| 3' GACGCTTAACCTGACTTCCCA-GGGGGACCACA '5	2.5	-36.1	-45.5	0.793407	0.0188912
