# Supplementary material for: Pi-starvation induced transcriptional changes in barley revealed by a comprehensive RNA-Seq and degradome analyses
Source: BMC Genomics. 2021 Mar 9;22:165. doi: 10.1186/s12864-021-07481-w (PMC7941915; doi:10.1186/s12864-021-07481-w)
Supplement: Supplementary file 25 — Additional file 25. Degradome profile (PAREsnip2 approach) demonstrates potential mRNA targets for differentially expressed other sRNAs (DESs) identified in barley roots (low-Pi vs. control). The lower the alignment score, the more reliable the prediction. [file 12864_2021_7481_MOESM25_ESM.xlsx]

## Sheet: Additional file 25
Additional file 25. Degradome profile (PAREsnip2 approach) demonstrates potential mRNA targets for differentially expressed other sRNAs (DESs) identified in barley roots (low-Pi vs. control). The lower the alignment score, the more reliable the prediction.
Record #	ID	Target locus	Category	Cut	Fragment Abundance	Weighted Fragment Abundance	Normalized Fragment Abundance	Short Read Abundance	Normalized Short Read Abundance	Duplex	Score	MFE	Perfect MFE	MFE Ratio	p-value
14	>822	HORVU0Hr1G023930|HORVU0Hr1G023930.3||396|2180	4	2090	1	0.142857	0.0195848	1	556.793	5' CCGACCTACTCGACCCTTCCGCCG '3 |||||||||||||||||||||||| 3' GCTCGTGGCTGGATGAGCTGGGAAGGCGGCTG '5	0	-53.4	-53.4	1	0.00277649
69	>1867	HORVU0Hr1G003660|HORVU0Hr1G003660.1||297|1955	3	1109	6	1.5	0.117509	1	556.793	5' TGTTGGCCTTCGGGATCGGAG '3 ||||||||||||||||||||| 3' GATAACACAACCGGAAGCCCTAGCCTCATTAC '5	0	-43.2	-43.2	1	0.0326503
70	>1867	HORVU2Hr1G072960|HORVU2Hr1G072960.1||600|3353	3	1189	6	1.5	0.117509	1	556.793	5' TGTTGGCCTTCGGGATCGGAG '3 ||||||||||||||||||||| 3' GATAACACAACCGGAAGCCCTAGCCTCATTAC '5	0	-43.2	-43.2	1	0.0308308
71	>1867	HORVU5Hr1G015600|HORVU5Hr1G015600.1||156|510	3	19	6	1.5	0.117509	1	556.793	5' TGTTGGCCTTCGGGATCGGAG '3 ||||||||||||||||||||| 3' GATAACACAACCGGAAGCCCTAGCCTCATTAC '5	0	-43.2	-43.2	1	0.0321905
72	>1867	HORVU5Hr1G015600|HORVU5Hr1G015600.4||207|1852	3	1020	6	1.5	0.117509	1	556.793	5' TGTTGGCCTTCGGGATCGGAG '3 ||||||||||||||||||||| 3' GATAACACAACCGGAAGCCCTAGCCTCATTAC '5	0	-43.2	-43.2	1	0.0259305
87	>1393	HORVU0Hr1G023930|HORVU0Hr1G023930.1||297|1937	4	1742	1	0.125	0.0195848	1	556.793	5' GCGCATTTATTAGATAAAAGGC '3 |||||||||||||||||||||| 3' CCTCCCCGCGTAAATAATCTATTTTCCGACTG '5	0	-33.1	-33.1	1	0.032885
88	>1393	HORVU2Hr1G072960|HORVU2Hr1G072960.1||600|3353	4	1828	1	0.125	0.0195848	1	556.793	5' GCGCATTTATTAGATAAAAGGC '3 |||||||||||||||||||||| 3' CCTCCCCGCGTAAATAATCTATTTTCCGACTG '5	0	-33.1	-33.1	1	0.0469948
89	>1393	HORVU5Hr1G015600|HORVU5Hr1G015600.6||168|658	4	463	1	0.125	0.0195848	1	556.793	5' GCGCATTTATTAGATAAAAGGC '3 |||||||||||||||||||||| 3' CCTCCCCGCGTAAATAATCTATTTTCCGACTG '5	0	-33.1	-33.1	1	0.0489947
119	>820	HORVU0Hr1G023930|HORVU0Hr1G023930.3||396|2180	4	2090	1	0.142857	0.0195848	1	556.793	5' CCGACCTACTCGACCCTT '3 |||||||||||||||||| 3' GCTCGTGGCTGGATGAGCTGGGAAGGCGGCTG '5	0	-35.7	-35.7	1	0.0165437
120	>820	HORVU2Hr1G072960|HORVU2Hr1G072960.1||600|3353	4	1348	1	0.142857	0.0195848	1	556.793	5' CCGACCTACTCGACCCTT '3 |||||||||||||||||| 3' GCTCGTGGCTGGATGAGCTGGGAAGCCGGCCG '5	0	-35.7	-35.7	1	0.0354573
122	>820	HORVU5Hr1G015600|HORVU5Hr1G015600.2||231|617	4	62	1	0.142857	0.0195848	1	556.793	5' CCGACCTACTCGACCCTT '3 |||||||||||||||||| 3' GCTCGTGGCTGGATGAGCTGGGAAGCCGGCCG '5	0	-35.7	-35.7	1	0.0491302
123	>820	HORVU5Hr1G015600|HORVU5Hr1G015600.3||276|1709	4	1246	1	0.142857	0.0195848	1	556.793	5' CCGACCTACTCGACCCTT '3 |||||||||||||||||| 3' GCTCGTGGCTGGATGAGCTGGGAAGCCGGCCG '5	0	-35.7	-35.7	1	0.0384233
138	>821	HORVU0Hr1G023930|HORVU0Hr1G023930.3||396|2180	4	2090	1	0.142857	0.0195848	1	556.793	5' CCGACCTACTCGACCCTTC '3 ||||||||||||||||||| 3' GCTCGTGGCTGGATGAGCTGGGAAGGCGGCTG '5	0	-38.6	-38.6	1	0.0165437
139	>821	HORVU2Hr1G072960|HORVU2Hr1G072960.1||600|3353	4	1348	1	0.142857	0.0195848	1	556.793	5' CCGACCTACTCGACCCTTC '3 ||||||||||||||||||| 3' GCTCGTGGCTGGATGAGCTGGGAAGCCGGCCG '5	0	-38.6	-38.6	1	0.0354573
140	>821	HORVU5Hr1G015600|HORVU5Hr1G015600.2||231|617	4	62	1	0.142857	0.0195848	1	556.793	5' CCGACCTACTCGACCCTTC '3 ||||||||||||||||||| 3' GCTCGTGGCTGGATGAGCTGGGAAGCCGGCCG '5	0	-38.6	-38.6	1	0.0491302
141	>821	HORVU5Hr1G015600|HORVU5Hr1G015600.3||276|1709	4	1246	1	0.142857	0.0195848	1	556.793	5' CCGACCTACTCGACCCTTC '3 ||||||||||||||||||| 3' GCTCGTGGCTGGATGAGCTGGGAAGCCGGCCG '5	0	-38.6	-38.6	1	0.0384233
150	>1868	HORVU0Hr1G003660|HORVU0Hr1G003660.1||297|1955	3	1109	6	1.5	0.117509	1	556.793	5' TGTTGGCCTTCGGGATCGGAGTA '3 ||||||||||||||||||||||| 3' GATAACACAACCGGAAGCCCTAGCCTCATTAC '5	0	-46.2	-46.2	1	0.0326503
151	>1868	HORVU2Hr1G072960|HORVU2Hr1G072960.1||600|3353	3	1189	6	1.5	0.117509	1	556.793	5' TGTTGGCCTTCGGGATCGGAGTA '3 ||||||||||||||||||||||| 3' GATAACACAACCGGAAGCCCTAGCCTCATTAC '5	0	-46.2	-46.2	1	0.0308308
152	>1868	HORVU5Hr1G015600|HORVU5Hr1G015600.1||156|510	3	19	6	1.5	0.117509	1	556.793	5' TGTTGGCCTTCGGGATCGGAGTA '3 ||||||||||||||||||||||| 3' GATAACACAACCGGAAGCCCTAGCCTCATTAC '5	0	-46.2	-46.2	1	0.0321905
153	>1868	HORVU5Hr1G015600|HORVU5Hr1G015600.4||207|1852	3	1020	6	1.5	0.117509	1	556.793	5' TGTTGGCCTTCGGGATCGGAGTA '3 ||||||||||||||||||||||| 3' GATAACACAACCGGAAGCCCTAGCCTCATTAC '5	0	-46.2	-46.2	1	0.0259305
256	>1017	HORVU0Hr1G023930|HORVU0Hr1G023930.1||297|1937	2	1741	6	0.75	0.117509	1	556.793	5' CGCATTTATTAGATAAAAGGCTGAC '3 ||||||||||||||||||||||||| 3' CTCCCCGCGTAAATAATCTATTTTCCGACTGC '5	0	-38.5	-38.5	1	0.0165628
257	>1017	HORVU5Hr1G015600|HORVU5Hr1G015600.16||228|588	3	393	6	0.75	0.117509	1	556.793	5' CGCATTTATTAGATAAAAGGCTGAC '3 ||||||||||||||||||||||||| 3' CTCCCCGCGTAAATAATCTATTTTCCGACTGC '5	0	-38.5	-38.5	1	0.0414091
258	>1017	HORVU5Hr1G015600|HORVU5Hr1G015600.17||168|589	3	325	6	0.75	0.117509	1	556.793	5' CGCATTTATTAGATAAAAGGCTGAC '3 ||||||||||||||||||||||||| 3' CTCCCCGCGTAAATAATCTATTTTCCGACTGC '5	0	-38.5	-38.5	1	0.0277279
259	>1017	HORVU5Hr1G015600|HORVU5Hr1G015600.2||231|617	3	541	6	0.75	0.117509	1	556.793	5' CGCATTTATTAGATAAAAGGCTGAC '3 ||||||||||||||||||||||||| 3' CTCCCCGCGTAAATAATCTATTTTCCGACTGC '5	0	-38.5	-38.5	1	0.0394361
260	>1017	HORVU5Hr1G015600|HORVU5Hr1G015600.5||162|416	3	325	6	0.75	0.117509	1	556.793	5' CGCATTTATTAGATAAAAGGCTGAC '3 ||||||||||||||||||||||||| 3' CTCCCCGCGTAAATAATCTATTTTCCGACTGC '5	0	-38.5	-38.5	1	0.0395988
261	>1017	HORVU5Hr1G015600|HORVU5Hr1G015600.6||168|658	3	462	6	0.75	0.117509	1	556.793	5' CGCATTTATTAGATAAAAGGCTGAC '3 ||||||||||||||||||||||||| 3' CTCCCCGCGTAAATAATCTATTTTCCGACTGC '5	0	-38.5	-38.5	1	0.0369473
285	>1631	HORVU0Hr1G023910|HORVU0Hr1G023910.11||318|2086	3	754	2	0.1	0.0391696	1	556.793	5' TACGGACAAGGGGAATCCGACTG '3 ||||||||||||||||||||||| 3' TTGACCATGCCTGTTCCCCTTAGGCTGACAAA '5	0	-45.5	-45.5	1	0.0454681
286	>1631	HORVU0Hr1G023910|HORVU0Hr1G023910.8||318|1667	3	348	2	0.1	0.0391696	1	556.793	5' TACGGACAAGGGGAATCCGACTG '3 ||||||||||||||||||||||| 3' TTGACCATGCCTGTTCCCCTTAGGCTGACAAA '5	0	-45.5	-45.5	1	0.0497968
290	>1631	HORVU4Hr1G025470|HORVU4Hr1G025470.1||408|1650	3	362	2	0.1	0.0391696	1	556.793	5' TACGGACAAGGGGAATCCGACTG '3 ||||||||||||||||||||||| 3' TTGACCATGCCTGTTCCCCTTAGGCTGACAAA '5	0	-45.5	-45.5	1	0.0361733
291	>1631	HORVU4Hr1G025470|HORVU4Hr1G025470.2||519|2195	3	346	2	0.1	0.0391696	1	556.793	5' TACGGACAAGGGGAATCCGACTG '3 ||||||||||||||||||||||| 3' TTGACCATGCCTGTTCCCCTTAGGCTGACAAA '5	0	-45.5	-45.5	1	0.0379272
292	>1631	HORVU4Hr1G025590|HORVU4Hr1G025590.1||378|3386	3	1267	2	0.1	0.0391696	1	556.793	5' TACGGACAAGGGGAATCCGACTG '3 ||||||||||||||||||||||| 3' TTGACCATGCCTGTTCCCCTTAGGCTGACAAA '5	0	-45.5	-45.5	1	0.0453607
295	>823	HORVU0Hr1G003660|HORVU0Hr1G003660.1||297|1955	4	1268	1	0.142857	0.0195848	1	556.793	5' CCGACCTACTCGACCCTTCG '3 |||||||||||||||||||| 3' GCTCGTGGCTGGATGAGCTGGGAAGCCGGCCG '5	0	-41	-41	1	0.0456312
297	>823	HORVU2Hr1G072960|HORVU2Hr1G072960.1||600|3353	4	1348	1	0.142857	0.0195848	1	556.793	5' CCGACCTACTCGACCCTTCG '3 |||||||||||||||||||| 3' GCTCGTGGCTGGATGAGCTGGGAAGCCGGCCG '5	0	-41	-41	1	0.0296363
298	>823	HORVU5Hr1G015600|HORVU5Hr1G015600.1||156|510	4	178	1	0.142857	0.0195848	1	556.793	5' CCGACCTACTCGACCCTTCG '3 |||||||||||||||||||| 3' GCTCGTGGCTGGATGAGCTGGGAAGCCGGCCG '5	0	-41	-41	1	0.04989
299	>823	HORVU5Hr1G015600|HORVU5Hr1G015600.2||231|617	4	62	1	0.142857	0.0195848	1	556.793	5' CCGACCTACTCGACCCTTCG '3 |||||||||||||||||||| 3' GCTCGTGGCTGGATGAGCTGGGAAGCCGGCCG '5	0	-41	-41	1	0.0411127
300	>823	HORVU5Hr1G015600|HORVU5Hr1G015600.3||276|1709	4	1246	1	0.142857	0.0195848	1	556.793	5' CCGACCTACTCGACCCTTCG '3 |||||||||||||||||||| 3' GCTCGTGGCTGGATGAGCTGGGAAGCCGGCCG '5	0	-41	-41	1	0.0321235
309	>463	HORVU0Hr1G023910|HORVU0Hr1G023910.11||318|2086	3	2020	6	0.441026	0.117509	1	556.793	5' AGAGGAAACTCTGGTGGAGGCTCG '3 |||||||||||||||||||||||| 3' CTTCGGTCTCCTTTGAGACCACCTCCGAGCTT '5	0	-49.4	-49.4	1	0.0454681
310	>463	HORVU0Hr1G023910|HORVU0Hr1G023910.13||198|915	3	321	6	0.441026	0.117509	1	556.793	5' AGAGGAAACTCTGGTGGAGGCTCG '3 |||||||||||||||||||||||| 3' CTTCGGTCTCCTTTGAGACCACCTCCGAGCTT '5	0	-49.4	-49.4	1	0.0394469
311	>463	HORVU0Hr1G023910|HORVU0Hr1G023910.8||318|1667	3	1614	6	0.441026	0.117509	1	556.793	5' AGAGGAAACTCTGGTGGAGGCTCG '3 |||||||||||||||||||||||| 3' CTTCGGTCTCCTTTGAGACCACCTCCGAGCTT '5	0	-49.4	-49.4	1	0.0497968
312	>463	HORVU1Hr1G027340|HORVU1Hr1G027340.1||246|418	0	284	2	0.133333	0.0391696	1	556.793	5' AGAGGAAACTCTGGTGGAGGCTCG '3 |||||||||||||||||||||||| 3' CTTCGGTCTCCTTTGAGACCACCTCCGAGCTT '5	0	-49.4	-49.4	1	0.0296641
313	>463	HORVU1Hr1G027340|HORVU1Hr1G027340.2||627|933	3	156	2	0.133333	0.0391696	1	556.793	5' AGAGGAAACTCTGGTGGAGGCTCG '3 |||||||||||||||||||||||| 3' CTTCGGTCTCCTTTGAGACCACCTCCGAGCTT '5	0	-49.4	-49.4	1	0.0130504
315	>463	HORVU7Hr1G053570|HORVU7Hr1G053570.1||378|1160	3	295	6	0.441026	0.117509	1	556.793	5' AGAGGAAACTCTGGTGGAGGCTCG '3 |||||||||||||||||||||||| 3' CTTCGGTCTCCTTTGAGACCACCTCCGAGCTT '5	0	-49.4	-49.4	1	0.0208326
316	>463	HORVU7Hr1G053570|HORVU7Hr1G053570.2||420|1024	3	164	6	0.441026	0.117509	1	556.793	5' AGAGGAAACTCTGGTGGAGGCTCG '3 |||||||||||||||||||||||| 3' CTTCGGTCTCCTTTGAGACCACCTCCGAGCTT '5	0	-49.4	-49.4	1	0.0236209
317	>463	HORVU7Hr1G053570|HORVU7Hr1G053570.3||420|1292	3	404	6	0.441026	0.117509	1	556.793	5' AGAGGAAACTCTGGTGGAGGCTCG '3 |||||||||||||||||||||||| 3' CTTCGGTCTCCTTTGAGACCACCTCCGAGCTT '5	0	-49.4	-49.4	1	0.027916
323	>1467	HORVU0Hr1G035470|HORVU0Hr1G035470.1||384|764	2	570	14	0.808184	0.274187	1	556.793	5' GGCCGATCCGGGCGGAAGACATTGT '3 ||||||||||||||||||||||||| 3' AATAGCCCGGCTAGGCCCGCCTTCTGTAACAG '5	0	-53.5	-53.5	1	0.0369351
325	>1467	HORVU1Hr1G026920|HORVU1Hr1G026920.3||300|1492	4	352	1	0.0434783	0.0195848	1	556.793	5' GGCCGATCCGGGCGGAAGACATTGT '3 ||||||||||||||||||||||||| 3' AATAGCCCGGCTAGGCCCGCCTTCTGTAACAG '5	0	-53.5	-53.5	1	0.0281388
326	>1467	HORVU1Hr1G026920|HORVU1Hr1G026920.4||300|2051	4	352	1	0.0434783	0.0195848	1	556.793	5' GGCCGATCCGGGCGGAAGACATTGT '3 ||||||||||||||||||||||||| 3' AATAGCCCGGCTAGGCCCGCCTTCTGTAACAG '5	0	-53.5	-53.5	1	0.0204721
327	>1467	HORVU1Hr1G026920|HORVU1Hr1G026920.5||300|2039	4	345	1	0.0434783	0.0195848	1	556.793	5' GGCCGATCCGGGCGGAAGACATTGT '3 ||||||||||||||||||||||||| 3' AATAGCCCGGCTAGGCCCGCCTTCTGTAACAG '5	0	-53.5	-53.5	1	0.0205926
328	>1467	HORVU2Hr1G053620|HORVU2Hr1G053620.1||195|982	2	800	14	0.808184	0.274187	1	556.793	5' GGCCGATCCGGGCGGAAGACATTGT '3 ||||||||||||||||||||||||| 3' AATAGCCCGGCTAGGCCCGCCTTCTGTAACAG '5	0	-53.5	-53.5	1	0.0427415
329	>1467	HORVU2Hr1G072920|HORVU2Hr1G072920.1||195|1362	2	801	14	0.808184	0.274187	1	556.793	5' GGCCGATCCGGGCGGAAGACATTGT '3 ||||||||||||||||||||||||| 3' AATAGCCCGGCTAGGCCCGCCTTCTGTAACAG '5	0	-53.5	-53.5	1	0.0308232
330	>1467	HORVU2Hr1G072960|HORVU2Hr1G072960.1||600|3353	2	2048	14	0.808184	0.274187	1	556.793	5' GGCCGATCCGGGCGGAAGACATTGT '3 ||||||||||||||||||||||||| 3' AATAGCCCGGCTAGGCCCGCCTTCTGTAACAG '5	0	-53.5	-53.5	1	0.0492278
332	>1467	HORVU5Hr1G016060|HORVU5Hr1G016060.3||195|1001	2	716	14	0.808184	0.274187	1	556.793	5' GGCCGATCCGGGCGGAAGACATTGT '3 ||||||||||||||||||||||||| 3' AATAGCCCGGCTAGGCCCGCCTTCTGTAACAG '5	0	-53.5	-53.5	1	0.0281388
333	>1467	HORVU5Hr1G016060|HORVU5Hr1G016060.5||384|643	2	519	14	0.808184	0.274187	1	556.793	5' GGCCGATCCGGGCGGAAGACATTGT '3 ||||||||||||||||||||||||| 3' AATAGCCCGGCTAGGCCCGCCTTCTGTAACAG '5	0	-53.5	-53.5	1	0.0222037
334	>1467	HORVU5Hr1G016060|HORVU5Hr1G016060.7||384|622	2	498	14	0.808184	0.274187	1	556.793	5' GGCCGATCCGGGCGGAAGACATTGT '3 ||||||||||||||||||||||||| 3' AATAGCCCGGCTAGGCCCGCCTTCTGTAACAG '5	0	-53.5	-53.5	1	0.0229686
335	>1467	HORVU5Hr1G083980|HORVU5Hr1G083980.1||195|877	2	805	14	0.808184	0.274187	1	556.793	5' GGCCGATCCGGGCGGAAGACATTGT '3 ||||||||||||||||||||||||| 3' AATAGCCCGGCTAGGCCCGCCTTCTGTAACAG '5	0	-53.5	-53.5	1	0.0321442
383	>1395	HORVU0Hr1G023930|HORVU0Hr1G023930.1||297|1937	4	1742	1	0.125	0.0195848	1	556.793	5' GCGCATTTATTAGATAAAAGGCTG '3 |||||||||||||||||||||||| 3' CCTCCCCGCGTAAATAATCTATTTTCCGACTG '5	0	-37.3	-37.3	1	0.032885
384	>1395	HORVU2Hr1G072960|HORVU2Hr1G072960.1||600|3353	4	1828	1	0.125	0.0195848	1	556.793	5' GCGCATTTATTAGATAAAAGGCTG '3 |||||||||||||||||||||||| 3' CCTCCCCGCGTAAATAATCTATTTTCCGACTG '5	0	-37.3	-37.3	1	0.0469948
385	>1395	HORVU5Hr1G015600|HORVU5Hr1G015600.6||168|658	4	463	1	0.125	0.0195848	1	556.793	5' GCGCATTTATTAGATAAAAGGCTG '3 |||||||||||||||||||||||| 3' CCTCCCCGCGTAAATAATCTATTTTCCGACTG '5	0	-37.3	-37.3	1	0.0489947
461	>1016	HORVU0Hr1G023930|HORVU0Hr1G023930.1||297|1937	2	1741	6	0.75	0.117509	1	556.793	5' CGCATTTATTAGATAAAAGGCT '3 |||||||||||||||||||||| 3' CTCCCCGCGTAAATAATCTATTTTCCGACTGC '5	0	-31.3	-31.3	1	0.0165628
462	>1016	HORVU5Hr1G015600|HORVU5Hr1G015600.16||228|588	3	393	6	0.75	0.117509	1	556.793	5' CGCATTTATTAGATAAAAGGCT '3 |||||||||||||||||||||| 3' CTCCCCGCGTAAATAATCTATTTTCCGACTGC '5	0	-31.3	-31.3	1	0.0414091
463	>1016	HORVU5Hr1G015600|HORVU5Hr1G015600.17||168|589	3	325	6	0.75	0.117509	1	556.793	5' CGCATTTATTAGATAAAAGGCT '3 |||||||||||||||||||||| 3' CTCCCCGCGTAAATAATCTATTTTCCGACTGC '5	0	-31.3	-31.3	1	0.0277279
464	>1016	HORVU5Hr1G015600|HORVU5Hr1G015600.2||231|617	3	541	6	0.75	0.117509	1	556.793	5' CGCATTTATTAGATAAAAGGCT '3 |||||||||||||||||||||| 3' CTCCCCGCGTAAATAATCTATTTTCCGACTGC '5	0	-31.3	-31.3	1	0.0394361
465	>1016	HORVU5Hr1G015600|HORVU5Hr1G015600.5||162|416	3	325	6	0.75	0.117509	1	556.793	5' CGCATTTATTAGATAAAAGGCT '3 |||||||||||||||||||||| 3' CTCCCCGCGTAAATAATCTATTTTCCGACTGC '5	0	-31.3	-31.3	1	0.0395988
466	>1016	HORVU5Hr1G015600|HORVU5Hr1G015600.6||168|658	3	462	6	0.75	0.117509	1	556.793	5' CGCATTTATTAGATAAAAGGCT '3 |||||||||||||||||||||| 3' CTCCCCGCGTAAATAATCTATTTTCCGACTGC '5	0	-31.3	-31.3	1	0.0369473
468	>824	HORVU0Hr1G003660|HORVU0Hr1G003660.1||297|1955	4	1268	1	0.142857	0.0195848	1	556.793	5' CCGACCTACTCGACCCTTCGG '3 ||||||||||||||||||||| 3' GCTCGTGGCTGGATGAGCTGGGAAGCCGGCCG '5	0	-44.3	-44.3	1	0.0456312
470	>824	HORVU2Hr1G072960|HORVU2Hr1G072960.1||600|3353	4	1348	1	0.142857	0.0195848	1	556.793	5' CCGACCTACTCGACCCTTCGG '3 ||||||||||||||||||||| 3' GCTCGTGGCTGGATGAGCTGGGAAGCCGGCCG '5	0	-44.3	-44.3	1	0.0296363
471	>824	HORVU5Hr1G015600|HORVU5Hr1G015600.1||156|510	4	178	1	0.142857	0.0195848	1	556.793	5' CCGACCTACTCGACCCTTCGG '3 ||||||||||||||||||||| 3' GCTCGTGGCTGGATGAGCTGGGAAGCCGGCCG '5	0	-44.3	-44.3	1	0.04989
472	>824	HORVU5Hr1G015600|HORVU5Hr1G015600.2||231|617	4	62	1	0.142857	0.0195848	1	556.793	5' CCGACCTACTCGACCCTTCGG '3 ||||||||||||||||||||| 3' GCTCGTGGCTGGATGAGCTGGGAAGCCGGCCG '5	0	-44.3	-44.3	1	0.0411127
473	>824	HORVU5Hr1G015600|HORVU5Hr1G015600.3||276|1709	4	1246	1	0.142857	0.0195848	1	556.793	5' CCGACCTACTCGACCCTTCGG '3 ||||||||||||||||||||| 3' GCTCGTGGCTGGATGAGCTGGGAAGCCGGCCG '5	0	-44.3	-44.3	1	0.0321235
484	>1267	HORVU0Hr1G003660|HORVU0Hr1G003660.1||297|1955	4	1305	1	0.25	0.0195848	1	556.793	5' CTTGGGCCGGGTCGGCCGGTCCGCC '3 ||||||||||||||||||||||||| 3' AACCTGGAACCCGGCCCAGCCGGCCAGGCGGA '5	0	-63	-63	1	0.00929752
512	>1394	HORVU0Hr1G023930|HORVU0Hr1G023930.1||297|1937	4	1742	1	0.125	0.0195848	1	556.793	5' GCGCATTTATTAGATAAAAGGCT '3 ||||||||||||||||||||||| 3' CCTCCCCGCGTAAATAATCTATTTTCCGACTG '5	0	-34.7	-34.7	1	0.032885
513	>1394	HORVU2Hr1G072960|HORVU2Hr1G072960.1||600|3353	4	1828	1	0.125	0.0195848	1	556.793	5' GCGCATTTATTAGATAAAAGGCT '3 ||||||||||||||||||||||| 3' CCTCCCCGCGTAAATAATCTATTTTCCGACTG '5	0	-34.7	-34.7	1	0.0469948
514	>1394	HORVU5Hr1G015600|HORVU5Hr1G015600.6||168|658	4	463	1	0.125	0.0195848	1	556.793	5' GCGCATTTATTAGATAAAAGGCT '3 ||||||||||||||||||||||| 3' CCTCCCCGCGTAAATAATCTATTTTCCGACTG '5	0	-34.7	-34.7	1	0.0489947
74	>834	HORVU0Hr1G003660|HORVU0Hr1G003660.1||297|1955	4	1268	1	0.142857	0.0195848	1	556.793	5' CCGACCTACTCGACTCTTCG '3 ||||||||||||||o||||| 3' GCTCGTGGCTGGATGAGCTGGGAAGCCGGCCG '5	0.5	-38	-38.9	0.976864	0.0456312
76	>834	HORVU2Hr1G072960|HORVU2Hr1G072960.1||600|3353	4	1348	1	0.142857	0.0195848	1	556.793	5' CCGACCTACTCGACTCTTCG '3 ||||||||||||||o||||| 3' GCTCGTGGCTGGATGAGCTGGGAAGCCGGCCG '5	0.5	-38	-38.9	0.976864	0.0296363
77	>834	HORVU5Hr1G015600|HORVU5Hr1G015600.1||156|510	4	178	1	0.142857	0.0195848	1	556.793	5' CCGACCTACTCGACTCTTCG '3 ||||||||||||||o||||| 3' GCTCGTGGCTGGATGAGCTGGGAAGCCGGCCG '5	0.5	-38	-38.9	0.976864	0.04989
78	>834	HORVU5Hr1G015600|HORVU5Hr1G015600.2||231|617	4	62	1	0.142857	0.0195848	1	556.793	5' CCGACCTACTCGACTCTTCG '3 ||||||||||||||o||||| 3' GCTCGTGGCTGGATGAGCTGGGAAGCCGGCCG '5	0.5	-38	-38.9	0.976864	0.0411127
79	>834	HORVU5Hr1G015600|HORVU5Hr1G015600.3||276|1709	4	1246	1	0.142857	0.0195848	1	556.793	5' CCGACCTACTCGACTCTTCG '3 ||||||||||||||o||||| 3' GCTCGTGGCTGGATGAGCTGGGAAGCCGGCCG '5	0.5	-38	-38.9	0.976864	0.0321235
125	>1759	HORVU0Hr1G023930|HORVU0Hr1G023930.3||396|2180	4	2090	1	0.142857	0.0195848	1	556.793	5' TCGACCTACTCGACCCTT '3 o||||||||||||||||| 3' GCTCGTGGCTGGATGAGCTGGGAAGGCGGCTG '5	0.5	-33.9	-34.3	0.988338	0.0165437
126	>1759	HORVU2Hr1G072960|HORVU2Hr1G072960.1||600|3353	4	1348	1	0.142857	0.0195848	1	556.793	5' TCGACCTACTCGACCCTT '3 o||||||||||||||||| 3' GCTCGTGGCTGGATGAGCTGGGAAGCCGGCCG '5	0.5	-33.9	-34.3	0.988338	0.0354573
127	>1759	HORVU5Hr1G015600|HORVU5Hr1G015600.2||231|617	4	62	1	0.142857	0.0195848	1	556.793	5' TCGACCTACTCGACCCTT '3 o||||||||||||||||| 3' GCTCGTGGCTGGATGAGCTGGGAAGCCGGCCG '5	0.5	-33.9	-34.3	0.988338	0.0491302
128	>1759	HORVU5Hr1G015600|HORVU5Hr1G015600.3||276|1709	4	1246	1	0.142857	0.0195848	1	556.793	5' TCGACCTACTCGACCCTT '3 o||||||||||||||||| 3' GCTCGTGGCTGGATGAGCTGGGAAGCCGGCCG '5	0.5	-33.9	-34.3	0.988338	0.0384233
266	>828	HORVU0Hr1G003660|HORVU0Hr1G003660.1||297|1955	4	1268	1	0.142857	0.0195848	1	556.793	5' CCGACCTACTCGACCCTTCGGCTG '3 ||||||||||||||||||||||o| 3' GCTCGTGGCTGGATGAGCTGGGAAGCCGGCCG '5	0.5	-51.2	-51.9	0.986513	0.0456312
268	>828	HORVU2Hr1G072960|HORVU2Hr1G072960.1||600|3353	4	1348	1	0.142857	0.0195848	1	556.793	5' CCGACCTACTCGACCCTTCGGCTG '3 ||||||||||||||||||||||o| 3' GCTCGTGGCTGGATGAGCTGGGAAGCCGGCCG '5	0.5	-51.2	-51.9	0.986513	0.0296363
269	>828	HORVU5Hr1G015600|HORVU5Hr1G015600.1||156|510	4	178	1	0.142857	0.0195848	1	556.793	5' CCGACCTACTCGACCCTTCGGCTG '3 ||||||||||||||||||||||o| 3' GCTCGTGGCTGGATGAGCTGGGAAGCCGGCCG '5	0.5	-51.2	-51.9	0.986513	0.04989
270	>828	HORVU5Hr1G015600|HORVU5Hr1G015600.2||231|617	4	62	1	0.142857	0.0195848	1	556.793	5' CCGACCTACTCGACCCTTCGGCTG '3 ||||||||||||||||||||||o| 3' GCTCGTGGCTGGATGAGCTGGGAAGCCGGCCG '5	0.5	-51.2	-51.9	0.986513	0.0411127
271	>828	HORVU5Hr1G015600|HORVU5Hr1G015600.3||276|1709	4	1246	1	0.142857	0.0195848	1	556.793	5' CCGACCTACTCGACCCTTCGGCTG '3 ||||||||||||||||||||||o| 3' GCTCGTGGCTGGATGAGCTGGGAAGCCGGCCG '5	0.5	-51.2	-51.9	0.986513	0.0321235
287	>1631	HORVU1Hr1G026920|HORVU1Hr1G026920.3||300|1492	3	819	2	0.1	0.0391696	1	556.793	5' TACGGACAAGGGGAATCCGACTG '3 ||||||||||||||||||||||o 3' TTGACCATGCCTGTTCCCCTTAGGCTGATAAA '5	0.5	-43.9	-45.5	0.964835	0.0379954
288	>1631	HORVU1Hr1G026920|HORVU1Hr1G026920.4||300|2051	3	819	2	0.1	0.0391696	1	556.793	5' TACGGACAAGGGGAATCCGACTG '3 ||||||||||||||||||||||o 3' TTGACCATGCCTGTTCCCCTTAGGCTGATAAA '5	0.5	-43.9	-45.5	0.964835	0.0457309
289	>1631	HORVU1Hr1G026920|HORVU1Hr1G026920.5||300|2039	3	812	2	0.1	0.0391696	1	556.793	5' TACGGACAAGGGGAATCCGACTG '3 ||||||||||||||||||||||o 3' TTGACCATGCCTGTTCCCCTTAGGCTGATAAA '5	0.5	-43.9	-45.5	0.964835	0.0459966
293	>1631	HORVU5Hr1G015390|HORVU5Hr1G015390.1||318|1287	3	235	2	0.1	0.0391696	1	556.793	5' TACGGACAAGGGGAATCCGACTG '3 ||||||||||||||||||||||o 3' TTGACCATGCCTGTTCCCCTTAGGCTGATAAA '5	0.5	-43.9	-45.5	0.964835	0.0440082
302	>829	HORVU0Hr1G003660|HORVU0Hr1G003660.1||297|1955	4	1268	1	0.142857	0.0195848	1	556.793	5' CCGACCTACTCGACCCTTCGGTCG '3 |||||||||||||||||||||o|| 3' GCTCGTGGCTGGATGAGCTGGGAAGCCGGCCG '5	0.5	-50.7	-51.3	0.988304	0.0456312
304	>829	HORVU2Hr1G072960|HORVU2Hr1G072960.1||600|3353	4	1348	1	0.142857	0.0195848	1	556.793	5' CCGACCTACTCGACCCTTCGGTCG '3 |||||||||||||||||||||o|| 3' GCTCGTGGCTGGATGAGCTGGGAAGCCGGCCG '5	0.5	-50.7	-51.3	0.988304	0.0296363
305	>829	HORVU5Hr1G015600|HORVU5Hr1G015600.1||156|510	4	178	1	0.142857	0.0195848	1	556.793	5' CCGACCTACTCGACCCTTCGGTCG '3 |||||||||||||||||||||o|| 3' GCTCGTGGCTGGATGAGCTGGGAAGCCGGCCG '5	0.5	-50.7	-51.3	0.988304	0.04989
306	>829	HORVU5Hr1G015600|HORVU5Hr1G015600.2||231|617	4	62	1	0.142857	0.0195848	1	556.793	5' CCGACCTACTCGACCCTTCGGTCG '3 |||||||||||||||||||||o|| 3' GCTCGTGGCTGGATGAGCTGGGAAGCCGGCCG '5	0.5	-50.7	-51.3	0.988304	0.0411127
307	>829	HORVU5Hr1G015600|HORVU5Hr1G015600.3||276|1709	4	1246	1	0.142857	0.0195848	1	556.793	5' CCGACCTACTCGACCCTTCGGTCG '3 |||||||||||||||||||||o|| 3' GCTCGTGGCTGGATGAGCTGGGAAGCCGGCCG '5	0.5	-50.7	-51.3	0.988304	0.0321235
314	>463	HORVU1Hr1G027340|HORVU1Hr1G027340.3||441|1525	3	748	6	0.441026	0.117509	1	556.793	5' AGAGGAAACTCTGGTGGAGGCTCG '3 |||||||||||||||||||||||o 3' CTTCGGTCTCCTTTGAGACCACCTCCGAGTTT '5	0.5	-48.5	-49.4	0.981781	0.0171274
322	>1467	HORVU0Hr1G023910|HORVU0Hr1G023910.11||318|2086	4	287	1	0.0434783	0.0195848	1	556.793	5' GGCCGATCCGGGCGGAAGACATTGT '3 |||||||||||||o||||||||||| 3' AATAGCCCGGCTAGGCCCGTCTTCTGTAACAC '5	0.5	-51.3	-53.5	0.958879	0.034266
331	>1467	HORVU4Hr1G025590|HORVU4Hr1G025590.1||378|3386	2	800	14	0.808184	0.274187	1	556.793	5' GGCCGATCCGGGCGGAAGACATTGT '3 |||||||||||||o||||||||||| 3' AATAGCCCGGCTAGGCCCGTCTTCTGTAACAG '5	0.5	-51.3	-53.5	0.958879	0.0315948
341	>1760	HORVU0Hr1G023930|HORVU0Hr1G023930.3||396|2180	4	2090	1	0.142857	0.0195848	1	556.793	5' TCGACCTACTCGACCCTTC '3 o|||||||||||||||||| 3' GCTCGTGGCTGGATGAGCTGGGAAGGCGGCTG '5	0.5	-36.8	-37.2	0.989247	0.0165437
342	>1760	HORVU2Hr1G072960|HORVU2Hr1G072960.1||600|3353	4	1348	1	0.142857	0.0195848	1	556.793	5' TCGACCTACTCGACCCTTC '3 o|||||||||||||||||| 3' GCTCGTGGCTGGATGAGCTGGGAAGCCGGCCG '5	0.5	-36.8	-37.2	0.989247	0.0354573
343	>1760	HORVU5Hr1G015600|HORVU5Hr1G015600.2||231|617	4	62	1	0.142857	0.0195848	1	556.793	5' TCGACCTACTCGACCCTTC '3 o|||||||||||||||||| 3' GCTCGTGGCTGGATGAGCTGGGAAGCCGGCCG '5	0.5	-36.8	-37.2	0.989247	0.0491302
344	>1760	HORVU5Hr1G015600|HORVU5Hr1G015600.3||276|1709	4	1246	1	0.142857	0.0195848	1	556.793	5' TCGACCTACTCGACCCTTC '3 o|||||||||||||||||| 3' GCTCGTGGCTGGATGAGCTGGGAAGCCGGCCG '5	0.5	-36.8	-37.2	0.989247	0.0384233
387	>832	HORVU0Hr1G003660|HORVU0Hr1G003660.1||297|1955	4	1268	1	0.142857	0.0195848	1	556.793	5' CCGACCTACTCGACCTTTCGGCC '3 |||||||||||||||o||||||| 3' GCTCGTGGCTGGATGAGCTGGGAAGCCGGCCG '5	0.5	-48.3	-48.6	0.993827	0.0456312
389	>832	HORVU2Hr1G072960|HORVU2Hr1G072960.1||600|3353	4	1348	1	0.142857	0.0195848	1	556.793	5' CCGACCTACTCGACCTTTCGGCC '3 |||||||||||||||o||||||| 3' GCTCGTGGCTGGATGAGCTGGGAAGCCGGCCG '5	0.5	-48.3	-48.6	0.993827	0.0296363
390	>832	HORVU5Hr1G015600|HORVU5Hr1G015600.1||156|510	4	178	1	0.142857	0.0195848	1	556.793	5' CCGACCTACTCGACCTTTCGGCC '3 |||||||||||||||o||||||| 3' GCTCGTGGCTGGATGAGCTGGGAAGCCGGCCG '5	0.5	-48.3	-48.6	0.993827	0.04989
391	>832	HORVU5Hr1G015600|HORVU5Hr1G015600.2||231|617	4	62	1	0.142857	0.0195848	1	556.793	5' CCGACCTACTCGACCTTTCGGCC '3 |||||||||||||||o||||||| 3' GCTCGTGGCTGGATGAGCTGGGAAGCCGGCCG '5	0.5	-48.3	-48.6	0.993827	0.0411127
392	>832	HORVU5Hr1G015600|HORVU5Hr1G015600.3||276|1709	4	1246	1	0.142857	0.0195848	1	556.793	5' CCGACCTACTCGACCTTTCGGCC '3 |||||||||||||||o||||||| 3' GCTCGTGGCTGGATGAGCTGGGAAGCCGGCCG '5	0.5	-48.3	-48.6	0.993827	0.0321235
414	>833	HORVU0Hr1G003660|HORVU0Hr1G003660.1||297|1955	4	1268	1	0.142857	0.0195848	1	556.793	5' CCGACCTACTCGACCTTTCGGCCG '3 |||||||||||||||o|||||||| 3' GCTCGTGGCTGGATGAGCTGGGAAGCCGGCCG '5	0.5	-50.7	-51	0.994118	0.0456312
416	>833	HORVU2Hr1G072960|HORVU2Hr1G072960.1||600|3353	4	1348	1	0.142857	0.0195848	1	556.793	5' CCGACCTACTCGACCTTTCGGCCG '3 |||||||||||||||o|||||||| 3' GCTCGTGGCTGGATGAGCTGGGAAGCCGGCCG '5	0.5	-50.7	-51	0.994118	0.0296363
417	>833	HORVU5Hr1G015600|HORVU5Hr1G015600.1||156|510	4	178	1	0.142857	0.0195848	1	556.793	5' CCGACCTACTCGACCTTTCGGCCG '3 |||||||||||||||o|||||||| 3' GCTCGTGGCTGGATGAGCTGGGAAGCCGGCCG '5	0.5	-50.7	-51	0.994118	0.04989
418	>833	HORVU5Hr1G015600|HORVU5Hr1G015600.2||231|617	4	62	1	0.142857	0.0195848	1	556.793	5' CCGACCTACTCGACCTTTCGGCCG '3 |||||||||||||||o|||||||| 3' GCTCGTGGCTGGATGAGCTGGGAAGCCGGCCG '5	0.5	-50.7	-51	0.994118	0.0411127
419	>833	HORVU5Hr1G015600|HORVU5Hr1G015600.3||276|1709	4	1246	1	0.142857	0.0195848	1	556.793	5' CCGACCTACTCGACCTTTCGGCCG '3 |||||||||||||||o|||||||| 3' GCTCGTGGCTGGATGAGCTGGGAAGCCGGCCG '5	0.5	-50.7	-51	0.994118	0.0321235
477	>1761	HORVU0Hr1G003660|HORVU0Hr1G003660.1||297|1955	4	1268	1	0.142857	0.0195848	1	556.793	5' TCGACCTACTCGACCCTTCGGCCG '3 o||||||||||||||||||||||| 3' GCTCGTGGCTGGATGAGCTGGGAAGCCGGCCG '5	0.5	-51.6	-52	0.992308	0.0456312
479	>1761	HORVU2Hr1G072960|HORVU2Hr1G072960.1||600|3353	4	1348	1	0.142857	0.0195848	1	556.793	5' TCGACCTACTCGACCCTTCGGCCG '3 o||||||||||||||||||||||| 3' GCTCGTGGCTGGATGAGCTGGGAAGCCGGCCG '5	0.5	-51.6	-52	0.992308	0.0296363
480	>1761	HORVU5Hr1G015600|HORVU5Hr1G015600.1||156|510	4	178	1	0.142857	0.0195848	1	556.793	5' TCGACCTACTCGACCCTTCGGCCG '3 o||||||||||||||||||||||| 3' GCTCGTGGCTGGATGAGCTGGGAAGCCGGCCG '5	0.5	-51.6	-52	0.992308	0.04989
481	>1761	HORVU5Hr1G015600|HORVU5Hr1G015600.2||231|617	4	62	1	0.142857	0.0195848	1	556.793	5' TCGACCTACTCGACCCTTCGGCCG '3 o||||||||||||||||||||||| 3' GCTCGTGGCTGGATGAGCTGGGAAGCCGGCCG '5	0.5	-51.6	-52	0.992308	0.0411127
482	>1761	HORVU5Hr1G015600|HORVU5Hr1G015600.3||276|1709	4	1246	1	0.142857	0.0195848	1	556.793	5' TCGACCTACTCGACCCTTCGGCCG '3 o||||||||||||||||||||||| 3' GCTCGTGGCTGGATGAGCTGGGAAGCCGGCCG '5	0.5	-51.6	-52	0.992308	0.0321235
485	>1267	HORVU0Hr1G023930|HORVU0Hr1G023930.3||396|2180	4	2127	1	0.25	0.0195848	1	556.793	5' CTTGGGCCGGGTCGGCCGGTCCGCC '3 |||||||||||||o||||||||||| 3' AACCTGGAACCCGGCCCAGTCGGCCAGGCGGA '5	0.5	-60.8	-63	0.965079	0.00554528
15	>822	HORVU2Hr1G072960|HORVU2Hr1G072960.1||600|3353	4	1348	1	0.142857	0.0195848	1	556.793	5' CCGACCTACTCGACCCTTCCGCCG '3 ||||||||||||||||||| |||| 3' GCTCGTGGCTGGATGAGCTGGGAAGCCGGCCG '5	1	-47.2	-53.4	0.883895	0.0354573
16	>822	HORVU5Hr1G015600|HORVU5Hr1G015600.2||231|617	4	62	1	0.142857	0.0195848	1	556.793	5' CCGACCTACTCGACCCTTCCGCCG '3 ||||||||||||||||||| |||| 3' GCTCGTGGCTGGATGAGCTGGGAAGCCGGCCG '5	1	-47.2	-53.4	0.883895	0.0491302
17	>822	HORVU5Hr1G015600|HORVU5Hr1G015600.3||276|1709	4	1246	1	0.142857	0.0195848	1	556.793	5' CCGACCTACTCGACCCTTCCGCCG '3 ||||||||||||||||||| |||| 3' GCTCGTGGCTGGATGAGCTGGGAAGCCGGCCG '5	1	-47.2	-53.4	0.883895	0.0384233
19	>839	HORVU0Hr1G003660|HORVU0Hr1G003660.1||297|1955	4	1268	1	0.142857	0.0195848	1	556.793	5' CCGACCTGCTCGACCCTTCGGCCG '3 |||||||o|||||||||||||||| 3' GCTCGTGGCTGGATGAGCTGGGAAGCCGGCCG '5	1	-53.4	-55.4	0.963899	0.0456312
21	>839	HORVU2Hr1G072960|HORVU2Hr1G072960.1||600|3353	4	1348	1	0.142857	0.0195848	1	556.793	5' CCGACCTGCTCGACCCTTCGGCCG '3 |||||||o|||||||||||||||| 3' GCTCGTGGCTGGATGAGCTGGGAAGCCGGCCG '5	1	-53.4	-55.4	0.963899	0.0296363
22	>839	HORVU5Hr1G015600|HORVU5Hr1G015600.1||156|510	4	178	1	0.142857	0.0195848	1	556.793	5' CCGACCTGCTCGACCCTTCGGCCG '3 |||||||o|||||||||||||||| 3' GCTCGTGGCTGGATGAGCTGGGAAGCCGGCCG '5	1	-53.4	-55.4	0.963899	0.04989
23	>839	HORVU5Hr1G015600|HORVU5Hr1G015600.2||231|617	4	62	1	0.142857	0.0195848	1	556.793	5' CCGACCTGCTCGACCCTTCGGCCG '3 |||||||o|||||||||||||||| 3' GCTCGTGGCTGGATGAGCTGGGAAGCCGGCCG '5	1	-53.4	-55.4	0.963899	0.0411127
24	>839	HORVU5Hr1G015600|HORVU5Hr1G015600.3||276|1709	4	1246	1	0.142857	0.0195848	1	556.793	5' CCGACCTGCTCGACCCTTCGGCCG '3 |||||||o|||||||||||||||| 3' GCTCGTGGCTGGATGAGCTGGGAAGCCGGCCG '5	1	-53.4	-55.4	0.963899	0.0321235
43	>837	HORVU0Hr1G003660|HORVU0Hr1G003660.1||297|1955	4	1268	1	0.142857	0.0195848	1	556.793	5' CCGACCTACTTGACCCTTCGGCCG '3 ||||||||||o||||||||||||| 3' GCTCGTGGCTGGATGAGCTGGGAAGCCGGCCG '5	1	-51.3	-51.6	0.994186	0.0456312
45	>837	HORVU2Hr1G072960|HORVU2Hr1G072960.1||600|3353	4	1348	1	0.142857	0.0195848	1	556.793	5' CCGACCTACTTGACCCTTCGGCCG '3 ||||||||||o||||||||||||| 3' GCTCGTGGCTGGATGAGCTGGGAAGCCGGCCG '5	1	-51.3	-51.6	0.994186	0.0296363
46	>837	HORVU5Hr1G015600|HORVU5Hr1G015600.1||156|510	4	178	1	0.142857	0.0195848	1	556.793	5' CCGACCTACTTGACCCTTCGGCCG '3 ||||||||||o||||||||||||| 3' GCTCGTGGCTGGATGAGCTGGGAAGCCGGCCG '5	1	-51.3	-51.6	0.994186	0.04989
47	>837	HORVU5Hr1G015600|HORVU5Hr1G015600.2||231|617	4	62	1	0.142857	0.0195848	1	556.793	5' CCGACCTACTTGACCCTTCGGCCG '3 ||||||||||o||||||||||||| 3' GCTCGTGGCTGGATGAGCTGGGAAGCCGGCCG '5	1	-51.3	-51.6	0.994186	0.0411127
48	>837	HORVU5Hr1G015600|HORVU5Hr1G015600.3||276|1709	4	1246	1	0.142857	0.0195848	1	556.793	5' CCGACCTACTTGACCCTTCGGCCG '3 ||||||||||o||||||||||||| 3' GCTCGTGGCTGGATGAGCTGGGAAGCCGGCCG '5	1	-51.3	-51.6	0.994186	0.0321235
50	>830	HORVU0Hr1G003660|HORVU0Hr1G003660.1||297|1955	4	1268	1	0.142857	0.0195848	1	556.793	5' CCGACCTACTCGACCCTTGGGCCG '3 |||||||||||||||||| ||||| 3' GCTCGTGGCTGGATGAGCTGGGAAGCCGGCCG '5	1	-50	-54	0.925926	0.0456312
52	>830	HORVU2Hr1G072960|HORVU2Hr1G072960.1||600|3353	4	1348	1	0.142857	0.0195848	1	556.793	5' CCGACCTACTCGACCCTTGGGCCG '3 |||||||||||||||||| ||||| 3' GCTCGTGGCTGGATGAGCTGGGAAGCCGGCCG '5	1	-50	-54	0.925926	0.0296363
53	>830	HORVU5Hr1G015600|HORVU5Hr1G015600.1||156|510	4	178	1	0.142857	0.0195848	1	556.793	5' CCGACCTACTCGACCCTTGGGCCG '3 |||||||||||||||||| ||||| 3' GCTCGTGGCTGGATGAGCTGGGAAGCCGGCCG '5	1	-50	-54	0.925926	0.04989
54	>830	HORVU5Hr1G015600|HORVU5Hr1G015600.2||231|617	4	62	1	0.142857	0.0195848	1	556.793	5' CCGACCTACTCGACCCTTGGGCCG '3 |||||||||||||||||| ||||| 3' GCTCGTGGCTGGATGAGCTGGGAAGCCGGCCG '5	1	-50	-54	0.925926	0.0411127
55	>830	HORVU5Hr1G015600|HORVU5Hr1G015600.3||276|1709	4	1246	1	0.142857	0.0195848	1	556.793	5' CCGACCTACTCGACCCTTGGGCCG '3 |||||||||||||||||| ||||| 3' GCTCGTGGCTGGATGAGCTGGGAAGCCGGCCG '5	1	-50	-54	0.925926	0.0321235
62	>836	HORVU0Hr1G003660|HORVU0Hr1G003660.1||297|1955	4	1268	1	0.142857	0.0195848	1	556.793	5' CCGACCTACTTGACCCTTCGGCC '3 ||||||||||o|||||||||||| 3' GCTCGTGGCTGGATGAGCTGGGAAGCCGGCCG '5	1	-48.9	-49.2	0.993902	0.0456312
64	>836	HORVU2Hr1G072960|HORVU2Hr1G072960.1||600|3353	4	1348	1	0.142857	0.0195848	1	556.793	5' CCGACCTACTTGACCCTTCGGCC '3 ||||||||||o|||||||||||| 3' GCTCGTGGCTGGATGAGCTGGGAAGCCGGCCG '5	1	-48.9	-49.2	0.993902	0.0296363
65	>836	HORVU5Hr1G015600|HORVU5Hr1G015600.1||156|510	4	178	1	0.142857	0.0195848	1	556.793	5' CCGACCTACTTGACCCTTCGGCC '3 ||||||||||o|||||||||||| 3' GCTCGTGGCTGGATGAGCTGGGAAGCCGGCCG '5	1	-48.9	-49.2	0.993902	0.04989
66	>836	HORVU5Hr1G015600|HORVU5Hr1G015600.2||231|617	4	62	1	0.142857	0.0195848	1	556.793	5' CCGACCTACTTGACCCTTCGGCC '3 ||||||||||o|||||||||||| 3' GCTCGTGGCTGGATGAGCTGGGAAGCCGGCCG '5	1	-48.9	-49.2	0.993902	0.0411127
67	>836	HORVU5Hr1G015600|HORVU5Hr1G015600.3||276|1709	4	1246	1	0.142857	0.0195848	1	556.793	5' CCGACCTACTTGACCCTTCGGCC '3 ||||||||||o|||||||||||| 3' GCTCGTGGCTGGATGAGCTGGGAAGCCGGCCG '5	1	-48.9	-49.2	0.993902	0.0321235
91	>841	HORVU0Hr1G023930|HORVU0Hr1G023930.3||396|2180	4	2090	1	0.142857	0.0195848	1	556.793	5' CCGACTTACTCGACCCTT '3 |||||o|||||||||||| 3' GCTCGTGGCTGGATGAGCTGGGAAGGCGGCTG '5	1	-33	-33.3	0.990991	0.0165437
92	>841	HORVU2Hr1G072960|HORVU2Hr1G072960.1||600|3353	4	1348	1	0.142857	0.0195848	1	556.793	5' CCGACTTACTCGACCCTT '3 |||||o|||||||||||| 3' GCTCGTGGCTGGATGAGCTGGGAAGCCGGCCG '5	1	-33	-33.3	0.990991	0.0354573
93	>841	HORVU5Hr1G015600|HORVU5Hr1G015600.2||231|617	4	62	1	0.142857	0.0195848	1	556.793	5' CCGACTTACTCGACCCTT '3 |||||o|||||||||||| 3' GCTCGTGGCTGGATGAGCTGGGAAGCCGGCCG '5	1	-33	-33.3	0.990991	0.0491302
94	>841	HORVU5Hr1G015600|HORVU5Hr1G015600.3||276|1709	4	1246	1	0.142857	0.0195848	1	556.793	5' CCGACTTACTCGACCCTT '3 |||||o|||||||||||| 3' GCTCGTGGCTGGATGAGCTGGGAAGCCGGCCG '5	1	-33	-33.3	0.990991	0.0384233
96	>825	HORVU0Hr1G003660|HORVU0Hr1G003660.1||297|1955	4	1268	1	0.142857	0.0195848	1	556.793	5' CCGACCTACTCGACCCTTCGGCCA '3 ||||||||||||||||||||||| 3' GCTCGTGGCTGGATGAGCTGGGAAGCCGGCCG '5	1	-52.5	-52.6	0.998099	0.0456312
98	>825	HORVU2Hr1G072960|HORVU2Hr1G072960.1||600|3353	4	1348	1	0.142857	0.0195848	1	556.793	5' CCGACCTACTCGACCCTTCGGCCA '3 ||||||||||||||||||||||| 3' GCTCGTGGCTGGATGAGCTGGGAAGCCGGCCG '5	1	-52.5	-52.6	0.998099	0.0296363
99	>825	HORVU5Hr1G015600|HORVU5Hr1G015600.1||156|510	4	178	1	0.142857	0.0195848	1	556.793	5' CCGACCTACTCGACCCTTCGGCCA '3 ||||||||||||||||||||||| 3' GCTCGTGGCTGGATGAGCTGGGAAGCCGGCCG '5	1	-52.5	-52.6	0.998099	0.04989
100	>825	HORVU5Hr1G015600|HORVU5Hr1G015600.2||231|617	4	62	1	0.142857	0.0195848	1	556.793	5' CCGACCTACTCGACCCTTCGGCCA '3 ||||||||||||||||||||||| 3' GCTCGTGGCTGGATGAGCTGGGAAGCCGGCCG '5	1	-52.5	-52.6	0.998099	0.0411127
101	>825	HORVU5Hr1G015600|HORVU5Hr1G015600.3||276|1709	4	1246	1	0.142857	0.0195848	1	556.793	5' CCGACCTACTCGACCCTTCGGCCA '3 ||||||||||||||||||||||| 3' GCTCGTGGCTGGATGAGCTGGGAAGCCGGCCG '5	1	-52.5	-52.6	0.998099	0.0321235
105	>1383	HORVU0Hr1G003660|HORVU0Hr1G003660.1||297|1955	4	1268	1	0.142857	0.0195848	1	556.793	5' GCGACCTACTCGACCCTTCGGCCG '3 ||||||||||||||||||||||| 3' GCTCGTGGCTGGATGAGCTGGGAAGCCGGCCG '5	1	-51.5	-53.5	0.962617	0.0456312
107	>1383	HORVU2Hr1G072960|HORVU2Hr1G072960.1||600|3353	4	1348	1	0.142857	0.0195848	1	556.793	5' GCGACCTACTCGACCCTTCGGCCG '3 ||||||||||||||||||||||| 3' GCTCGTGGCTGGATGAGCTGGGAAGCCGGCCG '5	1	-51.5	-53.5	0.962617	0.0296363
108	>1383	HORVU5Hr1G015600|HORVU5Hr1G015600.1||156|510	4	178	1	0.142857	0.0195848	1	556.793	5' GCGACCTACTCGACCCTTCGGCCG '3 ||||||||||||||||||||||| 3' GCTCGTGGCTGGATGAGCTGGGAAGCCGGCCG '5	1	-51.5	-53.5	0.962617	0.04989
109	>1383	HORVU5Hr1G015600|HORVU5Hr1G015600.2||231|617	4	62	1	0.142857	0.0195848	1	556.793	5' GCGACCTACTCGACCCTTCGGCCG '3 ||||||||||||||||||||||| 3' GCTCGTGGCTGGATGAGCTGGGAAGCCGGCCG '5	1	-51.5	-53.5	0.962617	0.0411127
110	>1383	HORVU5Hr1G015600|HORVU5Hr1G015600.3||276|1709	4	1246	1	0.142857	0.0195848	1	556.793	5' GCGACCTACTCGACCCTTCGGCCG '3 ||||||||||||||||||||||| 3' GCTCGTGGCTGGATGAGCTGGGAAGCCGGCCG '5	1	-51.5	-53.5	0.962617	0.0321235
124	>820	HORVU5Hr1G015600|HORVU5Hr1G015600.4||207|1852	4	1179	1	0.142857	0.0195848	1	556.793	5' CCGACCTACTCGACCCTT '3 ||||||||||||||||| 3' GCTCGTGGCTGGATGAGCTGGGACGCCGGCCG '5	1	-35.4	-35.7	0.991597	0.0412589
142	>821	HORVU5Hr1G015600|HORVU5Hr1G015600.4||207|1852	4	1179	1	0.142857	0.0195848	1	556.793	5' CCGACCTACTCGACCCTTC '3 ||||||||||||||||| | 3' GCTCGTGGCTGGATGAGCTGGGACGCCGGCCG '5	1	-35.4	-38.6	0.917098	0.0412589
143	>827	HORVU0Hr1G003660|HORVU0Hr1G003660.1||297|1955	4	1268	1	0.142857	0.0195848	1	556.793	5' CCGACCTACTCGACCCTTCGGCCT '3 ||||||||||||||||||||||| 3' GCTCGTGGCTGGATGAGCTGGGAAGCCGGCCG '5	1	-52.4	-52.6	0.996198	0.0456312
145	>827	HORVU2Hr1G072960|HORVU2Hr1G072960.1||600|3353	4	1348	1	0.142857	0.0195848	1	556.793	5' CCGACCTACTCGACCCTTCGGCCT '3 ||||||||||||||||||||||| 3' GCTCGTGGCTGGATGAGCTGGGAAGCCGGCCG '5	1	-52.4	-52.6	0.996198	0.0296363
146	>827	HORVU5Hr1G015600|HORVU5Hr1G015600.1||156|510	4	178	1	0.142857	0.0195848	1	556.793	5' CCGACCTACTCGACCCTTCGGCCT '3 ||||||||||||||||||||||| 3' GCTCGTGGCTGGATGAGCTGGGAAGCCGGCCG '5	1	-52.4	-52.6	0.996198	0.04989
147	>827	HORVU5Hr1G015600|HORVU5Hr1G015600.2||231|617	4	62	1	0.142857	0.0195848	1	556.793	5' CCGACCTACTCGACCCTTCGGCCT '3 ||||||||||||||||||||||| 3' GCTCGTGGCTGGATGAGCTGGGAAGCCGGCCG '5	1	-52.4	-52.6	0.996198	0.0411127
148	>827	HORVU5Hr1G015600|HORVU5Hr1G015600.3||276|1709	4	1246	1	0.142857	0.0195848	1	556.793	5' CCGACCTACTCGACCCTTCGGCCT '3 ||||||||||||||||||||||| 3' GCTCGTGGCTGGATGAGCTGGGAAGCCGGCCG '5	1	-52.4	-52.6	0.996198	0.0321235
160	>818	HORVU2Hr1G072960|HORVU2Hr1G072960.1||600|3353	4	1348	1	0.142857	0.0195848	1	556.793	5' CCGACCTACTCGACCCTACGGCCG '3 ||||||||||||||||| |||||| 3' GCTCGTGGCTGGATGAGCTGGGAAGCCGGCCG '5	1	-48.9	-53.6	0.912313	0.0354573
161	>818	HORVU5Hr1G015600|HORVU5Hr1G015600.2||231|617	4	62	1	0.142857	0.0195848	1	556.793	5' CCGACCTACTCGACCCTACGGCCG '3 ||||||||||||||||| |||||| 3' GCTCGTGGCTGGATGAGCTGGGAAGCCGGCCG '5	1	-48.9	-53.6	0.912313	0.0491302
162	>818	HORVU5Hr1G015600|HORVU5Hr1G015600.3||276|1709	4	1246	1	0.142857	0.0195848	1	556.793	5' CCGACCTACTCGACCCTACGGCCG '3 ||||||||||||||||| |||||| 3' GCTCGTGGCTGGATGAGCTGGGAAGCCGGCCG '5	1	-48.9	-53.6	0.912313	0.0384233
163	>818	HORVU5Hr1G015600|HORVU5Hr1G015600.4||207|1852	4	1179	1	0.142857	0.0195848	1	556.793	5' CCGACCTACTCGACCCTACGGCCG '3 ||||||||||||||||| |||||| 3' GCTCGTGGCTGGATGAGCTGGGACGCCGGCCG '5	1	-48.9	-53.6	0.912313	0.0354707
169	>1215	HORVU0Hr1G023930|HORVU0Hr1G023930.3||396|2180	4	2090	1	0.142857	0.0195848	1	556.793	5' CTGACCTACTCGACCCTT '3 |o|||||||||||||||| 3' GCTCGTGGCTGGATGAGCTGGGAAGGCGGCTG '5	1	-33.5	-34.2	0.979532	0.0165437
170	>1215	HORVU2Hr1G072960|HORVU2Hr1G072960.1||600|3353	4	1348	1	0.142857	0.0195848	1	556.793	5' CTGACCTACTCGACCCTT '3 |o|||||||||||||||| 3' GCTCGTGGCTGGATGAGCTGGGAAGCCGGCCG '5	1	-33.5	-34.2	0.979532	0.0354573
171	>1215	HORVU5Hr1G015600|HORVU5Hr1G015600.2||231|617	4	62	1	0.142857	0.0195848	1	556.793	5' CTGACCTACTCGACCCTT '3 |o|||||||||||||||| 3' GCTCGTGGCTGGATGAGCTGGGAAGCCGGCCG '5	1	-33.5	-34.2	0.979532	0.0491302
172	>1215	HORVU5Hr1G015600|HORVU5Hr1G015600.3||276|1709	4	1246	1	0.142857	0.0195848	1	556.793	5' CTGACCTACTCGACCCTT '3 |o|||||||||||||||| 3' GCTCGTGGCTGGATGAGCTGGGAAGCCGGCCG '5	1	-33.5	-34.2	0.979532	0.0384233
178	>815	HORVU0Hr1G003660|HORVU0Hr1G003660.1||297|1955	4	1268	1	0.142857	0.0195848	1	556.793	5' CCGACCTACTCGACCCCTCGGCCG '3 |||||||||||||||| ||||||| 3' GCTCGTGGCTGGATGAGCTGGGAAGCCGGCCG '5	1	-49.2	-55.8	0.88172	0.0456312
180	>815	HORVU2Hr1G072960|HORVU2Hr1G072960.1||600|3353	4	1348	1	0.142857	0.0195848	1	556.793	5' CCGACCTACTCGACCCCTCGGCCG '3 |||||||||||||||| ||||||| 3' GCTCGTGGCTGGATGAGCTGGGAAGCCGGCCG '5	1	-49.2	-55.8	0.88172	0.0296363
181	>815	HORVU5Hr1G015600|HORVU5Hr1G015600.1||156|510	4	178	1	0.142857	0.0195848	1	556.793	5' CCGACCTACTCGACCCCTCGGCCG '3 |||||||||||||||| ||||||| 3' GCTCGTGGCTGGATGAGCTGGGAAGCCGGCCG '5	1	-49.2	-55.8	0.88172	0.04989
182	>815	HORVU5Hr1G015600|HORVU5Hr1G015600.2||231|617	4	62	1	0.142857	0.0195848	1	556.793	5' CCGACCTACTCGACCCCTCGGCCG '3 |||||||||||||||| ||||||| 3' GCTCGTGGCTGGATGAGCTGGGAAGCCGGCCG '5	1	-49.2	-55.8	0.88172	0.0411127
183	>815	HORVU5Hr1G015600|HORVU5Hr1G015600.3||276|1709	4	1246	1	0.142857	0.0195848	1	556.793	5' CCGACCTACTCGACCCCTCGGCCG '3 |||||||||||||||| ||||||| 3' GCTCGTGGCTGGATGAGCTGGGAAGCCGGCCG '5	1	-49.2	-55.8	0.88172	0.0321235
192	>826	HORVU0Hr1G003660|HORVU0Hr1G003660.1||297|1955	4	1268	1	0.142857	0.0195848	1	556.793	5' CCGACCTACTCGACCCTTCGGCCC '3 ||||||||||||||||||||||| 3' GCTCGTGGCTGGATGAGCTGGGAAGCCGGCCG '5	1	-52.1	-54.3	0.959484	0.0456312
194	>826	HORVU2Hr1G072960|HORVU2Hr1G072960.1||600|3353	4	1348	1	0.142857	0.0195848	1	556.793	5' CCGACCTACTCGACCCTTCGGCCC '3 ||||||||||||||||||||||| 3' GCTCGTGGCTGGATGAGCTGGGAAGCCGGCCG '5	1	-52.1	-54.3	0.959484	0.0296363
195	>826	HORVU5Hr1G015600|HORVU5Hr1G015600.1||156|510	4	178	1	0.142857	0.0195848	1	556.793	5' CCGACCTACTCGACCCTTCGGCCC '3 ||||||||||||||||||||||| 3' GCTCGTGGCTGGATGAGCTGGGAAGCCGGCCG '5	1	-52.1	-54.3	0.959484	0.04989
196	>826	HORVU5Hr1G015600|HORVU5Hr1G015600.2||231|617	4	62	1	0.142857	0.0195848	1	556.793	5' CCGACCTACTCGACCCTTCGGCCC '3 ||||||||||||||||||||||| 3' GCTCGTGGCTGGATGAGCTGGGAAGCCGGCCG '5	1	-52.1	-54.3	0.959484	0.0411127
197	>826	HORVU5Hr1G015600|HORVU5Hr1G015600.3||276|1709	4	1246	1	0.142857	0.0195848	1	556.793	5' CCGACCTACTCGACCCTTCGGCCC '3 ||||||||||||||||||||||| 3' GCTCGTGGCTGGATGAGCTGGGAAGCCGGCCG '5	1	-52.1	-54.3	0.959484	0.0321235
218	>838	HORVU0Hr1G003660|HORVU0Hr1G003660.1||297|1955	4	1268	1	0.142857	0.0195848	1	556.793	5' CCGACCTATTCGACCCTTCGGCCG '3 ||||||||o||||||||||||||| 3' GCTCGTGGCTGGATGAGCTGGGAAGCCGGCCG '5	1	-51.1	-51.1	1	0.0456312
220	>838	HORVU2Hr1G072960|HORVU2Hr1G072960.1||600|3353	4	1348	1	0.142857	0.0195848	1	556.793	5' CCGACCTATTCGACCCTTCGGCCG '3 ||||||||o||||||||||||||| 3' GCTCGTGGCTGGATGAGCTGGGAAGCCGGCCG '5	1	-51.1	-51.1	1	0.0296363
221	>838	HORVU5Hr1G015600|HORVU5Hr1G015600.1||156|510	4	178	1	0.142857	0.0195848	1	556.793	5' CCGACCTATTCGACCCTTCGGCCG '3 ||||||||o||||||||||||||| 3' GCTCGTGGCTGGATGAGCTGGGAAGCCGGCCG '5	1	-51.1	-51.1	1	0.04989
222	>838	HORVU5Hr1G015600|HORVU5Hr1G015600.2||231|617	4	62	1	0.142857	0.0195848	1	556.793	5' CCGACCTATTCGACCCTTCGGCCG '3 ||||||||o||||||||||||||| 3' GCTCGTGGCTGGATGAGCTGGGAAGCCGGCCG '5	1	-51.1	-51.1	1	0.0411127
223	>838	HORVU5Hr1G015600|HORVU5Hr1G015600.3||276|1709	4	1246	1	0.142857	0.0195848	1	556.793	5' CCGACCTATTCGACCCTTCGGCCG '3 ||||||||o||||||||||||||| 3' GCTCGTGGCTGGATGAGCTGGGAAGCCGGCCG '5	1	-51.1	-51.1	1	0.0321235
248	>405	HORVU0Hr1G003660|HORVU0Hr1G003660.1||297|1955	4	1268	1	0.142857	0.0195848	1	556.793	5' A-CGACCTACTCGACCCTTCGGCCG '3 | ||||||||||||||||||||||| 3' GCTCGTGGCTGGATGAGCTGGGAAGCCGGCCG '5	1	-51.5	-51.8	0.994208	0.0456312
250	>405	HORVU2Hr1G072960|HORVU2Hr1G072960.1||600|3353	4	1348	1	0.142857	0.0195848	1	556.793	5' A-CGACCTACTCGACCCTTCGGCCG '3 | ||||||||||||||||||||||| 3' GCTCGTGGCTGGATGAGCTGGGAAGCCGGCCG '5	1	-51.5	-51.8	0.994208	0.0296363
251	>405	HORVU5Hr1G015600|HORVU5Hr1G015600.1||156|510	4	178	1	0.142857	0.0195848	1	556.793	5' A-CGACCTACTCGACCCTTCGGCCG '3 | ||||||||||||||||||||||| 3' GCTCGTGGCTGGATGAGCTGGGAAGCCGGCCG '5	1	-51.5	-51.8	0.994208	0.04989
252	>405	HORVU5Hr1G015600|HORVU5Hr1G015600.2||231|617	4	62	1	0.142857	0.0195848	1	556.793	5' A-CGACCTACTCGACCCTTCGGCCG '3 | ||||||||||||||||||||||| 3' GCTCGTGGCTGGATGAGCTGGGAAGCCGGCCG '5	1	-51.5	-51.8	0.994208	0.0411127
253	>405	HORVU5Hr1G015600|HORVU5Hr1G015600.3||276|1709	4	1246	1	0.142857	0.0195848	1	556.793	5' A-CGACCTACTCGACCCTTCGGCCG '3 | ||||||||||||||||||||||| 3' GCTCGTGGCTGGATGAGCTGGGAAGCCGGCCG '5	1	-51.5	-51.8	0.994208	0.0321235
296	>823	HORVU0Hr1G023930|HORVU0Hr1G023930.3||396|2180	4	2090	1	0.142857	0.0195848	1	556.793	5' CCGACCTACTCGACCCTTC-G '3 ||||||||||||||||||| | 3' GCTCGTGGCTGGATGAGCTGGGAAGGCGGCTG '5	1	-39.6	-41	0.965854	0.0192743
301	>823	HORVU5Hr1G015600|HORVU5Hr1G015600.4||207|1852	4	1179	1	0.142857	0.0195848	1	556.793	5' CCGACCTACTCGACCCTTCG '3 ||||||||||||||||| || 3' GCTCGTGGCTGGATGAGCTGGGACGCCGGCCG '5	1	-36.5	-41	0.890244	0.0412589
318	>819	HORVU0Hr1G023930|HORVU0Hr1G023930.3||396|2180	4	2090	1	0.142857	0.0195848	1	556.793	5' CCGACCTACTCGACCCTGCCG '3 ||||||||||||||||| ||| 3' GCTCGTGGCTGGATGAGCTGGGAAGGCGGCTG '5	1	-39.8	-46.5	0.855914	0.00554528
321	>819	HORVU5Hr1G015600|HORVU5Hr1G015600.4||207|1852	4	1179	1	0.142857	0.0195848	1	556.793	5' CCGACCTACTCGACCCTGCCG '3 ||||||||||||||||||| | 3' GCTCGTGGCTGGATGAGCTGGGACGCCGGCCG '5	1	-41.9	-46.5	0.901075	0.0119662
324	>1467	HORVU1Hr1G026920|HORVU1Hr1G026920.1||195|1105	2	693	14	0.808184	0.274187	1	556.793	5' GGCCGATCCGGGCGGAAGACATTGT '3 ||||||||||||||||||||||| | 3' AATAGCCCGGCTAGGCCCGCCTTCTGTAAAAG '5	1	-50.3	-53.5	0.940187	0.0415102
336	>1467	HORVU7Hr1G053550|HORVU7Hr1G053550.1||186|1811	2	554	14	0.808184	0.274187	1	556.793	5' GGCCGATCCGGGCGGAAGACATTGT '3 ||||||||||||||||||||||| | 3' AATAGCCCGGCTAGGCCCGCCTTCTGTAAAAG '5	1	-50.3	-53.5	0.940187	0.0378036
337	>1467	HORVU7Hr1G053550|HORVU7Hr1G053550.2||186|1810	2	553	14	0.808184	0.274187	1	556.793	5' GGCCGATCCGGGCGGAAGACATTGT '3 ||||||||||||||||||||||| | 3' AATAGCCCGGCTAGGCCCGCCTTCTGTAAAAG '5	1	-50.3	-53.5	0.940187	0.0378244
399	>844	HORVU0Hr1G003660|HORVU0Hr1G003660.1||297|1955	4	1268	1	0.142857	0.0195848	1	556.793	5' CCGATCTACTCGACCCTTCGGCCG '3 ||||o||||||||||||||||||| 3' GCTCGTGGCTGGATGAGCTGGGAAGCCGGCCG '5	1	-50.8	-51.4	0.988327	0.0456312
401	>844	HORVU2Hr1G072960|HORVU2Hr1G072960.1||600|3353	4	1348	1	0.142857	0.0195848	1	556.793	5' CCGATCTACTCGACCCTTCGGCCG '3 ||||o||||||||||||||||||| 3' GCTCGTGGCTGGATGAGCTGGGAAGCCGGCCG '5	1	-50.8	-51.4	0.988327	0.0296363
402	>844	HORVU5Hr1G015600|HORVU5Hr1G015600.1||156|510	4	178	1	0.142857	0.0195848	1	556.793	5' CCGATCTACTCGACCCTTCGGCCG '3 ||||o||||||||||||||||||| 3' GCTCGTGGCTGGATGAGCTGGGAAGCCGGCCG '5	1	-50.8	-51.4	0.988327	0.04989
403	>844	HORVU5Hr1G015600|HORVU5Hr1G015600.2||231|617	4	62	1	0.142857	0.0195848	1	556.793	5' CCGATCTACTCGACCCTTCGGCCG '3 ||||o||||||||||||||||||| 3' GCTCGTGGCTGGATGAGCTGGGAAGCCGGCCG '5	1	-50.8	-51.4	0.988327	0.0411127
404	>844	HORVU5Hr1G015600|HORVU5Hr1G015600.3||276|1709	4	1246	1	0.142857	0.0195848	1	556.793	5' CCGATCTACTCGACCCTTCGGCCG '3 ||||o||||||||||||||||||| 3' GCTCGTGGCTGGATGAGCTGGGAAGCCGGCCG '5	1	-50.8	-51.4	0.988327	0.0321235
407	>843	HORVU0Hr1G003660|HORVU0Hr1G003660.1||297|1955	4	1268	1	0.142857	0.0195848	1	556.793	5' CCGATCTACTCGACCCTTCGGCC '3 ||||o|||||||||||||||||| 3' GCTCGTGGCTGGATGAGCTGGGAAGCCGGCCG '5	1	-48.4	-49	0.987755	0.0456312
409	>843	HORVU2Hr1G072960|HORVU2Hr1G072960.1||600|3353	4	1348	1	0.142857	0.0195848	1	556.793	5' CCGATCTACTCGACCCTTCGGCC '3 ||||o|||||||||||||||||| 3' GCTCGTGGCTGGATGAGCTGGGAAGCCGGCCG '5	1	-48.4	-49	0.987755	0.0296363
410	>843	HORVU5Hr1G015600|HORVU5Hr1G015600.1||156|510	4	178	1	0.142857	0.0195848	1	556.793	5' CCGATCTACTCGACCCTTCGGCC '3 ||||o|||||||||||||||||| 3' GCTCGTGGCTGGATGAGCTGGGAAGCCGGCCG '5	1	-48.4	-49	0.987755	0.04989
411	>843	HORVU5Hr1G015600|HORVU5Hr1G015600.2||231|617	4	62	1	0.142857	0.0195848	1	556.793	5' CCGATCTACTCGACCCTTCGGCC '3 ||||o|||||||||||||||||| 3' GCTCGTGGCTGGATGAGCTGGGAAGCCGGCCG '5	1	-48.4	-49	0.987755	0.0411127
412	>843	HORVU5Hr1G015600|HORVU5Hr1G015600.3||276|1709	4	1246	1	0.142857	0.0195848	1	556.793	5' CCGATCTACTCGACCCTTCGGCC '3 ||||o|||||||||||||||||| 3' GCTCGTGGCTGGATGAGCTGGGAAGCCGGCCG '5	1	-48.4	-49	0.987755	0.0321235
469	>824	HORVU0Hr1G023930|HORVU0Hr1G023930.3||396|2180	4	2090	1	0.142857	0.0195848	1	556.793	5' CCGACCTACTCGACCCTTCGG '3 ||||||||||||||||||| | 3' GCTCGTGGCTGGATGAGCTGGGAAGGCGGCTG '5	1	-40.2	-44.3	0.907449	0.0192743
474	>824	HORVU5Hr1G015600|HORVU5Hr1G015600.4||207|1852	4	1179	1	0.142857	0.0195848	1	556.793	5' CCGACCTACTCGACCCTTCGG '3 ||||||||||||||||| ||| 3' GCTCGTGGCTGGATGAGCTGGGACGCCGGCCG '5	1	-39.8	-44.3	0.89842	0.0412589
486	>1267	HORVU2Hr1G072960|HORVU2Hr1G072960.1||600|3353	4	1385	1	0.25	0.0195848	1	556.793	5' CTTGGGCCGGGTCGGCCGGTCCGCC '3 ||||||||||||||||||||| ||| 3' AACCTGGAACCCGGCCCAGCCGGCCAGCCGGA '5	1	-56.8	-63	0.901587	0.0237801
487	>1267	HORVU5Hr1G015600|HORVU5Hr1G015600.1||156|510	4	215	1	0.25	0.0195848	1	556.793	5' CTTGGGCCGGGTCGGCCGGTCCGCC '3 ||||||||||o|||||||||||||| 3' AACCTGGAACCCGGCCTAGCCGGCCAGGCGGT '5	1	-60.4	-63	0.95873	0.0401152
489	>1216	HORVU0Hr1G023930|HORVU0Hr1G023930.3||396|2180	4	2090	1	0.142857	0.0195848	1	556.793	5' CTGACCTACTCGACCCTTC '3 |o||||||||||||||||| 3' GCTCGTGGCTGGATGAGCTGGGAAGGCGGCTG '5	1	-36.4	-37.1	0.981132	0.0165437
490	>1216	HORVU2Hr1G072960|HORVU2Hr1G072960.1||600|3353	4	1348	1	0.142857	0.0195848	1	556.793	5' CTGACCTACTCGACCCTTC '3 |o||||||||||||||||| 3' GCTCGTGGCTGGATGAGCTGGGAAGCCGGCCG '5	1	-36.4	-37.1	0.981132	0.0354573
491	>1216	HORVU5Hr1G015600|HORVU5Hr1G015600.2||231|617	4	62	1	0.142857	0.0195848	1	556.793	5' CTGACCTACTCGACCCTTC '3 |o||||||||||||||||| 3' GCTCGTGGCTGGATGAGCTGGGAAGCCGGCCG '5	1	-36.4	-37.1	0.981132	0.0491302
492	>1216	HORVU5Hr1G015600|HORVU5Hr1G015600.3||276|1709	4	1246	1	0.142857	0.0195848	1	556.793	5' CTGACCTACTCGACCCTTC '3 |o||||||||||||||||| 3' GCTCGTGGCTGGATGAGCTGGGAAGCCGGCCG '5	1	-36.4	-37.1	0.981132	0.0384233
505	>866	HORVU0Hr1G003660|HORVU0Hr1G003660.1||297|1955	4	1268	1	0.142857	0.0195848	1	556.793	5' CCGGCCTACTCGACCCTTCGGCCG '3 |||o|||||||||||||||||||| 3' GCTCGTGGCTGGATGAGCTGGGAAGCCGGCCG '5	1	-52.8	-55.5	0.951351	0.0456312
507	>866	HORVU2Hr1G072960|HORVU2Hr1G072960.1||600|3353	4	1348	1	0.142857	0.0195848	1	556.793	5' CCGGCCTACTCGACCCTTCGGCCG '3 |||o|||||||||||||||||||| 3' GCTCGTGGCTGGATGAGCTGGGAAGCCGGCCG '5	1	-52.8	-55.5	0.951351	0.0296363
508	>866	HORVU5Hr1G015600|HORVU5Hr1G015600.1||156|510	4	178	1	0.142857	0.0195848	1	556.793	5' CCGGCCTACTCGACCCTTCGGCCG '3 |||o|||||||||||||||||||| 3' GCTCGTGGCTGGATGAGCTGGGAAGCCGGCCG '5	1	-52.8	-55.5	0.951351	0.04989
509	>866	HORVU5Hr1G015600|HORVU5Hr1G015600.2||231|617	4	62	1	0.142857	0.0195848	1	556.793	5' CCGGCCTACTCGACCCTTCGGCCG '3 |||o|||||||||||||||||||| 3' GCTCGTGGCTGGATGAGCTGGGAAGCCGGCCG '5	1	-52.8	-55.5	0.951351	0.0411127
510	>866	HORVU5Hr1G015600|HORVU5Hr1G015600.3||276|1709	4	1246	1	0.142857	0.0195848	1	556.793	5' CCGGCCTACTCGACCCTTCGGCCG '3 |||o|||||||||||||||||||| 3' GCTCGTGGCTGGATGAGCTGGGAAGCCGGCCG '5	1	-52.8	-55.5	0.951351	0.0321235
75	>834	HORVU0Hr1G023930|HORVU0Hr1G023930.3||396|2180	4	2090	1	0.142857	0.0195848	1	556.793	5' CCGACCTACTCGACTCTTCG '3 ||||||||||||||o|||| 3' GCTCGTGGCTGGATGAGCTGGGAAGGCGGCTG '5	1.5	-37.2	-38.9	0.956298	0.0192743
80	>834	HORVU5Hr1G015600|HORVU5Hr1G015600.4||207|1852	4	1179	1	0.142857	0.0195848	1	556.793	5' CCGACCTACTCGACTCTTCG '3 ||||||||||||||o|| || 3' GCTCGTGGCTGGATGAGCTGGGACGCCGGCCG '5	1.5	-33.5	-38.9	0.861183	0.0412589
129	>1759	HORVU5Hr1G015600|HORVU5Hr1G015600.4||207|1852	4	1179	1	0.142857	0.0195848	1	556.793	5' TCGACCTACTCGACCCTT '3 o|||||||||||||||| 3' GCTCGTGGCTGGATGAGCTGGGACGCCGGCCG '5	1.5	-33.6	-34.3	0.979592	0.0412589
185	>816	HORVU0Hr1G003660|HORVU0Hr1G003660.1||297|1955	4	1268	1	0.142857	0.0195848	1	556.793	5' CCGACCTACTCGACCCCTTGGCCG '3 |||||||||||||||| |o||||| 3' GCTCGTGGCTGGATGAGCTGGGAAGCCGGCCG '5	1.5	-47.1	-54	0.872222	0.0456312
187	>816	HORVU2Hr1G072960|HORVU2Hr1G072960.1||600|3353	4	1348	1	0.142857	0.0195848	1	556.793	5' CCGACCTACTCGACCCCTTGGCCG '3 |||||||||||||||| |o||||| 3' GCTCGTGGCTGGATGAGCTGGGAAGCCGGCCG '5	1.5	-47.1	-54	0.872222	0.0296363
188	>816	HORVU5Hr1G015600|HORVU5Hr1G015600.1||156|510	4	178	1	0.142857	0.0195848	1	556.793	5' CCGACCTACTCGACCCCTTGGCCG '3 |||||||||||||||| |o||||| 3' GCTCGTGGCTGGATGAGCTGGGAAGCCGGCCG '5	1.5	-47.1	-54	0.872222	0.04989
189	>816	HORVU5Hr1G015600|HORVU5Hr1G015600.2||231|617	4	62	1	0.142857	0.0195848	1	556.793	5' CCGACCTACTCGACCCCTTGGCCG '3 |||||||||||||||| |o||||| 3' GCTCGTGGCTGGATGAGCTGGGAAGCCGGCCG '5	1.5	-47.1	-54	0.872222	0.0411127
190	>816	HORVU5Hr1G015600|HORVU5Hr1G015600.3||276|1709	4	1246	1	0.142857	0.0195848	1	556.793	5' CCGACCTACTCGACCCCTTGGCCG '3 |||||||||||||||| |o||||| 3' GCTCGTGGCTGGATGAGCTGGGAAGCCGGCCG '5	1.5	-47.1	-54	0.872222	0.0321235
267	>828	HORVU0Hr1G023930|HORVU0Hr1G023930.3||396|2180	4	2090	1	0.142857	0.0195848	1	556.793	5' CCGACCTACTCGACCCTTCGGCTG '3 ||||||||||||||||||| ||o| 3' GCTCGTGGCTGGATGAGCTGGGAAGGCGGCTG '5	1.5	-46.9	-51.9	0.903661	0.0192743
272	>828	HORVU5Hr1G015600|HORVU5Hr1G015600.4||207|1852	4	1179	1	0.142857	0.0195848	1	556.793	5' CCGACCTACTCGACCCTTCGGCTG '3 ||||||||||||||||| ||||o| 3' GCTCGTGGCTGGATGAGCTGGGACGCCGGCCG '5	1.5	-46.7	-51.9	0.899807	0.0412589
303	>829	HORVU0Hr1G023930|HORVU0Hr1G023930.3||396|2180	4	2090	1	0.142857	0.0195848	1	556.793	5' CCGACCTACTCGACCCTTCGGTCG '3 ||||||||||||||||||| |o|| 3' GCTCGTGGCTGGATGAGCTGGGAAGGCGGCTG '5	1.5	-46.4	-51.3	0.904483	0.0192743
308	>829	HORVU5Hr1G015600|HORVU5Hr1G015600.4||207|1852	4	1179	1	0.142857	0.0195848	1	556.793	5' CCGACCTACTCGACCCTTCGGTCG '3 ||||||||||||||||| |||o|| 3' GCTCGTGGCTGGATGAGCTGGGACGCCGGCCG '5	1.5	-46.2	-51.3	0.900585	0.0412589
345	>1760	HORVU5Hr1G015600|HORVU5Hr1G015600.4||207|1852	4	1179	1	0.142857	0.0195848	1	556.793	5' TCGACCTACTCGACCCTTC '3 o|||||||||||||||| | 3' GCTCGTGGCTGGATGAGCTGGGACGCCGGCCG '5	1.5	-33.6	-37.2	0.903226	0.0412589
388	>832	HORVU0Hr1G023930|HORVU0Hr1G023930.3||396|2180	4	2090	1	0.142857	0.0195848	1	556.793	5' CCGACCTACTCGACCTTTCGGCC '3 |||||||||||||||o||| ||| 3' GCTCGTGGCTGGATGAGCTGGGAAGGCGGCTG '5	1.5	-44	-48.6	0.90535	0.0192743
393	>832	HORVU5Hr1G015600|HORVU5Hr1G015600.4||207|1852	4	1179	1	0.142857	0.0195848	1	556.793	5' CCGACCTACTCGACCTTTCGGCC '3 |||||||||||||||o| ||||| 3' GCTCGTGGCTGGATGAGCTGGGACGCCGGCCG '5	1.5	-43.8	-48.6	0.901235	0.0412589
415	>833	HORVU0Hr1G023930|HORVU0Hr1G023930.3||396|2180	4	2090	1	0.142857	0.0195848	1	556.793	5' CCGACCTACTCGACCTTTCGGCCG '3 |||||||||||||||o||| |||| 3' GCTCGTGGCTGGATGAGCTGGGAAGGCGGCTG '5	1.5	-46.4	-51	0.909804	0.0192743
420	>833	HORVU5Hr1G015600|HORVU5Hr1G015600.4||207|1852	4	1179	1	0.142857	0.0195848	1	556.793	5' CCGACCTACTCGACCTTTCGGCCG '3 |||||||||||||||o| |||||| 3' GCTCGTGGCTGGATGAGCTGGGACGCCGGCCG '5	1.5	-46.2	-51	0.905882	0.0412589
478	>1761	HORVU0Hr1G023930|HORVU0Hr1G023930.3||396|2180	4	2090	1	0.142857	0.0195848	1	556.793	5' TCGACCTACTCGACCCTTCGGCCG '3 o|||||||||||||||||| |||| 3' GCTCGTGGCTGGATGAGCTGGGAAGGCGGCTG '5	1.5	-47.3	-52	0.909615	0.0192743
483	>1761	HORVU5Hr1G015600|HORVU5Hr1G015600.4||207|1852	4	1179	1	0.142857	0.0195848	1	556.793	5' TCGACCTACTCGACCCTTCGGCCG '3 o|||||||||||||||| |||||| 3' GCTCGTGGCTGGATGAGCTGGGACGCCGGCCG '5	1.5	-47.1	-52	0.905769	0.0412589
3	>814	HORVU0Hr1G003660|HORVU0Hr1G003660.1||297|1955	4	1268	1	0.142857	0.0195848	1	556.793	5' CCGACCTACTAGACCCTTCGGCCG '3 |||||||||| ||||||||||||| 3' GCTCGTGGCTGGATGAGCTGGGAAGCCGGCCG '5	2	-47.4	-52	0.911538	0.0456312
5	>814	HORVU2Hr1G072960|HORVU2Hr1G072960.1||600|3353	4	1348	1	0.142857	0.0195848	1	556.793	5' CCGACCTACTAGACCCTTCGGCCG '3 |||||||||| ||||||||||||| 3' GCTCGTGGCTGGATGAGCTGGGAAGCCGGCCG '5	2	-47.4	-52	0.911538	0.0296363
6	>814	HORVU5Hr1G015600|HORVU5Hr1G015600.1||156|510	4	178	1	0.142857	0.0195848	1	556.793	5' CCGACCTACTAGACCCTTCGGCCG '3 |||||||||| ||||||||||||| 3' GCTCGTGGCTGGATGAGCTGGGAAGCCGGCCG '5	2	-47.4	-52	0.911538	0.04989
7	>814	HORVU5Hr1G015600|HORVU5Hr1G015600.2||231|617	4	62	1	0.142857	0.0195848	1	556.793	5' CCGACCTACTAGACCCTTCGGCCG '3 |||||||||| ||||||||||||| 3' GCTCGTGGCTGGATGAGCTGGGAAGCCGGCCG '5	2	-47.4	-52	0.911538	0.0411127
8	>814	HORVU5Hr1G015600|HORVU5Hr1G015600.3||276|1709	4	1246	1	0.142857	0.0195848	1	556.793	5' CCGACCTACTAGACCCTTCGGCCG '3 |||||||||| ||||||||||||| 3' GCTCGTGGCTGGATGAGCTGGGAAGCCGGCCG '5	2	-47.4	-52	0.911538	0.0321235
18	>822	HORVU5Hr1G015600|HORVU5Hr1G015600.4||207|1852	4	1179	1	0.142857	0.0195848	1	556.793	5' CCGACCTACTCGACCCTTCCGCCG '3 ||||||||||||||||| | |||| 3' GCTCGTGGCTGGATGAGCTGGGACGCCGGCCG '5	2	-42.7	-53.4	0.799625	0.0412589
20	>839	HORVU0Hr1G023930|HORVU0Hr1G023930.3||396|2180	4	2090	1	0.142857	0.0195848	1	556.793	5' CCGACCTGCTCGACCCTTCGGCCG '3 |||||||o||||||||||| |||| 3' GCTCGTGGCTGGATGAGCTGGGAAGGCGGCTG '5	2	-49.1	-55.4	0.886282	0.0192743
25	>839	HORVU5Hr1G015600|HORVU5Hr1G015600.4||207|1852	4	1179	1	0.142857	0.0195848	1	556.793	5' CCGACCTGCTCGACCCTTCGGCCG '3 |||||||o||||||||| |||||| 3' GCTCGTGGCTGGATGAGCTGGGACGCCGGCCG '5	2	-48.9	-55.4	0.882671	0.0412589
44	>837	HORVU0Hr1G023930|HORVU0Hr1G023930.3||396|2180	4	2090	1	0.142857	0.0195848	1	556.793	5' CCGACCTACTTGACCCTTCGGCCG '3 ||||||||||o|||||||| |||| 3' GCTCGTGGCTGGATGAGCTGGGAAGGCGGCTG '5	2	-47	-51.6	0.910853	0.0192743
49	>837	HORVU5Hr1G015600|HORVU5Hr1G015600.4||207|1852	4	1179	1	0.142857	0.0195848	1	556.793	5' CCGACCTACTTGACCCTTCGGCCG '3 ||||||||||o|||||| |||||| 3' GCTCGTGGCTGGATGAGCTGGGACGCCGGCCG '5	2	-46.8	-51.6	0.906977	0.0412589
51	>830	HORVU0Hr1G023930|HORVU0Hr1G023930.3||396|2180	4	2090	1	0.142857	0.0195848	1	556.793	5' CCGACCTACTCGACCCTTGGGCCG '3 |||||||||||||||||| |||| 3' GCTCGTGGCTGGATGAGCTGGGAAGGCGGCTG '5	2	-43.8	-54	0.811111	0.0192743
56	>830	HORVU5Hr1G015600|HORVU5Hr1G015600.4||207|1852	4	1179	1	0.142857	0.0195848	1	556.793	5' CCGACCTACTCGACCCTTGGGCCG '3 ||||||||||||||||| ||||| 3' GCTCGTGGCTGGATGAGCTGGGACGCCGGCCG '5	2	-47.2	-54	0.874074	0.0412589
63	>836	HORVU0Hr1G023930|HORVU0Hr1G023930.3||396|2180	4	2090	1	0.142857	0.0195848	1	556.793	5' CCGACCTACTTGACCCTTCGGCC '3 ||||||||||o|||||||| ||| 3' GCTCGTGGCTGGATGAGCTGGGAAGGCGGCTG '5	2	-44.6	-49.2	0.906504	0.0192743
68	>836	HORVU5Hr1G015600|HORVU5Hr1G015600.4||207|1852	4	1179	1	0.142857	0.0195848	1	556.793	5' CCGACCTACTTGACCCTTCGGCC '3 ||||||||||o|||||| ||||| 3' GCTCGTGGCTGGATGAGCTGGGACGCCGGCCG '5	2	-44.4	-49.2	0.902439	0.0412589
95	>841	HORVU5Hr1G015600|HORVU5Hr1G015600.4||207|1852	4	1179	1	0.142857	0.0195848	1	556.793	5' CCGACTTACTCGACCCTT '3 |||||o||||||||||| 3' GCTCGTGGCTGGATGAGCTGGGACGCCGGCCG '5	2	-32.7	-33.3	0.981982	0.0412589
97	>825	HORVU0Hr1G023930|HORVU0Hr1G023930.3||396|2180	4	2090	1	0.142857	0.0195848	1	556.793	5' CCGACCTACTCGACCCTTCGGCCA '3 ||||||||||||||||||| ||| 3' GCTCGTGGCTGGATGAGCTGGGAAGGCGGCTG '5	2	-48.2	-52.6	0.91635	0.0192743
102	>825	HORVU5Hr1G015600|HORVU5Hr1G015600.4||207|1852	4	1179	1	0.142857	0.0195848	1	556.793	5' CCGACCTACTCGACCCTTCGGCCA '3 ||||||||||||||||| ||||| 3' GCTCGTGGCTGGATGAGCTGGGACGCCGGCCG '5	2	-48	-52.6	0.912548	0.0412589
106	>1383	HORVU0Hr1G023930|HORVU0Hr1G023930.3||396|2180	4	2090	1	0.142857	0.0195848	1	556.793	5' GCGACCTACTCGACCCTTCGGCCG '3 |||||||||||||||||| |||| 3' GCTCGTGGCTGGATGAGCTGGGAAGGCGGCTG '5	2	-47.2	-53.5	0.882243	0.0192743
111	>1383	HORVU5Hr1G015600|HORVU5Hr1G015600.4||207|1852	4	1179	1	0.142857	0.0195848	1	556.793	5' GCGACCTACTCGACCCTTCGGCCG '3 |||||||||||||||| |||||| 3' GCTCGTGGCTGGATGAGCTGGGACGCCGGCCG '5	2	-47	-53.5	0.878505	0.0412589
131	>835	HORVU0Hr1G003660|HORVU0Hr1G003660.1||297|1955	4	1268	1	0.142857	0.0195848	1	556.793	5' CCGACCTACTCGCCCCTTCGGCCG '3 |||||||||||| ||||||||||| 3' GCTCGTGGCTGGATGAGCTGGGAAGCCGGCCG '5	2	-48.3	-55.5	0.87027	0.0456312
133	>835	HORVU2Hr1G072960|HORVU2Hr1G072960.1||600|3353	4	1348	1	0.142857	0.0195848	1	556.793	5' CCGACCTACTCGCCCCTTCGGCCG '3 |||||||||||| ||||||||||| 3' GCTCGTGGCTGGATGAGCTGGGAAGCCGGCCG '5	2	-48.3	-55.5	0.87027	0.0296363
134	>835	HORVU5Hr1G015600|HORVU5Hr1G015600.1||156|510	4	178	1	0.142857	0.0195848	1	556.793	5' CCGACCTACTCGCCCCTTCGGCCG '3 |||||||||||| ||||||||||| 3' GCTCGTGGCTGGATGAGCTGGGAAGCCGGCCG '5	2	-48.3	-55.5	0.87027	0.04989
135	>835	HORVU5Hr1G015600|HORVU5Hr1G015600.2||231|617	4	62	1	0.142857	0.0195848	1	556.793	5' CCGACCTACTCGCCCCTTCGGCCG '3 |||||||||||| ||||||||||| 3' GCTCGTGGCTGGATGAGCTGGGAAGCCGGCCG '5	2	-48.3	-55.5	0.87027	0.0411127
136	>835	HORVU5Hr1G015600|HORVU5Hr1G015600.3||276|1709	4	1246	1	0.142857	0.0195848	1	556.793	5' CCGACCTACTCGCCCCTTCGGCCG '3 |||||||||||| ||||||||||| 3' GCTCGTGGCTGGATGAGCTGGGAAGCCGGCCG '5	2	-48.3	-55.5	0.87027	0.0321235
144	>827	HORVU0Hr1G023930|HORVU0Hr1G023930.3||396|2180	4	2090	1	0.142857	0.0195848	1	556.793	5' CCGACCTACTCGACCCTTCGGCCT '3 ||||||||||||||||||| ||| 3' GCTCGTGGCTGGATGAGCTGGGAAGGCGGCTG '5	2	-48.1	-52.6	0.914449	0.0192743
149	>827	HORVU5Hr1G015600|HORVU5Hr1G015600.4||207|1852	4	1179	1	0.142857	0.0195848	1	556.793	5' CCGACCTACTCGACCCTTCGGCCT '3 ||||||||||||||||| ||||| 3' GCTCGTGGCTGGATGAGCTGGGACGCCGGCCG '5	2	-47.9	-52.6	0.910646	0.0412589
159	>818	HORVU0Hr1G023930|HORVU0Hr1G023930.3||396|2180	4	2090	1	0.142857	0.0195848	1	556.793	5' CCGACCTACTCGACCCTACGGCCG '3 ||||||||||||||||| | |||| 3' GCTCGTGGCTGGATGAGCTGGGAAGGCGGCTG '5	2	-44.6	-53.6	0.83209	0.0192743
173	>1215	HORVU5Hr1G015600|HORVU5Hr1G015600.4||207|1852	4	1179	1	0.142857	0.0195848	1	556.793	5' CTGACCTACTCGACCCTT '3 | ||||||||||||||| 3' GCTCGTGG-CTGGATGAGCTGGGACGCCGGCCG '5	2	-30.5	-34.2	0.891813	0.0412589
179	>815	HORVU0Hr1G023930|HORVU0Hr1G023930.3||396|2180	4	2090	1	0.142857	0.0195848	1	556.793	5' CCGACCTACTCGACCCCTCGGCCG '3 |||||||||||||||| || |||| 3' GCTCGTGGCTGGATGAGCTGGGAAGGCGGCTG '5	2	-44.9	-55.8	0.804659	0.0192743
184	>815	HORVU5Hr1G015600|HORVU5Hr1G015600.4||207|1852	4	1179	1	0.142857	0.0195848	1	556.793	5' CCGACCTACTCGACCCCTCGGCCG '3 |||||||||||||||| |||||| 3' GCTCGTGGCTGGATGAGCTGGGACGCCGGCCG '5	2	-46.9	-55.8	0.840502	0.0412589
193	>826	HORVU0Hr1G023930|HORVU0Hr1G023930.3||396|2180	4	2090	1	0.142857	0.0195848	1	556.793	5' CCGACCTACTCGACCCTTCGGCCC '3 ||||||||||||||||||| ||| 3' GCTCGTGGCTGGATGAGCTGGGAAGGCGGCTG '5	2	-47.8	-54.3	0.880295	0.0192743
198	>826	HORVU5Hr1G015600|HORVU5Hr1G015600.4||207|1852	4	1179	1	0.142857	0.0195848	1	556.793	5' CCGACCTACTCGACCCTTCGGCCC '3 ||||||||||||||||| ||||| 3' GCTCGTGGCTGGATGAGCTGGGACGCCGGCCG '5	2	-47.6	-54.3	0.876611	0.0412589
219	>838	HORVU0Hr1G023930|HORVU0Hr1G023930.3||396|2180	4	2090	1	0.142857	0.0195848	1	556.793	5' CCGACCTATTCGACCCTTCGGCCG '3 ||||||||o|||||||||| |||| 3' GCTCGTGGCTGGATGAGCTGGGAAGGCGGCTG '5	2	-46.8	-51.1	0.915851	0.0192743
224	>838	HORVU5Hr1G015600|HORVU5Hr1G015600.4||207|1852	4	1179	1	0.142857	0.0195848	1	556.793	5' CCGACCTATTCGACCCTTCGGCCG '3 ||||||||o|||||||| |||||| 3' GCTCGTGGCTGGATGAGCTGGGACGCCGGCCG '5	2	-46.6	-51.1	0.911937	0.0412589
249	>405	HORVU0Hr1G023930|HORVU0Hr1G023930.3||396|2180	4	2090	1	0.142857	0.0195848	1	556.793	5' A-CGACCTACTCGACCCTTCGGCCG '3 | |||||||||||||||||| |||| 3' GCTCGTGGCTGGATGAGCTGGGAAGGCGGCTG '5	2	-47.2	-51.8	0.911197	0.0192743
254	>405	HORVU5Hr1G015600|HORVU5Hr1G015600.4||207|1852	4	1179	1	0.142857	0.0195848	1	556.793	5' A-CGACCTACTCGACCCTTCGGCCG '3 | |||||||||||||||| |||||| 3' GCTCGTGGCTGGATGAGCTGGGACGCCGGCCG '5	2	-47	-51.8	0.907336	0.0412589
277	>691	HORVU0Hr1G023930|HORVU0Hr1G023930.3||396|2180	4	2090	1	0.142857	0.0195848	1	556.793	5' CCAACCTACTCGACCCTTC '3 || |||||||||||||||| 3' GCTCGTGGCTGGATGAGCTGGGAAGGCGGCTG '5	2	-32.6	-36.8	0.88587	0.0165437
278	>691	HORVU2Hr1G072960|HORVU2Hr1G072960.1||600|3353	4	1348	1	0.142857	0.0195848	1	556.793	5' CCAACCTACTCGACCCTTC '3 || |||||||||||||||| 3' GCTCGTGGCTGGATGAGCTGGGAAGCCGGCCG '5	2	-32.6	-36.8	0.88587	0.0354573
279	>691	HORVU5Hr1G015600|HORVU5Hr1G015600.2||231|617	4	62	1	0.142857	0.0195848	1	556.793	5' CCAACCTACTCGACCCTTC '3 || |||||||||||||||| 3' GCTCGTGGCTGGATGAGCTGGGAAGCCGGCCG '5	2	-32.6	-36.8	0.88587	0.0491302
280	>691	HORVU5Hr1G015600|HORVU5Hr1G015600.3||276|1709	4	1246	1	0.142857	0.0195848	1	556.793	5' CCAACCTACTCGACCCTTC '3 || |||||||||||||||| 3' GCTCGTGGCTGGATGAGCTGGGAAGCCGGCCG '5	2	-32.6	-36.8	0.88587	0.0384233
319	>819	HORVU2Hr1G072960|HORVU2Hr1G072960.1||600|3353	4	1348	1	0.142857	0.0195848	1	556.793	5' CCGACCTACTCGACCCTGCCG '3 ||||||||||||||||| || 3' GCTCGTGGCTGGATGAGCTGGGA-AGCCGGCCG '5	2	-35.9	-46.5	0.772043	0.0412434
320	>819	HORVU5Hr1G015600|HORVU5Hr1G015600.3||276|1709	4	1246	1	0.142857	0.0195848	1	556.793	5' CCGACCTACTCGACCCTGCCG '3 ||||||||||||||||| || 3' GCTCGTGGCTGGATGAGCTGGGA-AGCCGGCCG '5	2	-35.9	-46.5	0.772043	0.044682
394	>807	HORVU0Hr1G023930|HORVU0Hr1G023930.3||396|2180	4	2090	1	0.142857	0.0195848	1	556.793	5' CCGAACTACTCGACCCTTC '3 |||| |||||||||||||| 3' GCTCGTGGCTGGATGAGCTGGGAAGGCGGCTG '5	2	-31.9	-36.2	0.881215	0.0165437
395	>807	HORVU2Hr1G072960|HORVU2Hr1G072960.1||600|3353	4	1348	1	0.142857	0.0195848	1	556.793	5' CCGAACTACTCGACCCTTC '3 |||| |||||||||||||| 3' GCTCGTGGCTGGATGAGCTGGGAAGCCGGCCG '5	2	-31.9	-36.2	0.881215	0.0354573
396	>807	HORVU5Hr1G015600|HORVU5Hr1G015600.2||231|617	4	62	1	0.142857	0.0195848	1	556.793	5' CCGAACTACTCGACCCTTC '3 |||| |||||||||||||| 3' GCTCGTGGCTGGATGAGCTGGGAAGCCGGCCG '5	2	-31.9	-36.2	0.881215	0.0491302
397	>807	HORVU5Hr1G015600|HORVU5Hr1G015600.3||276|1709	4	1246	1	0.142857	0.0195848	1	556.793	5' CCGAACTACTCGACCCTTC '3 |||| |||||||||||||| 3' GCTCGTGGCTGGATGAGCTGGGAAGCCGGCCG '5	2	-31.9	-36.2	0.881215	0.0384233
400	>844	HORVU0Hr1G023930|HORVU0Hr1G023930.3||396|2180	4	2090	1	0.142857	0.0195848	1	556.793	5' CCGATCTACTCGACCCTTCGGCCG '3 ||||o|||||||||||||| |||| 3' GCTCGTGGCTGGATGAGCTGGGAAGGCGGCTG '5	2	-46.5	-51.4	0.904669	0.0192743
405	>844	HORVU5Hr1G015600|HORVU5Hr1G015600.4||207|1852	4	1179	1	0.142857	0.0195848	1	556.793	5' CCGATCTACTCGACCCTTCGGCCG '3 ||||o|||||||||||| |||||| 3' GCTCGTGGCTGGATGAGCTGGGACGCCGGCCG '5	2	-46.3	-51.4	0.900778	0.0412589
408	>843	HORVU0Hr1G023930|HORVU0Hr1G023930.3||396|2180	4	2090	1	0.142857	0.0195848	1	556.793	5' CCGATCTACTCGACCCTTCGGCC '3 ||||o|||||||||||||| ||| 3' GCTCGTGGCTGGATGAGCTGGGAAGGCGGCTG '5	2	-44.1	-49	0.9	0.0192743
413	>843	HORVU5Hr1G015600|HORVU5Hr1G015600.4||207|1852	4	1179	1	0.142857	0.0195848	1	556.793	5' CCGATCTACTCGACCCTTCGGCC '3 ||||o|||||||||||| ||||| 3' GCTCGTGGCTGGATGAGCTGGGACGCCGGCCG '5	2	-43.9	-49	0.895918	0.0412589
423	>285	HORVU0Hr1G003660|HORVU0Hr1G003660.1||297|1955	4	1268	1	0.142857	0.0195848	1	556.793	5' ACC-ACCTACTCGACCCTTCGGCCG '3 ||| ||||||||||||||||||||| 3' GCTCGTGGCTGGATGAGCTGGGAAGCCGGCCG '5	2	-49.1	-52.4	0.937023	0.0456312
425	>285	HORVU2Hr1G072960|HORVU2Hr1G072960.1||600|3353	4	1348	1	0.142857	0.0195848	1	556.793	5' ACC-ACCTACTCGACCCTTCGGCCG '3 ||| ||||||||||||||||||||| 3' GCTCGTGGCTGGATGAGCTGGGAAGCCGGCCG '5	2	-49.1	-52.4	0.937023	0.0296363
426	>285	HORVU5Hr1G015600|HORVU5Hr1G015600.1||156|510	4	178	1	0.142857	0.0195848	1	556.793	5' ACC-ACCTACTCGACCCTTCGGCCG '3 ||| ||||||||||||||||||||| 3' GCTCGTGGCTGGATGAGCTGGGAAGCCGGCCG '5	2	-49.1	-52.4	0.937023	0.04989
427	>285	HORVU5Hr1G015600|HORVU5Hr1G015600.2||231|617	4	62	1	0.142857	0.0195848	1	556.793	5' ACC-ACCTACTCGACCCTTCGGCCG '3 ||| ||||||||||||||||||||| 3' GCTCGTGGCTGGATGAGCTGGGAAGCCGGCCG '5	2	-49.1	-52.4	0.937023	0.0411127
428	>285	HORVU5Hr1G015600|HORVU5Hr1G015600.3||276|1709	4	1246	1	0.142857	0.0195848	1	556.793	5' ACC-ACCTACTCGACCCTTCGGCCG '3 ||| ||||||||||||||||||||| 3' GCTCGTGGCTGGATGAGCTGGGAAGCCGGCCG '5	2	-49.1	-52.4	0.937023	0.0321235
436	>813	HORVU0Hr1G003660|HORVU0Hr1G003660.1||297|1955	4	1268	1	0.142857	0.0195848	1	556.793	5' CCGACCTACCCGACCCTTCGGCCG '3 ||||||||| |||||||||||||| 3' GCTCGTGGCTGGATGAGCTGGGAAGCCGGCCG '5	2	-48.6	-55.5	0.875676	0.0456312
438	>813	HORVU2Hr1G072960|HORVU2Hr1G072960.1||600|3353	4	1348	1	0.142857	0.0195848	1	556.793	5' CCGACCTACCCGACCCTTCGGCCG '3 ||||||||| |||||||||||||| 3' GCTCGTGGCTGGATGAGCTGGGAAGCCGGCCG '5	2	-48.6	-55.5	0.875676	0.0296363
439	>813	HORVU5Hr1G015600|HORVU5Hr1G015600.1||156|510	4	178	1	0.142857	0.0195848	1	556.793	5' CCGACCTACCCGACCCTTCGGCCG '3 ||||||||| |||||||||||||| 3' GCTCGTGGCTGGATGAGCTGGGAAGCCGGCCG '5	2	-48.6	-55.5	0.875676	0.04989
440	>813	HORVU5Hr1G015600|HORVU5Hr1G015600.2||231|617	4	62	1	0.142857	0.0195848	1	556.793	5' CCGACCTACCCGACCCTTCGGCCG '3 ||||||||| |||||||||||||| 3' GCTCGTGGCTGGATGAGCTGGGAAGCCGGCCG '5	2	-48.6	-55.5	0.875676	0.0411127
441	>813	HORVU5Hr1G015600|HORVU5Hr1G015600.3||276|1709	4	1246	1	0.142857	0.0195848	1	556.793	5' CCGACCTACCCGACCCTTCGGCCG '3 ||||||||| |||||||||||||| 3' GCTCGTGGCTGGATGAGCTGGGAAGCCGGCCG '5	2	-48.6	-55.5	0.875676	0.0321235
493	>1216	HORVU5Hr1G015600|HORVU5Hr1G015600.4||207|1852	4	1179	1	0.142857	0.0195848	1	556.793	5' CTGACCTACTCGACCCTTC '3 | ||||||||||||||| | 3' GCTCGTGG-CTGGATGAGCTGGGACGCCGGCCG '5	2	-30.5	-37.1	0.822102	0.0412589
499	>817	HORVU0Hr1G023930|HORVU0Hr1G023930.3||396|2180	4	2090	1	0.142857	0.0195848	1	556.793	5' CCGACCTACTCGACCCGGCCG '3 |||||||||||||||| ||| 3' GCTCGTGGCTGGATGAGCTGGGAAGGCGGCTG '5	2	-39.4	-48	0.820833	0.00554528
502	>817	HORVU5Hr1G015600|HORVU5Hr1G015600.4||207|1852	4	1179	1	0.142857	0.0195848	1	556.793	5' CCGACCTACTCGACCCGGCCG '3 |||||||||||||||| || | 3' GCTCGTGGCTGGATGAGCTGGGACGCCGGCCG '5	2	-37.2	-48	0.775	0.0119662
506	>866	HORVU0Hr1G023930|HORVU0Hr1G023930.3||396|2180	4	2090	1	0.142857	0.0195848	1	556.793	5' CCGGCCTACTCGACCCTTCGGCCG '3 |||o||||||||||||||| |||| 3' GCTCGTGGCTGGATGAGCTGGGAAGGCGGCTG '5	2	-48.5	-55.5	0.873874	0.0192743
511	>866	HORVU5Hr1G015600|HORVU5Hr1G015600.4||207|1852	4	1179	1	0.142857	0.0195848	1	556.793	5' CCGGCCTACTCGACCCTTCGGCCG '3 |||o||||||||||||| |||||| 3' GCTCGTGGCTGGATGAGCTGGGACGCCGGCCG '5	2	-48.3	-55.5	0.87027	0.0412589
186	>816	HORVU0Hr1G023930|HORVU0Hr1G023930.3||396|2180	4	2090	1	0.142857	0.0195848	1	556.793	5' CCGACCTACTCGACCCCTTGGCCG '3 |||||||||||||||| |o |||| 3' GCTCGTGGCTGGATGAGCTGGGAAGGCGGCTG '5	2.5	-43.8	-54	0.811111	0.0192743
191	>816	HORVU5Hr1G015600|HORVU5Hr1G015600.4||207|1852	4	1179	1	0.142857	0.0195848	1	556.793	5' CCGACCTACTCGACCCCTTGGCCG '3 |||||||||||||||| o||||| 3' GCTCGTGGCTGGATGAGCTGGGACGCCGGCCG '5	2.5	-44.8	-54	0.82963	0.0412589
262	>600	HORVU5Hr1G098300|HORVU5Hr1G098300.1||1572|3029	3	2665	3	3	0.0587544	1	556.793	5' CAACGGATATCTCGGCTC '3 ||||||| |||||o|||| 3' CGTTCGGTTGCCTCTAGAGTCGAGGCTGGGCT '5	2.5	-26.7	-33.2	0.804217	0.0199336
372	>1730	HORVU3Hr1G065420|HORVU3Hr1G065420.1||1440|1976	2	1408	9	9	0.176263	1	556.793	5' TCCGCCATGATCGTCACC '3 o|||||||||||| | || 3' CCGTGTGGGCGGTACTAGCTGAGGTCGTGGCT '5	2.5	-26.4	-36	0.733333	0.0117527
476	>191	HORVU1Hr1G070270|HORVU1Hr1G070270.3||1680|3936	2	3900	20	3.33333	0.391696	1	556.793	5' AACGGAGGGCTAAAACCTG '3 |||||||||||||| | |o 3' AAATCCTTGCCTCCCGATTT-GTATGTTCCTGG '5	2.5	-24.2	-34.5	0.701449	0.0332758
503	>375	HORVU1Hr1G091340|HORVU1Hr1G091340.1||906|2147	4	1445	1	1	0.0195848	1	556.793	5' ACCTACTCGACCCGGCCG '3 ||||||||o|||| o||| 3' ATTGGATGGATGAGTTGGG-TGGCTACTAGTGG '5	2.5	-29.5	-39.4	0.748731	0.0112782
504	>315	HORVU7Hr1G116750|HORVU7Hr1G116750.1||870|1239	3	1037	4	4	0.0783391	1	556.793	5' ACCGACCTACTCGACCCGGCCG '3 |||||||||||||||||o || 3' TAACGACGGCTGGATGAGCTGGGCTAGCTTAC '5	2.5	-39.4	-49.7	0.792757	0.0327869
4	>814	HORVU0Hr1G023930|HORVU0Hr1G023930.3||396|2180	4	2090	1	0.142857	0.0195848	1	556.793	5' CCGACCTACTAGACCCTTCGGCCG '3 |||||||||| |||||||| |||| 3' GCTCGTGGCTGGATGAGCTGGGAAGGCGGCTG '5	3	-43.1	-52	0.828846	0.0192743
9	>814	HORVU5Hr1G015600|HORVU5Hr1G015600.4||207|1852	4	1179	1	0.142857	0.0195848	1	556.793	5' CCGACCTACTAGACCCTTCGGCCG '3 |||||||||| |||||| |||||| 3' GCTCGTGGCTGGATGAGCTGGGACGCCGGCCG '5	3	-42.9	-52	0.825	0.0412589
26	>319	HORVU7Hr1G116750|HORVU7Hr1G116750.1||870|1239	3	1037	4	4	0.0783391	1	556.793	5' ACCGACCTACTCGACCCTT '3 |||||||||||||||| 3' TAACGACGGCTGGATGAGCTGGGCTAGCTTAC '5	3	-35.7	-37.4	0.954545	0.0327869
27	>1750	HORVU2Hr1G083660|HORVU2Hr1G083660.1||513|513	2	323	8	4	0.156678	1	556.793	5' TCCTTTGGCTCCAAGGCCCG '3 |||o|o||||||||| |||| 3' GCGACGAGGGAGCCGAGGTTC-GGGCAGTGGTA '5	3	-34.6	-42.4	0.816038	0.024144
28	>1750	HORVU2Hr1G083680|HORVU2Hr1G083680.1||372|577	2	183	8	4	0.156678	1	556.793	5' TCCTTTGGCTCCAAGGCCCG '3 |||o|o||||||||| |||| 3' GCGACGAGGGAGCCGAGGTTC-GGGCAGTGGTA '5	3	-34.6	-42.4	0.816038	0.0249322
34	>752	HORVU1Hr1G017320|HORVU1Hr1G017320.1||729|1277	4	689	1	0.1	0.0195848	1	556.793	5' CCCCGGCGTCGCAGGACC '3 |||||||| ||||||| | 3' AGAGCATGGGGCCGC-GCGTCCTCGTAGCGTCC '5	3	-32.7	-43.1	0.758701	0.0235931
35	>752	HORVU5Hr1G118690|HORVU5Hr1G118690.10||1017|1200	4	503	1	0.1	0.0195848	1	556.793	5' CCCCGGCGTCGCAGGACC '3 |||||||| ||||||| | 3' AGAGCATGGGGCCGC-GCGTCCTCGTAGCGTCC '5	3	-32.7	-43.1	0.758701	0.033358
36	>752	HORVU5Hr1G118690|HORVU5Hr1G118690.9||1053|1349	4	678	1	0.1	0.0195848	1	556.793	5' CCCCGGCGTCGCAGGACC '3 |||||||| ||||||| | 3' AGAGCATGGGGCCGC-GCGTCCTCGTAGCGTCC '5	3	-32.7	-43.1	0.758701	0.0296714
37	>733	HORVU0Hr1G003660|HORVU0Hr1G003660.1||297|1955	4	1268	1	0.142857	0.0195848	1	556.793	5' CCCACCTACTCGACCCTTCGCCCG '3 || ||||||||||||||||| ||| 3' GCTCGTGGCTGGATGAGCTGGGAAGCCGGCCG '5	3	-40.2	-54	0.744444	0.0456312
39	>733	HORVU2Hr1G072960|HORVU2Hr1G072960.1||600|3353	4	1348	1	0.142857	0.0195848	1	556.793	5' CCCACCTACTCGACCCTTCGCCCG '3 || ||||||||||||||||| ||| 3' GCTCGTGGCTGGATGAGCTGGGAAGCCGGCCG '5	3	-40.2	-54	0.744444	0.0296363
40	>733	HORVU5Hr1G015600|HORVU5Hr1G015600.1||156|510	4	178	1	0.142857	0.0195848	1	556.793	5' CCCACCTACTCGACCCTTCGCCCG '3 || ||||||||||||||||| ||| 3' GCTCGTGGCTGGATGAGCTGGGAAGCCGGCCG '5	3	-40.2	-54	0.744444	0.04989
41	>733	HORVU5Hr1G015600|HORVU5Hr1G015600.2||231|617	4	62	1	0.142857	0.0195848	1	556.793	5' CCCACCTACTCGACCCTTCGCCCG '3 || ||||||||||||||||| ||| 3' GCTCGTGGCTGGATGAGCTGGGAAGCCGGCCG '5	3	-40.2	-54	0.744444	0.0411127
42	>733	HORVU5Hr1G015600|HORVU5Hr1G015600.3||276|1709	4	1246	1	0.142857	0.0195848	1	556.793	5' CCCACCTACTCGACCCTTCGCCCG '3 || ||||||||||||||||| ||| 3' GCTCGTGGCTGGATGAGCTGGGAAGCCGGCCG '5	3	-40.2	-54	0.744444	0.0321235
73	>323	HORVU7Hr1G116750|HORVU7Hr1G116750.1||870|1239	3	1037	4	4	0.0783391	1	556.793	5' ACCGACCTACTCGACCC-TTCG '3 |||||||||||||||| ||| 3' TAACGACGGCTGGATGAGCTGGGCTAGCTTAC '5	3	-37.8	-42.7	0.885246	0.0327869
132	>835	HORVU0Hr1G023930|HORVU0Hr1G023930.3||396|2180	4	2090	1	0.142857	0.0195848	1	556.793	5' CCGACCTACTCGCCCCTTCGGCCG '3 |||||||||||| |||||| |||| 3' GCTCGTGGCTGGATGAGCTGGGAAGGCGGCTG '5	3	-44	-55.5	0.792793	0.0192743
137	>835	HORVU5Hr1G015600|HORVU5Hr1G015600.4||207|1852	4	1179	1	0.142857	0.0195848	1	556.793	5' CCGACCTACTCGCCCCTTCGGCCG '3 |||||||||||| |||| |||||| 3' GCTCGTGGCTGGATGAGCTGGGACGCCGGCCG '5	3	-43.8	-55.5	0.789189	0.0412589
164	>831	HORVU0Hr1G023930|HORVU0Hr1G023930.3||396|2180	4	2090	1	0.142857	0.0195848	1	556.793	5' CCGACCTACTCGACCTCGGCCG '3 ||||||||||||||| | ||| 3' GCTCGTGGCTGGATGAGCTGG-GAAGGCGGCTG '5	3	-35.6	-49.2	0.723577	0.00277649
214	>1220	HORVU2Hr1G092650|HORVU2Hr1G092650.3||2229|2771	0	2484	23	5.75	0.45045	1	556.793	5' CTGCACTCCTTGGCCGCT '3 |||| ||||||||||| | 3' TGGGGGAGACG-GAGGAACCGGCCAAACCCCCT '5	3	-28.6	-38.1	0.750656	0.00543674
215	>1220	HORVU2Hr1G092650|HORVU2Hr1G092650.4||1980|2763	0	2476	23	5.75	0.45045	1	556.793	5' CTGCACTCCTTGGCCGCT '3 |||| ||||||||||| | 3' TGGGGGAGACG-GAGGAACCGGCCAAACCCCCT '5	3	-28.6	-38.1	0.750656	0.00545255
216	>1220	HORVU2Hr1G092650|HORVU2Hr1G092650.5||1872|2655	0	2368	23	5.75	0.45045	1	556.793	5' CTGCACTCCTTGGCCGCT '3 |||| ||||||||||| | 3' TGGGGGAGACG-GAGGAACCGGCCAAACCCCCT '5	3	-28.6	-38.1	0.750656	0.00567535
217	>1220	HORVU2Hr1G092650|HORVU2Hr1G092650.8||306|755	0	579	23	5.75	0.45045	1	556.793	5' CTGCACTCCTTGGCCGCT '3 |||| ||||||||||| | 3' TGGGGGAGACG-GAGGAACCGGCCAAACCCCCT '5	3	-28.6	-38.1	0.750656	0.0201877
234	>573	HORVU3Hr1G020880|HORVU3Hr1G020880.1||1197|2552	2	2387	302	60.4	5.9146	1	556.793	5' ATTCCCGGCTGGTGCACC '3 || ||||||||||||| | 3' CCAAGCTATGGGCCGACCACGTAGTTGAAAAT '5	3	-29.7	-38.3	0.775457	0.0350296
235	>573	HORVU3Hr1G020880|HORVU3Hr1G020880.2||1605|2805	2	2760	302	60.4	5.9146	1	556.793	5' ATTCCCGGCTGGTGCACC '3 || ||||||||||||| | 3' CCAAGCTATGGGCCGACCACGTAGTTGAAAAT '5	3	-29.7	-38.3	0.775457	0.026632
236	>573	HORVU3Hr1G020880|HORVU3Hr1G020880.3||1518|2718	2	2673	302	60.4	5.9146	1	556.793	5' ATTCCCGGCTGGTGCACC '3 || ||||||||||||| | 3' CCAAGCTATGGGCCGACCACGTAGTTGAAAAT '5	3	-29.7	-38.3	0.775457	0.0274809
237	>573	HORVU3Hr1G020880|HORVU3Hr1G020880.4||1110|2787	2	2742	302	60.4	5.9146	1	556.793	5' ATTCCCGGCTGGTGCACC '3 || ||||||||||||| | 3' CCAAGCTATGGGCCGACCACGTAGTTGAAAAT '5	3	-29.7	-38.3	0.775457	0.0268033
238	>573	HORVU3Hr1G020880|HORVU3Hr1G020880.5||1773|2572	2	2538	302	60.4	5.9146	1	556.793	5' ATTCCCGGCTGGTGCACC '3 || ||||||||||||| | 3' CCAAGCTATGGGCCGACCACGTAGTTGAAAAT '5	3	-29.7	-38.3	0.775457	0.029034
241	>692	HORVU0Hr1G003660|HORVU0Hr1G003660.1||297|1955	4	1268	1	0.142857	0.0195848	1	556.793	5' CCAACCTACTCGACCCTTCGACCG '3 || ||||||||||||||||| ||| 3' GCTCGTGGCTGGATGAGCTGGGAAGCCGGCCG '5	3	-40.2	-49.5	0.812121	0.0456312
243	>692	HORVU2Hr1G072960|HORVU2Hr1G072960.1||600|3353	4	1348	1	0.142857	0.0195848	1	556.793	5' CCAACCTACTCGACCCTTCGACCG '3 || ||||||||||||||||| ||| 3' GCTCGTGGCTGGATGAGCTGGGAAGCCGGCCG '5	3	-40.2	-49.5	0.812121	0.0296363
244	>692	HORVU5Hr1G015600|HORVU5Hr1G015600.1||156|510	4	178	1	0.142857	0.0195848	1	556.793	5' CCAACCTACTCGACCCTTCGACCG '3 || ||||||||||||||||| ||| 3' GCTCGTGGCTGGATGAGCTGGGAAGCCGGCCG '5	3	-40.2	-49.5	0.812121	0.04989
245	>692	HORVU5Hr1G015600|HORVU5Hr1G015600.2||231|617	4	62	1	0.142857	0.0195848	1	556.793	5' CCAACCTACTCGACCCTTCGACCG '3 || ||||||||||||||||| ||| 3' GCTCGTGGCTGGATGAGCTGGGAAGCCGGCCG '5	3	-40.2	-49.5	0.812121	0.0411127
246	>692	HORVU5Hr1G015600|HORVU5Hr1G015600.3||276|1709	4	1246	1	0.142857	0.0195848	1	556.793	5' CCAACCTACTCGACCCTTCGACCG '3 || ||||||||||||||||| ||| 3' GCTCGTGGCTGGATGAGCTGGGAAGCCGGCCG '5	3	-40.2	-49.5	0.812121	0.0321235
264	>1498	HORVU1Hr1G012710|HORVU1Hr1G012710.2||324|836	3	386	14	4.66667	0.274187	1	556.793	5' GGGATGTAGCTCAG-ATGG '3 ||||||||||o||| | || 3' TACGGCCCCTACATCGGGTCGTTCCACTCGTC '5	3	-26.8	-34.7	0.772334	0.032685
281	>691	HORVU5Hr1G015600|HORVU5Hr1G015600.4||207|1852	4	1179	1	0.142857	0.0195848	1	556.793	5' CCAACCTACTCGACCCTTC '3 || |||||||||||||| | 3' GCTCGTGGCTGGATGAGCTGGGACGCCGGCCG '5	3	-29.4	-36.8	0.798913	0.0412589
282	>551	HORVU7Hr1G116750|HORVU7Hr1G116750.1||870|1239	3	1037	4	4	0.0783391	1	556.793	5' ATCGACCTACTCGACCCT '3 ||||||||||||||| 3' TAACGACG-GCTGGATGAGCTGGGCTAGCTTAC '5	3	-31.8	-34.5	0.921739	0.0327869
338	>343	HORVU7Hr1G116750|HORVU7Hr1G116750.1||870|1239	3	1037	4	4	0.0783391	1	556.793	5' ACCGACCTACTCGACTCGGCCG '3 ||||||||||||||o||o || 3' TAACGACGGCTGGATGAGCTGGGCTAGCTTAC '5	3	-36.4	-47.6	0.764706	0.0327869
339	>1453	HORVU5Hr1G030460|HORVU5Hr1G030460.1||126|2860	4	2141	1	1	0.0195848	1	556.793	5' GGAGCGGCCGTCGGTGCA '3 |||||||||o|| o|o|| 3' AAGACTCCTCGCCGGTAG-TATGTCCAAGGGGA '5	3	-30	-41.5	0.722892	0.0109117
340	>377	HORVU1Hr1G091340|HORVU1Hr1G091340.1||906|2147	4	1445	1	1	0.0195848	1	556.793	5' ACCTACTCGACCCTTCGG '3 ||||||||o|||| o||o 3' ATTGGATGGATGAGTTGGGTGGCTACTAGTGG '5	3	-26.8	-35.7	0.7507	0.0112782
355	>1869	HORVU7Hr1G012680|HORVU7Hr1G012680.1||723|723	4	652	1	0.333333	0.0195848	1	556.793	5' TGTTGTCGGCCGCGTCGGC '3 ||o|||||||||| |||| 3' GCTGCGCCAGCAGCCGGCGCTGCCGCCGCAAC '5	3	-36.5	-41.6	0.877404	0.033705
356	>1869	HORVU7Hr1G012680|HORVU7Hr1G012680.2||723|723	4	652	1	0.333333	0.0195848	1	556.793	5' TGTTGTCGGCCGCGTCGGC '3 ||o|||||||||| |||| 3' GCTGCGCCAGCAGCCGGCGCTGCCGCCGCAAC '5	3	-36.5	-41.6	0.877404	0.033705
357	>1869	HORVU7Hr1G012680|HORVU7Hr1G012680.3||717|717	4	646	1	0.333333	0.0195848	1	556.793	5' TGTTGTCGGCCGCGTCGGC '3 ||o|||||||||| |||| 3' GCTGCGCCAGCAGCCGGCGCTGCCGCCGCAAC '5	3	-36.5	-41.6	0.877404	0.0339914
364	>1732	HORVU4Hr1G083870|HORVU4Hr1G083870.1||1746|3479	3	1775	4	0.8	0.0783391	1	556.793	5' TCCGCCGTTGATC-GTTCAT '3 |||||||o||||| | |||| 3' CGACCGAGGCGGCGACTAGTCCAGTAGCTCTA '5	3	-27.1	-34.3	0.790087	0.0229085
365	>1732	HORVU4Hr1G083870|HORVU4Hr1G083870.3||1746|3378	3	1717	4	0.8	0.0783391	1	556.793	5' TCCGCCGTTGATC-GTTCAT '3 |||||||o||||| | |||| 3' CGACCGAGGCGGCGACTAGTCCAGTAGCTCTA '5	3	-27.1	-34.3	0.790087	0.0235908
366	>1732	HORVU4Hr1G083870|HORVU4Hr1G083870.4||1746|3334	3	1691	4	0.8	0.0783391	1	556.793	5' TCCGCCGTTGATC-GTTCAT '3 |||||||o||||| | |||| 3' CGACCGAGGCGGCGACTAGTCCAGTAGCTCTA '5	3	-27.1	-34.3	0.790087	0.0239009
367	>1732	HORVU4Hr1G083870|HORVU4Hr1G083870.6||1452|1868	3	763	4	0.8	0.0783391	1	556.793	5' TCCGCCGTTGATC-GTTCAT '3 |||||||o||||| | |||| 3' CGACCGAGGCGGCGACTAGTCCAGTAGCTCTA '5	3	-27.1	-34.3	0.790087	0.00270124
368	>1732	HORVU4Hr1G083870|HORVU4Hr1G083870.7||1440|1867	3	775	4	0.8	0.0783391	1	556.793	5' TCCGCCGTTGATC-GTTCAT '3 |||||||o||||| | |||| 3' CGACCGAGGCGGCGACTAGTCCAGTAGCTCTA '5	3	-27.1	-34.3	0.790087	0.0027027
373	>732	HORVU0Hr1G003660|HORVU0Hr1G003660.1||297|1955	4	1268	1	0.142857	0.0195848	1	556.793	5' CCCACCTACTCGACCCTTCGACCG '3 || ||||||||||||||||| ||| 3' GCTCGTGGCTGGATGAGCTGGGAAGCCGGCCG '5	3	-40.2	-51.9	0.774566	0.0456312
375	>732	HORVU2Hr1G072960|HORVU2Hr1G072960.1||600|3353	4	1348	1	0.142857	0.0195848	1	556.793	5' CCCACCTACTCGACCCTTCGACCG '3 || ||||||||||||||||| ||| 3' GCTCGTGGCTGGATGAGCTGGGAAGCCGGCCG '5	3	-40.2	-51.9	0.774566	0.0296363
376	>732	HORVU5Hr1G015600|HORVU5Hr1G015600.1||156|510	4	178	1	0.142857	0.0195848	1	556.793	5' CCCACCTACTCGACCCTTCGACCG '3 || ||||||||||||||||| ||| 3' GCTCGTGGCTGGATGAGCTGGGAAGCCGGCCG '5	3	-40.2	-51.9	0.774566	0.04989
377	>732	HORVU5Hr1G015600|HORVU5Hr1G015600.2||231|617	4	62	1	0.142857	0.0195848	1	556.793	5' CCCACCTACTCGACCCTTCGACCG '3 || ||||||||||||||||| ||| 3' GCTCGTGGCTGGATGAGCTGGGAAGCCGGCCG '5	3	-40.2	-51.9	0.774566	0.0411127
378	>732	HORVU5Hr1G015600|HORVU5Hr1G015600.3||276|1709	4	1246	1	0.142857	0.0195848	1	556.793	5' CCCACCTACTCGACCCTTCGACCG '3 || ||||||||||||||||| ||| 3' GCTCGTGGCTGGATGAGCTGGGAAGCCGGCCG '5	3	-40.2	-51.9	0.774566	0.0321235
379	>321	HORVU7Hr1G116750|HORVU7Hr1G116750.1||870|1239	3	1037	4	4	0.0783391	1	556.793	5' ACCGACCTACTCGACCC-TTC '3 |||||||||||||||| || 3' TAACGACGGCTGGATGAGCTGGGCTAGCTTAC '5	3	-35.4	-40.3	0.878412	0.0327869
398	>807	HORVU5Hr1G015600|HORVU5Hr1G015600.4||207|1852	4	1179	1	0.142857	0.0195848	1	556.793	5' CCGAACTACTCGACCCTTC '3 |||| |||||||||||| | 3' GCTCGTGGCTGGATGAGCTGGGACGCCGGCCG '5	3	-28.7	-36.2	0.792818	0.0412589
421	>354	HORVU7Hr1G116750|HORVU7Hr1G116750.1||870|1239	3	1037	4	4	0.0783391	1	556.793	5' ACCGACTTACTCGACCCT '3 |||||o|||||||||| 3' TAACGACGGCTGGATGAGCTGGGCTAGCTTAC '5	3	-33	-34.1	0.967742	0.0327869
424	>285	HORVU0Hr1G023930|HORVU0Hr1G023930.3||396|2180	4	2090	1	0.142857	0.0195848	1	556.793	5' ACC-ACCTACTCGACCCTTCGGCCG '3 ||| |||||||||||||||| |||| 3' GCTCGTGGCTGGATGAGCTGGGAAGGCGGCTG '5	3	-44.8	-52.4	0.854962	0.0192743
429	>285	HORVU5Hr1G015600|HORVU5Hr1G015600.4||207|1852	4	1179	1	0.142857	0.0195848	1	556.793	5' ACC-ACCTACTCGACCCTTCGGCCG '3 ||| |||||||||||||| |||||| 3' GCTCGTGGCTGGATGAGCTGGGACGCCGGCCG '5	3	-44.6	-52.4	0.851145	0.0412589
437	>813	HORVU0Hr1G023930|HORVU0Hr1G023930.3||396|2180	4	2090	1	0.142857	0.0195848	1	556.793	5' CCGACCTACCCGACCCTTCGGCCG '3 ||||||||| ||||||||| |||| 3' GCTCGTGGCTGGATGAGCTGGGAAGGCGGCTG '5	3	-44.3	-55.5	0.798198	0.0192743
442	>813	HORVU5Hr1G015600|HORVU5Hr1G015600.4||207|1852	4	1179	1	0.142857	0.0195848	1	556.793	5' CCGACCTACCCGACCCTTCGGCCG '3 ||||||||| ||||||| |||||| 3' GCTCGTGGCTGGATGAGCTGGGACGCCGGCCG '5	3	-44.1	-55.5	0.794595	0.0412589
500	>817	HORVU2Hr1G072960|HORVU2Hr1G072960.1||600|3353	4	1348	1	0.142857	0.0195848	1	556.793	5' CCGACCTACTCGACCCGGCCG '3 |||||||||||||||| || 3' GCTCGTGGCTGGATGAGCTGGG-AAGCCGGCCG '5	3	-34.6	-48	0.720833	0.0412434
501	>817	HORVU5Hr1G015600|HORVU5Hr1G015600.3||276|1709	4	1246	1	0.142857	0.0195848	1	556.793	5' CCGACCTACTCGACCCGGCCG '3 |||||||||||||||| || 3' GCTCGTGGCTGGATGAGCTGGG-AAGCCGGCCG '5	3	-34.6	-48	0.720833	0.044682
12	>520	HORVU3Hr1G054090|HORVU3Hr1G054090.1||1272|2478	2	2226	16	16	0.313357	1	556.793	5' AGTTAAGCGTGCTTGGGCG '3 ||o|||||||o||||| |o 3' CATAGGTCGATTCGCATGAACC-GTTCGAGCAG '5	3.5	-26.2	-35.9	0.729805	0.047987
13	>1456	HORVU1Hr1G005120|HORVU1Hr1G005120.8||189|2213	2	1953	16	4	0.313357	1	556.793	5' GGAGTATGGTCGCAAGGCTG '3 |||||o||||||| ||||o 3' GGCGAGACTCATGCCAGCGTGCCGATCCACTC '5	3.5	-32	-40.1	0.798005	0.0395101
31	>955	HORVU5Hr1G063430|HORVU5Hr1G063430.8||2820|2820	2	1356	13	2.16667	0.254602	1	556.793	5' CCTCGTCGGCTGCGCACACACC '3 ||||||||||||o| ||| || 3' GCGCCGCGAGCAGCCGACGTGGGTG-GGAGAAC '5	3.5	-34.9	-49.4	0.706478	0.0482677
32	>955	HORVU5Hr1G063430|HORVU5Hr1G063430.9||1848|1850	1	622	13	2.16667	0.254602	1	556.793	5' CCTCGTCGGCTGCGCACACACC '3 ||||||||||||o| ||| || 3' GCGCCGCGAGCAGCCGACGTGGGTG-GGAGAAC '5	3.5	-34.9	-49.4	0.706478	0.00979051
90	>1511	HORVU3Hr1G086030|HORVU3Hr1G086030.1||1308|3149	4	1832	1	1	0.0195848	1	556.793	5' GGGCGCGAGCCCGGGCGGAGC '3 ||||||||||||| o|| || 3' CGCCTGCCCGCGCTCGGGC-TGCGCCGGCGCGA '5	3.5	-39.1	-54.6	0.716117	0.00798722
115	>1769	HORVU3Hr1G058900|HORVU3Hr1G058900.1||1491|1803	3	1516	3	3	0.0587544	1	556.793	5' TCGCGCTCTGCGGCACCG '3 o|||||||o||||| || 3' CGCGCCGGCGCGAGGCGCCG-CGCGGCGCGCGG '5	3.5	-30.9	-40.6	0.761084	0.0309624
156	>956	HORVU5Hr1G063430|HORVU5Hr1G063430.8||2820|2820	2	1356	13	2.16667	0.254602	1	556.793	5' CCTCGTCGGCTGCGCACACACCT '3 ||||||||||||o| ||| ||| 3' GCGCCGCGAGCAGCCGACGTGGGTG-GGAGAAC '5	3.5	-36.5	-51	0.715686	0.0482677
157	>956	HORVU5Hr1G063430|HORVU5Hr1G063430.9||1848|1850	1	622	13	2.16667	0.254602	1	556.793	5' CCTCGTCGGCTGCGCACACACCT '3 ||||||||||||o| ||| ||| 3' GCGCCGCGAGCAGCCGACGTGGGTG-GGAGAAC '5	3.5	-36.5	-51	0.715686	0.00979051
158	>1926	HORVU6Hr1G078930|HORVU6Hr1G078930.6||1179|1181	4	524	1	0.0769231	0.0195848	1	556.793	5' TTTCCCTGGATGCGCACC '3 o|||||||||||| | | 3' CAACAAGAAGGGACCTACGGGGGAAGATACTC '5	3.5	-28	-36.2	0.773481	0.0487296
167	>831	HORVU5Hr1G015600|HORVU5Hr1G015600.4||207|1852	4	1179	1	0.142857	0.0195848	1	556.793	5' CCGACCTACTCGACCTCGGCCG '3 |||||||||||||||o || | 3' GCTCGTGGCTGGATGAGCTGGG-ACGCCGGCCG '5	3.5	-34.9	-49.2	0.70935	0.0119662
175	>477	HORVU1Hr1G004980|HORVU1Hr1G004980.1||1935|2155	4	1558	1	0.0357143	0.0195848	1	556.793	5' AGCGCCACCATCATGTCGGAG '3 || |||||||||o||||||| 3' GGCACGTGCG-GGTGGTAGTGCAGCCTCGGCAA '5	3.5	-36.4	-43.3	0.840647	0.0278926
176	>477	HORVU1Hr1G004980|HORVU1Hr1G004980.2||1551|1551	4	1172	1	0.0357143	0.0195848	1	556.793	5' AGCGCCACCATCATGTCGGAG '3 || |||||||||o||||||| 3' GGCACGTGCG-GGTGGTAGTGCAGCCTCGGCAA '5	3.5	-36.4	-43.3	0.840647	0.0285144
177	>718	HORVU3Hr1G001430|HORVU3Hr1G001430.1||1884|2633	0	2410	25	4.16667	0.48962	1	556.793	5' CCAGTCTTAGGATCCGGCT '3 ||||||||||| |||o| | 3' GACTCTGGTCAGAATCC-AGGTCAACGTGAGAC '5	3.5	-26.8	-37.6	0.712766	0.00229314
199	>556	HORVU5Hr1G041250|HORVU5Hr1G041250.1||1638|2005	2	1278	12	12	0.235017	1	556.793	5' ATGATCACTCTCGTTTTGGCT '3 |o||||||||||||| |o|| 3' CGACACTGCTAGTGAGAGCAA-CCTGACCATTA '5	3.5	-26.4	-35.5	0.743662	0.0256798
203	>1541	HORVU7Hr1G083340|HORVU7Hr1G083340.4||426|1989	4	106	1	0.5	0.0195848	1	556.793	5' GGTTTCGTGGTGT-AGTTGG '3 ||||||||||||| |o|| 3' AGAGCTCCAAAGCACCACACGCGACACATGGA '5	3.5	-27.3	-34	0.802941	0.0202015
231	>717	HORVU3Hr1G001430|HORVU3Hr1G001430.1||1884|2633	0	2410	25	4.16667	0.48962	1	556.793	5' CCAGTCTTAGGATCCGGC '3 ||||||||||| |||o| 3' GACTCTGGTCAGAATCC-AGGTCAACGTGAGAC '5	3.5	-26.8	-36	0.744444	0.00229314
294	>1152	HORVU6Hr1G058100|HORVU6Hr1G058100.1||1365|1935	2	1510	6	6	0.117509	1	556.793	5' CTACTCGACCTTTCGGCCG '3 ||||| |||||||||o|| 3' CGTTCTGATGAACTGGAAAGCTGGGTTTTCCT '5	3.5	-27.9	-37.4	0.745989	0.0370564
358	>1648	HORVU6Hr1G058100|HORVU6Hr1G058100.1||1365|1935	2	1509	12	12	0.235017	1	556.793	5' TACTCGACCTTTCGGCCG '3 |||| |||||||||o|| 3' GTTCTGATGAACTGGAAAGCTGGGTTTTCCTT '5	3.5	-25.3	-34.8	0.727011	0.0370564
369	>143	HORVU1Hr1G070270|HORVU1Hr1G070270.1||1680|2555	0	2493	55	0.117466	1.07716	1	556.793	5' AAACGGAGGGCTAAAACCTG '3 |||||||||||||| | |o 3' TAAATCCTTGCCTCCCGATTT-GTATGTTCCTG '5	3.5	-24.9	-35.4	0.70339	0.00157635
370	>143	HORVU1Hr1G070270|HORVU1Hr1G070270.2||1680|2333	0	2281	55	0.117466	1.07716	1	556.793	5' AAACGGAGGGCTAAAACCTG '3 |||||||||||||| | |o 3' TAAATCCTTGCCTCCCGATTT-GTATGTTCCTG '5	3.5	-24.9	-35.4	0.70339	0.00172749
371	>143	HORVU1Hr1G070270|HORVU1Hr1G070270.3||1680|3936	2	3901	55	0.117466	1.07716	1	556.793	5' AAACGGAGGGCTAAAACCTG '3 |||||||||||||| | |o 3' TAAATCCTTGCCTCCCGATTT-GTATGTTCCTG '5	3.5	-24.9	-35.4	0.70339	0.0332758
380	>1154	HORVU6Hr1G058100|HORVU6Hr1G058100.1||1365|1935	2	1510	6	6	0.117509	1	556.793	5' CTACTTGACCCTTCGGCCG '3 |||||||||| ||||o|| 3' CGTTCTGATGAACTGGAAAGCTGGGTTTTCCT '5	3.5	-27.9	-38	0.734211	0.0370564
406	>716	HORVU4Hr1G050020|HORVU4Hr1G050020.1||780|923	3	154	4	4	0.0783391	1	556.793	5' CCAGGGATCGGCGGATGTT '3 ||||||||||||||o oo 3' CCTCGACGTCCCTAGCCGCCTGGGGAGCTAGG '5	3.5	-32.8	-38.9	0.843188	0.0497788
422	>326	HORVU7Hr1G116750|HORVU7Hr1G116750.1||870|1239	3	1037	4	4	0.0783391	1	556.793	5' ACCGACCTACTCGACCC-TTCGG '3 |||||||||||||||| |||o 3' TAACGACGGCTGGATGAGCTGGGCTAGCTTAC '5	3.5	-39.3	-46	0.854348	0.0327869
430	>1576	HORVU5Hr1G095020|HORVU5Hr1G095020.10||942|1230	4	1186	1	0.25	0.0195848	1	556.793	5' GTGCGAGAGGTCCCGAGT '3 o ||||||||||| o||o 3' TATAGTAT-CGCTCTCCAGGTTTCGCATCAAGT '5	3.5	-26.9	-38.1	0.706037	0.0358416
431	>1576	HORVU5Hr1G095020|HORVU5Hr1G095020.1||1755|2078	4	2033	1	0.25	0.0195848	1	556.793	5' GTGCGAGAGGTCCCGAGT '3 o ||||||||||| o||o 3' TATAGTAT-CGCTCTCCAGGTTTCGCATCAAGT '5	3.5	-26.9	-38.1	0.706037	0.021199
432	>1576	HORVU5Hr1G095020|HORVU5Hr1G095020.8||789|1744	4	1700	1	0.25	0.0195848	1	556.793	5' GTGCGAGAGGTCCCGAGT '3 o ||||||||||| o||o 3' TATAGTAT-CGCTCTCCAGGTTTCGCATCAAGT '5	3.5	-26.9	-38.1	0.706037	0.0252643
433	>1576	HORVU5Hr1G095020|HORVU5Hr1G095020.9||789|1746	4	1702	1	0.25	0.0195848	1	556.793	5' GTGCGAGAGGTCCCGAGT '3 o ||||||||||| o||o 3' TATAGTAT-CGCTCTCCAGGTTTCGCATCAAGT '5	3.5	-26.9	-38.1	0.706037	0.0252353
451	>1466	HORVU6Hr1G017340|HORVU6Hr1G017340.1||1716|2872	2	2272	10	1.42857	0.195848	1	556.793	5' GGCCCGGTC-GTGCTTCCG '3 |||||||| |||||o||| 3' TGGAGGCGGGCCAGACACGAGGGCGTCCGACG '5	3.5	-35.2	-40.7	0.864865	0.0386026
452	>1466	HORVU6Hr1G017340|HORVU6Hr1G017340.2||2487|2876	2	2276	10	1.42857	0.195848	1	556.793	5' GGCCCGGTC-GTGCTTCCG '3 |||||||| |||||o||| 3' TGGAGGCGGGCCAGACACGAGGGCGTCCGACG '5	3.5	-35.2	-40.7	0.864865	0.0385494
453	>1466	HORVU6Hr1G017340|HORVU6Hr1G017340.3||1722|2867	2	2279	10	1.42857	0.195848	1	556.793	5' GGCCCGGTC-GTGCTTCCG '3 |||||||| |||||o||| 3' TGGAGGCGGGCCAGACACGAGGGCGTCCGACG '5	3.5	-35.2	-40.7	0.864865	0.0386692
454	>1466	HORVU6Hr1G017340|HORVU6Hr1G017340.4||1710|2795	2	2276	10	1.42857	0.195848	1	556.793	5' GGCCCGGTC-GTGCTTCCG '3 |||||||| |||||o||| 3' TGGAGGCGGGCCAGACACGAGGGCGTCCGACG '5	3.5	-35.2	-40.7	0.864865	0.0372166
455	>1466	HORVU6Hr1G017340|HORVU6Hr1G017340.5||2484|2790	2	2274	10	1.42857	0.195848	1	556.793	5' GGCCCGGTC-GTGCTTCCG '3 |||||||| |||||o||| 3' TGGAGGCGGGCCAGACACGAGGGCGTCCGACG '5	3.5	-35.2	-40.7	0.864865	0.0372826
456	>1466	HORVU6Hr1G017340|HORVU6Hr1G017340.6||2193|2722	2	2253	10	1.42857	0.195848	1	556.793	5' GGCCCGGTC-GTGCTTCCG '3 |||||||| |||||o||| 3' TGGAGGCGGGCCAGACACGAGGGCGTCCGACG '5	3.5	-35.2	-40.7	0.864865	0.038205
457	>1466	HORVU6Hr1G017340|HORVU6Hr1G017340.7||4317|4317	2	4106	10	1.42857	0.195848	1	556.793	5' GGCCCGGTC-GTGCTTCCG '3 |||||||| |||||o||| 3' TGGAGGCGGGCCAGACACGAGGGCGTCCGACG '5	3.5	-35.2	-40.7	0.864865	0.0241757
458	>1923	HORVU2Hr1G021810|HORVU2Hr1G021810.1||285|528	0	385	3	0.385714	0.0587544	1	556.793	5' TTTCCCC-GCACCTCCACC '3 o|||||| |||||||| || 3' ACGTAGAAGGGGTCGTGGAGGAGGCGGTCGCA '5	3.5	-30.3	-38.4	0.789062	0.00196464
467	>1266	HORVU2Hr1G060120|HORVU2Hr1G060120.1||1239|2454	4	1673	1	1	0.0195848	1	556.793	5' CTTGGACTGAAGGGTGCTCCCTT '3 |||||||||||||| |o|||| 3' GACGCTTAACCTGACTTCCCA-GGGGGACCACA '5	3.5	-36.7	-46.4	0.790948	0.0188912
1	>1124	HORVU7Hr1G024570|HORVU7Hr1G024570.2||432|4386	2	392	14	4.66667	0.274187	1	556.793	5' CGTTGCCGTAGCGCTGTG '3 ||o||||||||| ||| 3' CGAGGGTCAGCGGCATCGC-CCACCCGAGCCCG '5	4	-25.8	-35.9	0.718663	0.01501
2	>620	HORVU2Hr1G042740|HORVU2Hr1G042740.1||348|1174	2	623	7	7	0.137093	1	556.793	5' CACATCGGAAGCAGCAGCAGC '3 |||||o|||||| |||||| 3' TGCGCTTC-GTAGCTTTCGTCTTCGTCGTCCTC '5	4	-30.3	-43.1	0.703016	0.0360331
10	>1179	HORVU2Hr1G083660|HORVU2Hr1G083660.1||513|513	2	323	8	4	0.156678	1	556.793	5' CTCCTTGGCTCCAAGGCCCG '3 o|||o||||||||| |||| 3' GCGACGAGGGAGCCGAGGTTC-GGGCAGTGGTA '5	4	-34.1	-44.1	0.773243	0.0359965
11	>1179	HORVU2Hr1G083680|HORVU2Hr1G083680.1||372|577	2	183	8	4	0.156678	1	556.793	5' CTCCTTGGCTCCAAGGCCCG '3 o|||o||||||||| |||| 3' GCGACGAGGGAGCCGAGGTTC-GGGCAGTGGTA '5	4	-34.1	-44.1	0.773243	0.0371643
29	>1125	HORVU1Hr1G083210|HORVU1Hr1G083210.1||375|2050	2	312	29	5.8	0.567959	1	556.793	5' CGTTGCCGTAGCGCTGTGGG '3 |||| ||||||||||oo|| 3' ACCCCCTCAACTGCATCGCGACGTCCAACCCT '5	4	-31	-42.5	0.729412	0.0315969
30	>1125	HORVU7Hr1G024570|HORVU7Hr1G024570.2||432|4386	2	392	14	4.66667	0.274187	1	556.793	5' CGTTGCCGTAGCGCTGTGGG '3 ||o||||||||| ||||| 3' CGAGGGTCAGCGGCATCGC-CCACCCGAGCCCG '5	4	-32.4	-42.5	0.762353	0.00685085
33	>1031	HORVU3Hr1G068830|HORVU3Hr1G068830.1||513|790	3	503	2	2	0.0391696	1	556.793	5' CGCCTGTAGCTCAGTGGG '3 ||||||o|||o| || || 3' CATCTGGCGGACGTCGGG-CAGCCCCTCGCAGT '5	4	-27.8	-37.8	0.73545	0.0337224
38	>733	HORVU0Hr1G023930|HORVU0Hr1G023930.3||396|2180	4	2090	1	0.142857	0.0195848	1	556.793	5' CCCACCTACTCGACCCTTCGCCCG '3 || |||||||||||||||| ||| 3' GCTCGTGGCTGGATGAGCTGGGAAGGCGGCTG '5	4	-39	-54	0.722222	0.0165437
57	>399	HORVU7Hr1G096650|HORVU7Hr1G096650.4||960|1103	0	662	26	2.36364	0.509204	1	556.793	5' ACCTCCTGGGAAGTCCTCGTG '3 |||||||o|||o|| ||||| 3' GTGCTACGGAGGACTCTTTAGAAGCACTTGGA '5	4	-31.5	-44	0.715909	0.0110141
58	>399	HORVU7Hr1G096650|HORVU7Hr1G096650.5||1107|1107	0	666	26	2.36364	0.509204	1	556.793	5' ACCTCCTGGGAAGTCCTCGTG '3 |||||||o|||o|| ||||| 3' GTGCTACGGAGGACTCTTTAGAAGCACTTGGA '5	4	-31.5	-44	0.715909	0.0109738
59	>399	HORVU7Hr1G096650|HORVU7Hr1G096650.6||942|1092	0	651	26	2.36364	0.509204	1	556.793	5' ACCTCCTGGGAAGTCCTCGTG '3 |||||||o|||o|| ||||| 3' GTGCTACGGAGGACTCTTTAGAAGCACTTGGA '5	4	-31.5	-44	0.715909	0.0111265
60	>399	HORVU7Hr1G096650|HORVU7Hr1G096650.7||942|1103	0	662	26	2.36364	0.509204	1	556.793	5' ACCTCCTGGGAAGTCCTCGTG '3 |||||||o|||o|| ||||| 3' GTGCTACGGAGGACTCTTTAGAAGCACTTGGA '5	4	-31.5	-44	0.715909	0.0110141
61	>399	HORVU7Hr1G096670|HORVU7Hr1G096670.3||960|1101	0	660	26	2.36364	0.509204	1	556.793	5' ACCTCCTGGGAAGTCCTCGTG '3 |||||||o|||o|| ||||| 3' GTGCTACGGAGGACTCTTTAGAAGCACTTGGA '5	4	-31.5	-44	0.715909	0.0110344
81	>178	HORVU4Hr1G060330|HORVU4Hr1G060330.1||963|1089	0	986	22	3.66667	0.430865	1	556.793	5' AACCGAAGTCGTCTTGCC '3 |||||| o|||||| ||| 3' CGGTAGTTGGCTCTAGCAGACCGGTCACTACA '5	4	-23.1	-33	0.7	0.00837984
82	>178	HORVU4Hr1G060330|HORVU4Hr1G060330.2||813|1057	0	976	22	3.66667	0.430865	1	556.793	5' AACCGAAGTCGTCTTGCC '3 |||||| o|||||| ||| 3' CGGTAGTTGGCTCTAGCAGACCGGTCACTACA '5	4	-23.1	-33	0.7	0.00863718
83	>178	HORVU4Hr1G060330|HORVU4Hr1G060330.3||444|866	0	788	22	3.66667	0.430865	1	556.793	5' AACCGAAGTCGTCTTGCC '3 |||||| o|||||| ||| 3' CGGTAGTTGGCTCTAGCAGACCGGTCACTACA '5	4	-23.1	-33	0.7	0.0105757
84	>178	HORVU4Hr1G060330|HORVU4Hr1G060330.4||630|1083	0	1021	22	3.66667	0.430865	1	556.793	5' AACCGAAGTCGTCTTGCC '3 |||||| o|||||| ||| 3' CGGTAGTTGGCTCTAGCAGACCGGTCACTACA '5	4	-23.1	-33	0.7	0.00842692
85	>178	HORVU4Hr1G060330|HORVU4Hr1G060330.5||444|897	0	843	22	3.66667	0.430865	1	556.793	5' AACCGAAGTCGTCTTGCC '3 |||||| o|||||| ||| 3' CGGTAGTTGGCTCTAGCAGACCGGTCACTACA '5	4	-23.1	-33	0.7	0.010204
86	>178	HORVU4Hr1G060330|HORVU4Hr1G060330.6||117|300	0	270	22	3.66667	0.430865	1	556.793	5' AACCGAAGTCGTCTTGCC '3 |||||| o|||||| ||| 3' CGGTAGTTGGCTCTAGCAGACCGGTCACTACA '5	4	-23.1	-33	0.7	0.0315763
103	>230	HORVU2Hr1G126440|HORVU2Hr1G126440.3||2823|2994	3	479	3	0.375	0.0587544	1	556.793	5' AAGTCGTCTTGCCCAAGA '3 | ||||||||||| ||| 3' AGCGGTTCCAGCAGAACGG-TTCCGGAGGTTAC '5	4	-23.6	-32.1	0.735202	0.0327785
104	>230	HORVU6Hr1G094980|HORVU6Hr1G094980.2||2178|2860	3	313	3	0.375	0.0587544	1	556.793	5' AAGTCGTCTTGCCCAAGA '3 | ||||||||||| ||| 3' AGCGGTTCCAGCAGAACGG-TTCCGGAGGTTAC '5	4	-23.6	-32.1	0.735202	0.0305426
112	>1126	HORVU7Hr1G024570|HORVU7Hr1G024570.1||432|1574	2	392	14	4.66667	0.274187	1	556.793	5' CGTTGCCGTAGCGCTGTGGGC '3 ||o||||||||| |||||| 3' CGAGGGTCAGCGGCATCGC-CCACCCGAGCCCG '5	4	-35.8	-45.9	0.779956	0.0362099
113	>1126	HORVU7Hr1G024570|HORVU7Hr1G024570.2||432|4386	2	392	14	4.66667	0.274187	1	556.793	5' CGTTGCCGTAGCGCTGTGGGC '3 ||o||||||||| |||||| 3' CGAGGGTCAGCGGCATCGC-CCACCCGAGCCCG '5	4	-35.8	-45.9	0.779956	0.00411616
114	>1126	HORVU7Hr1G024570|HORVU7Hr1G024570.3||432|545	2	391	14	4.66667	0.274187	1	556.793	5' CGTTGCCGTAGCGCTGTGGGC '3 ||o||||||||| |||||| 3' CGAGGGTCAGCGGCATCGC-CCACCCGAGCCCG '5	4	-35.8	-45.9	0.779956	0.0449369
116	>734	HORVU5Hr1G073670|HORVU5Hr1G073670.1||1611|1995	4	1749	1	0.333333	0.0195848	1	556.793	5' CCCACTCGA-CCCTTCGGCCG '3 ||||||||| ||||o|||| o 3' GGAGCGGGTGAGCTCGGGAGGCCGCTACGGAC '5	4	-36.6	-45.1	0.81153	0.0181082
117	>734	HORVU5Hr1G073670|HORVU5Hr1G073670.2||1236|1976	4	1786	1	0.333333	0.0195848	1	556.793	5' CCCACTCGA-CCCTTCGGCCG '3 ||||||||| ||||o|||| o 3' GGAGCGGGTGAGCTCGGGAGGCCGCTACGGAC '5	4	-36.6	-45.1	0.81153	0.0167679
118	>734	HORVU5Hr1G073670|HORVU5Hr1G073670.3||1236|2220	4	2030	1	0.333333	0.0195848	1	556.793	5' CCCACTCGA-CCCTTCGGCCG '3 ||||||||| ||||o|||| o 3' GGAGCGGGTGAGCTCGGGAGGCCGCTACGGAC '5	4	-36.6	-45.1	0.81153	0.0162672
121	>820	HORVU4Hr1G059950|HORVU4Hr1G059950.1||309|1973	4	521	1	1	0.0195848	1	556.793	5' CCGACCTACTCGACCCTT '3 ||| |||||||||| |oo 3' GCCAATCGGC-GGATGAGCTGTGGGAGGTAGAG '5	4	-25.7	-35.7	0.719888	0.0441584
130	>1040	HORVU2Hr1G013200|HORVU2Hr1G013200.1||342|3452	2	2815	21	7	0.41128	1	556.793	5' CGCGCTACGGCTTTGACCT '3 o|||| |||||||||||| 3' GACTACGCTGCGA-GCCGAAACTGGACAAGTTA '5	4	-29.8	-37.7	0.790451	0.0238858
154	>1408	HORVU2Hr1G108280|HORVU2Hr1G108280.1||360|855	2	215	8	4	0.156678	1	556.793	5' GCGGGCCTGGTCCGGCTGTGC '3 ||||o|||||o|||o| |o|| 3' GACCATCGCCTGGACCGGGCTGTCGCGGTGGA '5	4	-40.4	-51.4	0.785992	0.0332124
155	>1408	HORVU2Hr1G108350|HORVU2Hr1G108350.1||666|1835	2	1029	8	4	0.156678	1	556.793	5' GCGGGCCTGGTCCGGCTGTGC '3 ||||o|||||o|||o| |o|| 3' GACCATCGCCTGGACCGGGCTGTCGCGGTGGA '5	4	-40.4	-51.4	0.785992	0.0153591
165	>831	HORVU2Hr1G072960|HORVU2Hr1G072960.1||600|3353	4	1348	1	0.142857	0.0195848	1	556.793	5' CCGACCTACTCGACCTCGGCCG '3 ||||||||||||||| | | | 3' GCTCGTGGCTGGATGAGCTGG-GAAGCCGGCCG '5	4	-34.7	-49.2	0.705285	0.0412434
166	>831	HORVU5Hr1G015600|HORVU5Hr1G015600.3||276|1709	4	1246	1	0.142857	0.0195848	1	556.793	5' CCGACCTACTCGACCTCGGCCG '3 ||||||||||||||| | | | 3' GCTCGTGGCTGGATGAGCTGG-GAAGCCGGCCG '5	4	-34.7	-49.2	0.705285	0.044682
168	>1209	HORVU6Hr1G050340|HORVU6Hr1G050340.1||750|4480	2	4450	15	0.807018	0.293772	1	556.793	5' CTCTCGGCAGACGCACCA '3 |||||o||o||o||||| 3' GTAGCCTAGAGCTGTTTGTGTGGTGTTTTCTT '5	4	-28.8	-37.8	0.761905	0.00493163
174	>566	HORVU1Hr1G083210|HORVU1Hr1G083210.1||375|2050	3	307	2	1	0.0391696	1	556.793	5' ATGTAGCGCTGCGGGCCT '3 |o||||||||||o|| | 3' CTCAACTGCATCGCGACGTCC-AACCCTAGGAA '5	4	-27.9	-38.3	0.72846	0.0418954
200	>1837	HORVU2Hr1G090930|HORVU2Hr1G090930.1||447|956	2	636	11	11	0.215433	1	556.793	5' TGCGCCCCCAAGGGCCCGTG '3 o ||||||||||||| |o| 3' CGACGTAG-GCGGGGGTTCCCGCGTAATAAGAT '5	4	-34	-48.3	0.703934	0.0469584
201	>1342	HORVU7Hr1G120820|HORVU7Hr1G120820.1||291|517	2	270	7	1.75	0.137093	1	556.793	5' GCCATTTTGGGCTTTGCTCTC '3 |||||o||||||||o |o|| 3' TACCCGCGGTAGAACCCGAAG-GGGAAGAAGCG '5	4	-29.7	-39	0.761538	0.0473288
202	>1342	HORVU7Hr1G120820|HORVU7Hr1G120820.2||345|683	2	248	7	1.75	0.137093	1	556.793	5' GCCATTTTGGGCTTTGCTCTC '3 |||||o||||||||o |o|| 3' TACCCGCGGTAGAACCCGAAG-GGGAAGAAGCG '5	4	-29.7	-39	0.761538	0.0415065
204	>1524	HORVU7Hr1G030380|HORVU7Hr1G030380.10||942|1048	0	785	25	1.5625	0.48962	1	556.793	5' GGGG-CTCGAAGACGATCA '3 |||| ||||||||||| | 3' GCCGCCCCCGGAGCTTCTGCTCCTGCACGCGC '5	4	-27.3	-36	0.758333	0.0315763
205	>1524	HORVU7Hr1G030380|HORVU7Hr1G030380.11||720|1226	0	964	25	1.5625	0.48962	1	556.793	5' GGGG-CTCGAAGACGATCA '3 |||| ||||||||||| | 3' GCCGCCCCCGGAGCTTCTGCTCCTGCACGCGC '5	4	-27.3	-36	0.758333	0.0269812
206	>1524	HORVU7Hr1G030380|HORVU7Hr1G030380.2||1026|1367	0	845	25	1.5625	0.48962	1	556.793	5' GGGG-CTCGAAGACGATCA '3 |||| ||||||||||| | 3' GCCGCCCCCGGAGCTTCTGCTCCTGCACGCGC '5	4	-27.3	-36	0.758333	0.0241924
207	>1524	HORVU7Hr1G030380|HORVU7Hr1G030380.3||1026|1364	0	852	25	1.5625	0.48962	1	556.793	5' GGGG-CTCGAAGACGATCA '3 |||| ||||||||||| | 3' GCCGCCCCCGGAGCTTCTGCTCCTGCACGCGC '5	4	-27.3	-36	0.758333	0.0242457
208	>1524	HORVU7Hr1G030380|HORVU7Hr1G030380.4||483|850	0	352	25	1.5625	0.48962	1	556.793	5' GGGG-CTCGAAGACGATCA '3 |||| ||||||||||| | 3' GCCGCCCCCGGAGCTTCTGCTCCTGCACGCGC '5	4	-27.3	-36	0.758333	0.038956
209	>1524	HORVU7Hr1G030380|HORVU7Hr1G030380.5||1026|1349	0	860	25	1.5625	0.48962	1	556.793	5' GGGG-CTCGAAGACGATCA '3 |||| ||||||||||| | 3' GCCGCCCCCGGAGCTTCTGCTCCTGCACGCGC '5	4	-27.3	-36	0.758333	0.0245158
210	>1524	HORVU7Hr1G030380|HORVU7Hr1G030380.6||714|887	0	411	25	1.5625	0.48962	1	556.793	5' GGGG-CTCGAAGACGATCA '3 |||| ||||||||||| | 3' GCCGCCCCCGGAGCTTCTGCTCCTGCACGCGC '5	4	-27.3	-36	0.758333	0.0373259
211	>1524	HORVU7Hr1G030380|HORVU7Hr1G030380.7||645|1062	0	424	25	1.5625	0.48962	1	556.793	5' GGGG-CTCGAAGACGATCA '3 |||| ||||||||||| | 3' GCCGCCCCCGGAGCTTCTGCTCCTGCACGCGC '5	4	-27.3	-36	0.758333	0.0311589
212	>1524	HORVU7Hr1G030380|HORVU7Hr1G030380.8||597|748	0	293	25	1.5625	0.48962	1	556.793	5' GGGG-CTCGAAGACGATCA '3 |||| ||||||||||| | 3' GCCGCCCCCGGAGCTTCTGCTCCTGCACGCGC '5	4	-27.3	-36	0.758333	0.0442879
213	>1524	HORVU7Hr1G030380|HORVU7Hr1G030380.9||804|1817	0	1398	25	1.5625	0.48962	1	556.793	5' GGGG-CTCGAAGACGATCA '3 |||| ||||||||||| | 3' GCCGCCCCCGGAGCTTCTGCTCCTGCACGCGC '5	4	-27.3	-36	0.758333	0.0181913
225	>588	HORVU3Hr1G078840|HORVU3Hr1G078840.1||1401|2887	2	1333	8	1.33333	0.156678	1	556.793	5' ATTTACCATCTGATCCCGA '3 |||o|||| |||||||| | 3' GGCTCGTAAGTGGTCGACTAGGG-TGCGTTGTC '5	4	-24.2	-31.7	0.763407	0.0431366
226	>588	HORVU3Hr1G078840|HORVU3Hr1G078840.2||717|2962	2	1408	8	1.33333	0.156678	1	556.793	5' ATTTACCATCTGATCCCGA '3 |||o|||| |||||||| | 3' GGCTCGTAAGTGGTCGACTAGGG-TGCGTTGTC '5	4	-24.2	-31.7	0.763407	0.0440223
227	>588	HORVU3Hr1G078840|HORVU3Hr1G078840.4||1353|2233	2	1267	8	1.33333	0.156678	1	556.793	5' ATTTACCATCTGATCCCGA '3 |||o|||| |||||||| | 3' GGCTCGTAAGTGGTCGACTAGGG-TGCGTTGTC '5	4	-24.2	-31.7	0.763407	0.0399681
228	>588	HORVU3Hr1G078840|HORVU3Hr1G078840.5||1389|1390	2	1116	8	1.33333	0.156678	1	556.793	5' ATTTACCATCTGATCCCGA '3 |||o|||| |||||||| | 3' GGCTCGTAAGTGGTCGACTAGGG-TGCGTTGTC '5	4	-24.2	-31.7	0.763407	0.0471847
229	>588	HORVU3Hr1G078840|HORVU3Hr1G078840.6||717|2096	2	809	8	1.33333	0.156678	1	556.793	5' ATTTACCATCTGATCCCGA '3 |||o|||| |||||||| | 3' GGCTCGTAAGTGGTCGACTAGGG-TGCGTTGTC '5	4	-24.2	-31.7	0.763407	0.0453395
230	>919	HORVU2Hr1G001690|HORVU2Hr1G001690.7||669|903	3	765	3	0.375	0.0587544	1	556.793	5' CCTACTCGACCCTTGGCCG '3 |||||||o||||o||| | 3' CTAGGAGGATGAGTTGGGGACCAACTCTTCAC '5	4	-30	-40.4	0.742574	0.0248869
232	>1317	HORVU3Hr1G082030|HORVU3Hr1G082030.1||606|2349	2	2279	11	5.5	0.215433	1	556.793	5' GATGATGG-AAAAACCAGCA '3 |||||||| ||||||||| 3' GCCTACTACTACCTTTTTTGGTCTAATCTAAA '5	4	-23	-31.1	0.73955	0.0298173
233	>1317	HORVU3Hr1G082030|HORVU3Hr1G082030.2||939|2085	2	2015	11	5.5	0.215433	1	556.793	5' GATGATGG-AAAAACCAGCA '3 |||||||| ||||||||| 3' GCCTACTACTACCTTTTTTGGTCTAATCTAAA '5	4	-23	-31.1	0.73955	0.0335949
239	>857	HORVU7Hr1G007540|HORVU7Hr1G007540.1||873|3162	4	837	1	0.5	0.0195848	1	556.793	5' CCGGAGGACGACAACCAATGC '3 ||||||||||||| || || 3' ATGTAGGGCCTCCTGCTGT-GGCAACTGACTAC '5	4	-30	-42.4	0.707547	0.0152137
240	>857	HORVU7Hr1G007540|HORVU7Hr1G007540.2||873|2065	4	934	1	0.5	0.0195848	1	556.793	5' CCGGAGGACGACAACCAATGC '3 ||||||||||||| || || 3' ATGTAGGGCCTCCTGCTGT-GGCAACTGACTAC '5	4	-30	-42.4	0.707547	0.0233228
242	>692	HORVU0Hr1G023930|HORVU0Hr1G023930.3||396|2180	4	2090	1	0.142857	0.0195848	1	556.793	5' CCAACCTACTCGACCCTTCGACCG '3 || |||||||||||||||| ||| 3' GCTCGTGGCTGGATGAGCTGGGAAGGCGGCTG '5	4	-38.7	-49.5	0.781818	0.0192743
247	>692	HORVU5Hr1G015600|HORVU5Hr1G015600.4||207|1852	4	1179	1	0.142857	0.0195848	1	556.793	5' CCAACCTACTCGACCCTTCGACCG '3 || |||||||||||||| || ||| 3' GCTCGTGGCTGGATGAGCTGGGACGCCGGCCG '5	4	-35.7	-49.5	0.721212	0.0412589
255	>1901	HORVU5Hr1G007500|HORVU5Hr1G007500.1||411|812	3	231	3	1.5	0.0587544	1	556.793	5' TTGGCGGATTGCTCGAGC '3 ||||o||||||||| | 3' ACCCACTACCGTCTAACGAGC-GGCAACCGCAT '5	4	-26.4	-35.6	0.741573	0.0275503
263	>681	HORVU4Hr1G053660|HORVU4Hr1G053660.1||921|1200	2	1103	11	11	0.215433	1	556.793	5' CATGTGCAAGTATG-AACCA '3 ||o||||||o|||| |||| 3' AGCTGAGTGCACGTTTATACAATGGTGTTTAC '5	4	-23	-31.1	0.73955	0.042337
265	>1361	HORVU4Hr1G078310|HORVU4Hr1G078310.1||507|1679	3	1430	4	2	0.0783391	1	556.793	5' GCCGGCATCGCGCTCCTAGCC '3 |||o |||||||||||| ||| 3' CAGCGGCGGTAGTAGCGCGAGGACCGGCAGCG '5	4	-35.1	-48.9	0.717791	0.00240964
273	>1242	HORVU7Hr1G048140|HORVU7Hr1G048140.2||3399|3592	2	3323	11	2.2	0.215433	1	556.793	5' CTGGTGTAGCGCTGCGGGCC '3 ||||o| |||||||| |||| 3' GAGGCTCGACCGC-TCGCGACGACCGGTCGGCT '5	4	-34.5	-45.8	0.753275	0.0399287
274	>1242	HORVU7Hr1G048140|HORVU7Hr1G048140.3||3303|3303	2	3227	11	2.2	0.215433	1	556.793	5' CTGGTGTAGCGCTGCGGGCC '3 ||||o| |||||||| |||| 3' GAGGCTCGACCGC-TCGCGACGACCGGTCGGCT '5	4	-34.5	-45.8	0.753275	0.0181374
275	>1242	HORVU7Hr1G048140|HORVU7Hr1G048140.4||3015|3015	2	2939	11	2.2	0.215433	1	556.793	5' CTGGTGTAGCGCTGCGGGCC '3 ||||o| |||||||| |||| 3' GAGGCTCGACCGC-TCGCGACGACCGGTCGGCT '5	4	-34.5	-45.8	0.753275	0.0198669
276	>1242	HORVU7Hr1G048140|HORVU7Hr1G048140.5||3177|3177	2	3101	11	2.2	0.215433	1	556.793	5' CTGGTGTAGCGCTGCGGGCC '3 ||||o| |||||||| |||| 3' GAGGCTCGACCGC-TCGCGACGACCGGTCGGCT '5	4	-34.5	-45.8	0.753275	0.0188555
283	>1800	HORVU5Hr1G079690|HORVU5Hr1G079690.1||1506|5974	2	1861	7	7	0.137093	1	556.793	5' TCTGG-TGCCAGCAGCCGCGG '3 ||||| |||||||| ||||| 3' CGGCCAGACCAACGGTCGTATGCGCCGACTAC '5	4	-32.9	-46.3	0.710583	0.024926
284	>355	HORVU7Hr1G116750|HORVU7Hr1G116750.1||870|1239	3	1037	4	4	0.0783391	1	556.793	5' ACCGACTTACTCGACCC-TTCG '3 |||||o|||||||||| ||| 3' TAACGACGGCTGGATGAGCTGGGCTAGCTTAC '5	4	-35.1	-40.3	0.870968	0.0327869
346	>1638	HORVU4Hr1G085590|HORVU4Hr1G085590.1||2283|3703	3	2436	6	6	0.117509	1	556.793	5' TACTCGACC-CCTTGGCCG '3 ||| ||||| ||||||||| 3' GCGGGATGCGCTGGTGGAACCGGCCGCCGTGG '5	4	-29.4	-37.8	0.777778	0.0211726
347	>524	HORVU7Hr1G036180|HORVU7Hr1G036180.1||285|1125	2	774	8	8	0.156678	1	556.793	5' AGTTGCGCAGTGGACCGCC '3 |||| ||||||||| ||| 3' CTCCGGCCAACACGTCACCTG-CGGAACCGCGA '5	4	-28.5	-40.7	0.700246	0.0207957
348	>1894	HORVU7Hr1G024570|HORVU7Hr1G024570.2||432|4386	3	390	5	1.66667	0.0979239	1	556.793	5' TTGCCGTAGCGCTGTGGGC '3 |o||||||||| |||||| 3' AGGGTCAGCGGCATCGCC-CACCCGAGCCCGGG '5	4	-31.4	-40.9	0.767726	0.0298148
349	>238	HORVU1Hr1G019580|HORVU1Hr1G019580.2||1719|2297	3	92	3	0.6	0.0587544	1	556.793	5' AATCCCTCTCCATCCGCC '3 ||||||o|||||||| 3' CCGGTCAG-AGGGAGGGGTAGGCGAAGAGGTGG '5	4	-32.1	-36.7	0.874659	0.043949
350	>238	HORVU1Hr1G019580|HORVU1Hr1G019580.3||1014|2275	3	85	3	0.6	0.0587544	1	556.793	5' AATCCCTCTCCATCCGCC '3 ||||||o|||||||| 3' CCGGTCAG-AGGGAGGGGTAGGCGAAGAGGTGG '5	4	-32.1	-36.7	0.874659	0.0443695
351	>238	HORVU1Hr1G019580|HORVU1Hr1G019580.5||1698|2222	3	72	3	0.6	0.0587544	1	556.793	5' AATCCCTCTCCATCCGCC '3 ||||||o|||||||| 3' CCGGTCAG-AGGGAGGGGTAGGCGAAGAGGTGG '5	4	-32.1	-36.7	0.874659	0.0454164
352	>238	HORVU1Hr1G019580|HORVU1Hr1G019580.6||1014|2203	3	49	3	0.6	0.0587544	1	556.793	5' AATCCCTCTCCATCCGCC '3 ||||||o|||||||| 3' CCGGTCAG-AGGGAGGGGTAGGCGAAGAGGTGG '5	4	-32.1	-36.7	0.874659	0.0458038
353	>238	HORVU1Hr1G019580|HORVU1Hr1G019580.7||1014|2200	3	49	3	0.6	0.0587544	1	556.793	5' AATCCCTCTCCATCCGCC '3 ||||||o|||||||| 3' CCGGTCAG-AGGGAGGGGTAGGCGAAGAGGTGG '5	4	-32.1	-36.7	0.874659	0.0458656
354	>238	HORVU4Hr1G021100|HORVU4Hr1G021100.2||159|181	0	142	213	106.5	4.17156	1	556.793	5' AATCCCTCTCCATCCGCC '3 ||||||||||||| | 3' TAAAGTAA-AGGGAGAGGTAGGGCGGCGGCAGC '5	4	-29	-36.7	0.790191	0.0364702
359	>851	HORVU7Hr1G122690|HORVU7Hr1G122690.20||702|1400	4	506	1	0.25	0.0195848	1	556.793	5' CCGCC-CTGCCATAGTCGCG '3 ||||| |||||||||o|| o 3' TCGGTGGCGGTGACGGTATCGGCCTAGGTGGT '5	4	-32.3	-41.9	0.770883	0.0201215
360	>851	HORVU7Hr1G122690|HORVU7Hr1G122690.21||606|1606	4	411	1	0.25	0.0195848	1	556.793	5' CCGCC-CTGCCATAGTCGCG '3 ||||| |||||||||o|| o 3' TCGGTGGCGGTGACGGTATCGGCCTAGGTGGT '5	4	-32.3	-41.9	0.770883	0.017527
361	>851	HORVU7Hr1G122690|HORVU7Hr1G122690.22||606|1859	4	410	1	0.25	0.0195848	1	556.793	5' CCGCC-CTGCCATAGTCGCG '3 ||||| |||||||||o|| o 3' TCGGTGGCGGTGACGGTATCGGCCTAGGTGGT '5	4	-32.3	-41.9	0.770883	0.0151308
362	>851	HORVU7Hr1G122690|HORVU7Hr1G122690.23||606|1379	4	409	1	0.25	0.0195848	1	556.793	5' CCGCC-CTGCCATAGTCGCG '3 ||||| |||||||||o|| o 3' TCGGTGGCGGTGACGGTATCGGCCTAGGTGGT '5	4	-32.3	-41.9	0.770883	0.0204298
363	>1331	HORVU1Hr1G014610|HORVU1Hr1G014610.3||612|1281	0	132	470	117.5	9.20485	1	556.793	5' GCACTGCGCTGCAACGGCCT '3 ||||||||||| ||| ||| 3' GGCTCGCGTGACGCGACTTTGACGGCTCAACG '5	4	-30.7	-43.8	0.700913	0.000792393
374	>732	HORVU0Hr1G023930|HORVU0Hr1G023930.3||396|2180	4	2090	1	0.142857	0.0195848	1	556.793	5' CCCACCTACTCGACCCTTCGACCG '3 || |||||||||||||||| ||| 3' GCTCGTGGCTGGATGAGCTGGGAAGGCGGCTG '5	4	-38.7	-51.9	0.745665	0.0165437
381	>806	HORVU4Hr1G066880|HORVU4Hr1G066880.1||1572|2489	3	1614	3	1	0.0587544	1	556.793	5' CCGAACCTAACCTGGCCCC '3 |||||| |||||| |||| 3' CATGCGGTGCTTGG-TTGGACGGGGGTGGCGGC '5	4	-29.7	-41	0.72439	0.00727417
382	>806	HORVU4Hr1G066880|HORVU4Hr1G066880.2||654|1390	3	1069	3	1	0.0587544	1	556.793	5' CCGAACCTAACCTGGCCCC '3 |||||| |||||| |||| 3' CATGCGGTGCTTGG-TTGGACGGGGGTGGCGGC '5	4	-29.7	-41	0.72439	0.0101855
386	>348	HORVU7Hr1G116750|HORVU7Hr1G116750.1||870|1239	3	1037	4	4	0.0783391	1	556.793	5' ACCGACCTACTTGACCC-TTC '3 ||||||||||o||||| || 3' TAACGACGGCTGGATGAGCTGGGCTAGCTTAC '5	4	-33.3	-38.5	0.864935	0.0327869
434	>1400	HORVU3Hr1G094300|HORVU3Hr1G094300.1||675|2028	2	875	14	2.8	0.274187	1	556.793	5' GCGGAGCGGCCGTCGGTGC '3 | |o|||o|||||||||| 3' AGGTGGTC-CTTCGTCGGCAGCCACTGGTACTC '5	4	-33	-45.7	0.722101	0.0294385
435	>1400	HORVU3Hr1G094300|HORVU3Hr1G094300.5||690|759	0	497	14	2.8	0.274187	1	556.793	5' GCGGAGCGGCCGTCGGTGC '3 | |o|||o|||||||||| 3' AGGTGGTC-CTTCGTCGGCAGCCACTGGTACTC '5	4	-33	-45.7	0.722101	0.0397561
443	>1407	HORVU2Hr1G108280|HORVU2Hr1G108280.1||360|855	2	215	8	4	0.156678	1	556.793	5' GCGGGCCTGGTCCGGCTGTG '3 ||||o|||||o|||o| |o| 3' GACCATCGCCTGGACCGGGCTGTCGCGGTGGA '5	4	-37	-48	0.770833	0.0332124
444	>1407	HORVU2Hr1G108350|HORVU2Hr1G108350.1||666|1835	2	1029	8	4	0.156678	1	556.793	5' GCGGGCCTGGTCCGGCTGTG '3 ||||o|||||o|||o| |o| 3' GACCATCGCCTGGACCGGGCTGTCGCGGTGGA '5	4	-37	-48	0.770833	0.0153591
445	>979	HORVU6Hr1G056230|HORVU6Hr1G056230.1||939|5459	4	4951	1	0.333333	0.0195848	1	556.793	5' CGAAG-TCGTCTTGCCCAA '3 |o||o ||||||||||||| 3' TACGTGTTTTAAGCAGAACGGGTTTCACCTTT '5	4	-25.3	-33	0.766667	0.0375709
446	>1762	HORVU7Hr1G021300|HORVU7Hr1G021300.1||357|358	3	302	4	0.666667	0.0783391	1	556.793	5' TCGACGGAGTCGTT-TGGCAC '3 |||||||||o|||| |||| 3' TGGTGGAGCTGCCTCGGCAACCCCGTCCCGGC '5	4	-31.4	-39.1	0.803069	0.0234596
447	>1762	HORVU7Hr1G021300|HORVU7Hr1G021300.2||330|512	3	267	4	0.666667	0.0783391	1	556.793	5' TCGACGGAGTCGTT-TGGCAC '3 |||||||||o|||| |||| 3' TGGTGGAGCTGCCTCGGCAACCCCGTCCCGGC '5	4	-31.4	-39.1	0.803069	0.0161614
448	>1466	HORVU5Hr1G104230|HORVU5Hr1G104230.1||1473|7008	4	2213	1	0.2	0.0195848	1	556.793	5' GGCCCGGTCGTGCTTCCG '3 ||||||| ||o|| |||| 3' CGGCTCGCCGGGCC-GCGCGCAGGCGGCCGCCG '5	4	-31	-40.7	0.761671	0.0337805
449	>1466	HORVU5Hr1G104230|HORVU5Hr1G104230.2||912|3355	4	2255	1	0.2	0.0195848	1	556.793	5' GGCCCGGTCGTGCTTCCG '3 ||||||| ||o|| |||| 3' CGGCTCGCCGGGCC-GCGCGCAGGCGGCCGCCG '5	4	-31	-40.7	0.761671	0.035358
450	>1466	HORVU5Hr1G104230|HORVU5Hr1G104230.4||1473|4875	4	2104	1	0.2	0.0195848	1	556.793	5' GGCCCGGTCGTGCTTCCG '3 ||||||| ||o|| |||| 3' CGGCTCGCCGGGCC-GCGCGCAGGCGGCCGCCG '5	4	-31	-40.7	0.761671	0.0482704
459	>805	HORVU4Hr1G066880|HORVU4Hr1G066880.1||1572|2489	3	1614	3	1	0.0587544	1	556.793	5' CCGAACCTAACCTGGCCC '3 |||||| |||||| ||| 3' CATGCGGTGCTTGG-TTGGACGGGGGTGGCGGC '5	4	-26.4	-37.7	0.700265	0.0216642
460	>805	HORVU4Hr1G066880|HORVU4Hr1G066880.2||654|1390	3	1069	3	1	0.0587544	1	556.793	5' CCGAACCTAACCTGGCCC '3 |||||| |||||| ||| 3' CATGCGGTGCTTGG-TTGGACGGGGGTGGCGGC '5	4	-26.4	-37.7	0.700265	0.0302462
475	>1438	HORVU7Hr1G108410|HORVU7Hr1G108410.1||657|1020	4	463	1	1	0.0195848	1	556.793	5' GCTGTTGTAGCGCTGCGGG '3 ||| ||||||||||||| 3' CGACTACGAGAACATCGCGACGC-AATCGAGCG '5	4	-31.3	-40.1	0.780549	0.0353597
488	>793	HORVU7Hr1G027560|HORVU7Hr1G027560.1||744|1273	2	686	10	10	0.195848	1	556.793	5' CCCTCGACCCTTCGGCCG '3 |||| |||||| |||||| 3' TTCGCCGGGAACTGGGA-GCCGGCGCGGAGCCG '5	4	-30.3	-40.8	0.742647	0.0237804
494	>1733	HORVU4Hr1G083870|HORVU4Hr1G083870.1||1746|3479	3	1775	4	0.8	0.0783391	1	556.793	5' TCCGCCGTTGATC-GTTCATG '3 |||||||o||||| | |||| 3' CGACCGAGGCGGCGACTAGTCCAGTAGCTCTA '5	4	-28.3	-36.9	0.766938	0.0229085
495	>1733	HORVU4Hr1G083870|HORVU4Hr1G083870.3||1746|3378	3	1717	4	0.8	0.0783391	1	556.793	5' TCCGCCGTTGATC-GTTCATG '3 |||||||o||||| | |||| 3' CGACCGAGGCGGCGACTAGTCCAGTAGCTCTA '5	4	-28.3	-36.9	0.766938	0.0235908
496	>1733	HORVU4Hr1G083870|HORVU4Hr1G083870.4||1746|3334	3	1691	4	0.8	0.0783391	1	556.793	5' TCCGCCGTTGATC-GTTCATG '3 |||||||o||||| | |||| 3' CGACCGAGGCGGCGACTAGTCCAGTAGCTCTA '5	4	-28.3	-36.9	0.766938	0.0239009
497	>1733	HORVU4Hr1G083870|HORVU4Hr1G083870.6||1452|1868	3	763	4	0.8	0.0783391	1	556.793	5' TCCGCCGTTGATC-GTTCATG '3 |||||||o||||| | |||| 3' CGACCGAGGCGGCGACTAGTCCAGTAGCTCTA '5	4	-28.3	-36.9	0.766938	0.00270124
498	>1733	HORVU4Hr1G083870|HORVU4Hr1G083870.7||1440|1867	3	775	4	0.8	0.0783391	1	556.793	5' TCCGCCGTTGATC-GTTCATG '3 |||||||o||||| | |||| 3' CGACCGAGGCGGCGACTAGTCCAGTAGCTCTA '5	4	-28.3	-36.9	0.766938	0.0027027
