# Supplementary material for: Pi-starvation induced transcriptional changes in barley revealed by a comprehensive RNA-Seq and degradome analyses
Source: BMC Genomics. 2021 Mar 9;22:165. doi: 10.1186/s12864-021-07481-w (PMC7941915; doi:10.1186/s12864-021-07481-w)
Supplement: Supplementary file 27 — Additional file 27. List of genes predicted in degradome analysis to be guided for cleavage by putative regulatory sRNAs (identified as DES) with best scoring matches. [file 12864_2021_7481_MOESM27_ESM.xlsx]

## Sheet: Additional file 27
	Additional file 27. List of genes predicted in degradome analysis to be guided for cleavage by putative regulatory sRNAs (identified as DES) with best scoring matches.
	ID	Sequence	Size	DES annotation	log2(FC)	Target							Cut	Score	MFE
S H O O T	>2279	TTAGATGACCATCAGCAAACT	21	*miR827	3.11	HORVU6Hr1G065710TS	SPX-MFS2						21 out of 30 isoforms are cleaved	3.5	-26
						HORVU2Hr1G094690PS	SPX-MFS1						17 out of 24 isoforms are cleaved	2.5	-27.5
	>2118	AATCGTCTTTACATCGGATG	20	Protein-coding	3.24	HORVU7Hr1G003920TS	Glutaminyl-peptide cyclotransferase						7 out of 24 isoforms are cleaved	4.5	-20.7
	>2117	AATCGTCTTTACATCGGA	18	Protein-coding	3.24	HORVU7Hr1G003920.11PS							1961	2	-19.6
R O O T	>1016	CGCATTTATTAGATAAAAGGCT	22	rRNA	3.19	HORVU0Hr1G023930.1TS	Uncharacterized protein with unknown PTHR33047 domain						1741	0	-31.3
						HORVU5Hr1G015600TS	Potential E3 ubiquitin-protein ligase						3 out of 18 isoforms are cleaved	0	-31.3
						HORVU6Hr1G024220.1TS	Non-translating CDS						299	0	-31.3
	>1770	TCGGATCGCGGCGACGGGGGC	21	rRNA	-1.02	HORVU4Hr1G066070.1TS	RING-type E3 ubiquitin transferase containing U-box domain						1277	6.5	-39.3
	>1591	GTTCAGCCGGAGGTAGGGTCC	21	rRNA	-1.09	HORVU0Hr1G020230TS	Putative kinase-like protein TMKL1 (TRANSMEMBRANE KINASE-LIKE)						2 out of 2 isoforms are cleaved	4.5	-36.1
	>463	AGAGGAAACTCTGGTGGAGGCTCG	24	rRNA	-3.58	HORVU1Hr1G027340.1PS	Uncharacterized protein with unknown PTHR47188 domain						284	0	-49.4
						HORVU1Hr1G027340.2PS							156	0	-49.4
						HORVU1Hr1G027340.3PS							748	0.5	-48.5
	>1220	CTGCACTCCTTGGCCGCT	18	sRP-RNA	4.17	HORVU2Hr1G092650PS	Trihelix transcription factor GTL1-like						4 out of 8 isoforms are cleaved	3	-28.6
	>718	CCAGTCTTAGGATCCGGCT	19	snoRNA	1.78	HORVU3Hr1G001430.1PS	PAF1 domain containing protein, PAF1						2410	3.5	-26.8
	>399	ACCTCCTGGGAAGTCCTCGTG	21	Unannotated	2.36	HORVU7Hr1G096650PS	Uncharacterized transmembrane protein with unknown PTHR37735 domain						5 out of 7 isoforms are cleaved	4	-31.5
	* = annotated to miRbase with at least one mismatch; TS = TargetSeek; PS = PAREsnip2
